# Supplementary material for: On-liquid surface synthesis of diyne-linked two-dimensional polymer crystals
Source: Nat Commun. 2025 Sep 8;16:8243. doi: 10.1038/s41467-025-63768-6 (PMC12417544; doi:10.1038/s41467-025-63768-6)
Supplement: Supplementary file 3 — Source Data [file 41467_2025_63768_MOESM3_ESM.zip]

Archive with 6 entries (6 files):
- Source data Fig. 2.xlsx
- Source data Fig. 3.xlsx
- Source data Fig. 4.xlsx
- Source data Fig. 5.xlsx
- Crystallographic coordinates.xlsx
- Source data Fig. 1.xlsx
