# Supplementary material for: On-liquid surface synthesis of diyne-linked two-dimensional polymer crystals
Source: Nat Commun. 2025 Sep 8;16:8243. doi: 10.1038/s41467-025-63768-6 (PMC12417544; doi:10.1038/s41467-025-63768-6)
Supplement: Supplementary file 3 — Source Data [file 41467_2025_63768_MOESM3_ESM.zip › Source data Fig. 2.xlsx]

## Sheet: Fig. 2b
379.941	70		439.89	46
379.948	86		439.897	45
379.955	105		439.905	53
379.961	111		439.912	89
379.968	104		439.919	90
379.975	149		439.927	75
379.982	148		439.934	62
379.988	170		439.941	33
379.995	135		439.948	33
380.002	138		439.956	33
380.009	129		439.963	40
380.016	110		439.97	35
380.022	124		439.978	26
380.029	96		439.985	36
380.036	52		439.992	32
380.043	45		440	34
380.049	50		440.007	47
380.056	70		440.014	116
380.063	67		440.021	145
380.07	61		440.029	127
380.077	51		440.036	89
380.083	42		440.043	57
380.09	50		440.051	44
380.097	100		440.058	34
380.104	128		440.065	20
380.11	120		440.072	15
380.117	76		440.08	20
380.124	62		440.087	38
380.131	54		440.094	47
380.138	20		440.102	28
380.144	35		440.109	39
380.151	78		440.116	62
380.158	148		440.124	48
380.165	168		440.131	43
380.171	138		440.138	25
380.178	98		440.145	17
380.185	96		440.153	63
380.192	147		440.16	103
380.199	216		440.167	87
380.205	326		440.175	74
380.212	418		440.182	57
380.219	439		440.189	37
380.226	436		440.197	75
380.232	314		440.204	82
380.239	212		440.211	70
380.246	172		440.218	40
380.253	135		440.226	18
380.26	95		440.233	24
380.266	84		440.24	29
380.273	92		440.248	16
380.28	98		440.255	7
380.287	135		440.262	3
380.293	167		440.27	0
380.3	337		440.277	0
380.307	388		440.284	12
380.314	292		440.291	46
380.321	217		440.299	57
380.327	147		440.306	58
380.334	112		440.313	50
380.341	130		440.321	32
380.348	134		440.328	38
380.354	133		440.335	33
380.361	114		440.343	12
380.368	87		440.35	5
380.375	113		440.357	17
380.382	216		440.364	48
380.388	252		440.372	52
380.395	318		440.379	20
380.402	338		440.386	31
380.409	351		440.394	65
380.416	358		440.401	73
380.422	349		440.408	78
380.429	277		440.415	77
380.436	175		440.423	68
380.443	125		440.43	41
380.449	147		440.437	58
380.456	177		440.445	75
380.463	168		440.452	47
380.47	146		440.459	45
380.477	126		440.467	35
380.483	104		440.474	36
380.49	101		440.481	40
380.497	107		440.488	47
380.504	113		440.496	45
380.51	147		440.503	32
380.517	165		440.51	11
380.524	138		440.518	2
380.531	138		440.525	0
380.538	125		440.532	24
380.544	104		440.54	38
380.551	162		440.547	27
380.558	290		440.554	29
380.565	409		440.562	48
380.572	444		440.569	46
380.578	388		440.576	34
380.585	379		440.583	11
380.592	376		440.591	6
380.599	356		440.598	1
380.605	244		440.605	30
380.612	165		440.613	38
380.619	171		440.62	31
380.626	190		440.627	14
380.633	152		440.635	33
380.639	136		440.642	34
380.646	87		440.649	14
380.653	107		440.656	21
380.66	177		440.664	46
380.666	244		440.671	51
380.673	243		440.678	71
380.68	186		440.686	62
380.687	144		440.693	37
380.694	112		440.7	16
380.7	139		440.708	27
380.707	158		440.715	31
380.714	217		440.722	30
380.721	223		440.729	16
380.728	181		440.737	2
380.734	113		440.744	5
380.741	76		440.751	9
380.748	54		440.759	9
380.755	39		440.766	1
380.761	58		440.773	13
380.768	101		440.781	29
380.775	138		440.788	23
380.782	164		440.795	9
380.789	142		440.802	6
380.795	121		440.81	23
380.802	89		440.817	39
380.809	84		440.824	50
380.816	92		440.832	29
380.823	157		440.839	12
380.829	180		440.846	69
380.836	174		440.854	98
380.843	167		440.861	105
380.85	161		440.868	94
380.856	161		440.876	67
380.863	127		440.883	53
380.87	85		440.89	41
380.877	111		440.897	36
380.884	149		440.905	23
380.89	158		440.912	13
380.897	143		440.919	5
380.904	152		440.927	0
380.911	167		440.934	10
380.918	165		440.941	50
380.924	133		440.949	62
380.931	98		440.956	69
380.938	98		440.963	47
380.945	95		440.97	36
380.951	155		440.978	21
380.958	242		440.985	57
380.965	228		440.992	105
380.972	181		441	149
380.979	157		441.007	116
380.985	135		441.014	68
380.992	111		441.022	46
380.999	149		441.029	73
381.006	146		441.036	79
381.013	137		441.043	107
381.019	152		441.051	98
381.026	97		441.058	59
381.033	54		441.065	71
381.04	26		441.073	66
381.046	54		441.08	48
381.053	133		441.087	66
381.06	136		441.095	59
381.067	118		441.102	38
381.074	153		441.109	28
381.08	140		441.117	32
381.087	99		441.124	20
381.094	97		441.131	27
381.101	148		441.138	39
381.108	202		441.146	45
381.114	185		441.153	31
381.121	148		441.16	23
381.128	116		441.168	17
381.135	86		441.175	31
381.142	63		441.182	63
381.148	62		441.19	55
381.155	44		441.197	40
381.162	53		441.204	20
381.169	48		441.212	7
381.175	94		441.219	20
381.182	229		441.226	19
381.189	264		441.233	15
381.196	227		441.241	7
381.203	179		441.248	27
381.209	128		441.255	60
381.216	97		441.263	59
381.223	122		441.27	30
381.23	162		441.277	12
381.237	232		441.285	4
381.243	231		441.292	27
381.25	226		441.299	37
381.257	266		441.307	28
381.264	230		441.314	30
381.27	213		441.321	40
381.277	214		441.328	19
381.284	220		441.336	3
381.291	191		441.343	4
381.298	154		441.35	20
381.304	117		441.358	74
381.311	97		441.365	71
381.318	120		441.372	52
381.325	165		441.38	38
381.332	185		441.387	30
381.338	215		441.394	23
381.345	254		441.402	24
381.352	294		441.409	19
381.359	284		441.416	21
381.366	280		441.423	28
381.372	228		441.431	23
381.379	197		441.438	19
381.386	213		441.445	64
381.393	176		441.453	83
381.399	139		441.46	81
381.406	145		441.467	78
381.413	159		441.475	55
381.42	161		441.482	38
381.427	170		441.489	24
381.433	143		441.497	18
381.44	86		441.504	7
381.447	107		441.511	6
381.454	127		441.518	21
381.461	119		441.526	50
381.467	155		441.533	51
381.474	152		441.54	39
381.481	115		441.548	18
381.488	76		441.555	51
381.495	36		441.562	77
381.501	34		441.57	78
381.508	29		441.577	58
381.515	33		441.584	51
381.522	38		441.592	61
381.529	58		441.599	53
381.535	69		441.606	33
381.542	83		441.613	23
381.549	136		441.621	20
381.556	158		441.628	37
381.562	209		441.635	68
381.569	203		441.643	70
381.576	139		441.65	47
381.583	122		441.657	84
381.59	114		441.665	129
381.596	136		441.672	149
381.603	137		441.679	110
381.61	161		441.687	67
381.617	147		441.694	31
381.624	172		441.701	13
381.63	167		441.709	3
381.637	222		441.716	0
381.644	219		441.723	0
381.651	154		441.73	0
381.658	90		441.738	0
381.664	52		441.745	3
381.671	23		441.752	11
381.678	16		441.76	9
381.685	39		441.767	15
381.692	122		441.774	42
381.698	121		441.782	27
381.705	101		441.789	11
381.712	76		441.796	11
381.719	84		441.804	8
381.725	148		441.811	18
381.732	283		441.818	45
381.739	360		441.825	40
381.746	318		441.833	19
381.753	282		441.84	9
381.759	228		441.847	8
381.766	187		441.855	1
381.773	151		441.862	12
381.78	108		441.869	19
381.787	104		441.877	9
381.793	130		441.884	10
381.8	222		441.891	23
381.807	272		441.899	56
381.814	224		441.906	57
381.821	201		441.913	47
381.827	182		441.921	65
381.834	157		441.928	63
381.841	141		441.935	45
381.848	131		441.942	75
381.855	82		441.95	130
381.861	39		441.957	114
381.868	45		441.964	91
381.875	73		441.972	66
381.882	115		441.979	61
381.889	131		441.986	105
381.895	110		441.994	99
381.902	81		442.001	66
381.909	55		442.008	49
381.916	82		442.016	25
381.923	136		442.023	8
381.929	170		442.03	30
381.936	149		442.038	65
381.943	163		442.045	69
381.95	218		442.052	46
381.957	256		442.059	42
381.963	238		442.067	69
381.97	160		442.074	93
381.977	99		442.081	76
381.984	141		442.089	42
381.99	128		442.096	17
381.997	110		442.103	7
382.004	158		442.111	8
382.011	273		442.118	10
382.018	256		442.125	12
382.024	213		442.133	16
382.031	190		442.14	26
382.038	159		442.147	18
382.045	129		442.155	20
382.052	143		442.162	33
382.058	173		442.169	62
382.065	199		442.177	114
382.072	184		442.184	99
382.079	211		442.191	88
382.086	192		442.198	60
382.092	125		442.206	30
382.099	100		442.213	10
382.106	151		442.22	6
382.113	202		442.228	13
382.12	190		442.235	18
382.126	150		442.242	20
382.133	101		442.25	41
382.14	122		442.257	44
382.147	182		442.264	41
382.154	147		442.272	64
382.16	115		442.279	106
382.167	172		442.286	120
382.174	266		442.294	99
382.181	286		442.301	64
382.188	215		442.308	41
382.194	191		442.315	24
382.201	207		442.323	23
382.208	223		442.33	18
382.215	206		442.337	12
382.222	178		442.345	8
382.228	252		442.352	35
382.235	286		442.359	65
382.242	261		442.367	56
382.249	247		442.374	37
382.256	223		442.381	23
382.262	200		442.389	23
382.269	185		442.396	16
382.276	134		442.403	15
382.283	132		442.411	17
382.29	160		442.418	12
382.296	289		442.425	7
382.303	400		442.433	35
382.31	430		442.44	46
382.317	440		442.447	62
382.324	515		442.454	55
382.33	604		442.462	71
382.337	581		442.469	101
382.344	485		442.476	99
382.351	318		442.484	82
382.358	178		442.491	40
382.364	136		442.498	29
382.371	119		442.506	20
382.378	138		442.513	15
382.385	156		442.52	40
382.392	179		442.528	69
382.398	131		442.535	80
382.405	98		442.542	86
382.412	88		442.55	87
382.419	70		442.557	75
382.426	53		442.564	38
382.432	116		442.572	31
382.439	110		442.579	69
382.446	84		442.586	81
382.453	73		442.594	65
382.46	55		442.601	49
382.466	84		442.608	23
382.473	140		442.615	11
382.48	123		442.623	17
382.487	95		442.63	25
382.494	125		442.637	40
382.5	139		442.645	61
382.507	177		442.652	43
382.514	171		442.659	21
382.521	167		442.667	5
382.528	213		442.674	7
382.534	256		442.681	14
382.541	311		442.689	33
382.548	242		442.696	22
382.555	143		442.703	10
382.562	86		442.711	4
382.568	76		442.718	6
382.575	119		442.725	17
382.582	142		442.733	6
382.589	121		442.74	4
382.596	111		442.747	1
382.602	65		442.755	2
382.609	69		442.762	2
382.616	65		442.769	1
382.623	52		442.776	24
382.63	47		442.784	51
382.636	49		442.791	60
382.643	76		442.798	67
382.65	89		442.806	41
382.657	68		442.813	19
382.664	51		442.82	7
382.67	90		442.828	4
382.677	149		442.835	5
382.684	119		442.842	33
382.691	105		442.85	55
382.698	178		442.857	97
382.704	187		442.864	120
382.711	172		442.872	84
382.718	206		442.879	51
382.725	280		442.886	39
382.732	280		442.894	33
382.738	293		442.901	28
382.745	349		442.908	19
382.752	303		442.916	19
382.759	234		442.923	18
382.766	153		442.93	28
382.772	134		442.938	36
382.779	162		442.945	62
382.786	145		442.952	57
382.793	119		442.959	36
382.8	198		442.967	45
382.806	292		442.974	44
382.813	342		442.981	58
382.82	356		442.989	90
382.827	288		442.996	64
382.834	195		443.003	35
382.84	152		443.011	22
382.847	133		443.018	13
382.854	126		443.025	5
382.861	80		443.033	2
382.868	63		443.04	19
382.874	125		443.047	69
382.881	131		443.055	77
382.888	101		443.062	69
382.895	136		443.069	51
382.902	216		443.077	28
382.908	249		443.084	10
382.915	233		443.091	2
382.922	250		443.099	0
382.929	281		443.106	11
382.936	272		443.113	21
382.942	230		443.121	49
382.949	178		443.128	57
382.956	148		443.135	52
382.963	180		443.143	46
382.97	159		443.15	51
382.976	123		443.157	41
382.983	139		443.164	17
382.99	136		443.172	9
382.997	143		443.179	20
383.004	136		443.186	13
383.011	133		443.194	41
383.017	104		443.201	70
383.024	89		443.208	93
383.031	107		443.216	75
383.038	103		443.223	90
383.045	124		443.23	91
383.051	134		443.238	71
383.058	134		443.245	40
383.065	191		443.252	22
383.072	192		443.26	37
383.079	166		443.267	38
383.085	165		443.274	28
383.092	132		443.282	74
383.099	107		443.289	90
383.106	91		443.296	82
383.113	92		443.304	59
383.119	124		443.311	41
383.126	173		443.318	33
383.133	169		443.326	37
383.14	125		443.333	50
383.147	137		443.34	44
383.153	106		443.348	20
383.16	105		443.355	24
383.167	150		443.362	14
383.174	195		443.37	12
383.181	240		443.377	15
383.187	270		443.384	17
383.194	239		443.392	12
383.201	196		443.399	25
383.208	175		443.406	51
383.215	175		443.414	53
383.221	141		443.421	55
383.228	117		443.428	62
383.235	98		443.435	81
383.242	100		443.443	73
383.249	87		443.45	44
383.256	61		443.457	20
383.262	109		443.465	14
383.269	241		443.472	17
383.276	323		443.479	22
383.283	295		443.487	16
383.29	332		443.494	4
383.296	325		443.501	12
383.303	244		443.509	35
383.31	215		443.516	27
383.317	209		443.523	16
383.324	213		443.531	11
383.33	249		443.538	51
383.337	285		443.545	78
383.344	280		443.553	65
383.351	315		443.56	68
383.358	312		443.567	79
383.364	216		443.575	58
383.371	153		443.582	50
383.378	196		443.589	27
383.385	209		443.597	13
383.392	179		443.604	6
383.398	195		443.611	2
383.405	172		443.619	5
383.412	182		443.626	8
383.419	125		443.633	18
383.426	63		443.641	21
383.433	82		443.648	29
383.439	117		443.655	14
383.446	95		443.663	8
383.453	120		443.67	16
383.46	161		443.677	23
383.467	179		443.685	16
383.473	144		443.692	13
383.48	105		443.699	6
383.487	118		443.707	8
383.494	146		443.714	17
383.501	136		443.721	14
383.507	105		443.729	17
383.514	71		443.736	38
383.521	43		443.743	37
383.528	36		443.751	18
383.535	159		443.758	28
383.541	213		443.765	44
383.548	220		443.772	37
383.555	155		443.78	52
383.562	104		443.787	72
383.569	84		443.794	63
383.576	83		443.802	45
383.582	127		443.809	23
383.589	141		443.816	14
383.596	147		443.824	11
383.603	131		443.831	1
383.61	108		443.838	1
383.616	80		443.846	6
383.623	85		443.853	34
383.63	89		443.86	39
383.637	136		443.868	35
383.644	236		443.875	48
383.65	245		443.882	53
383.657	217		443.89	80
383.664	176		443.897	66
383.671	121		443.904	42
383.678	158		443.912	48
383.684	193		443.919	64
383.691	214		443.926	60
383.698	217		443.934	70
383.705	183		443.941	65
383.712	145		443.948	54
383.719	131		443.956	79
383.725	207		443.963	104
383.732	239		443.97	84
383.739	185		443.978	80
383.746	186		443.985	54
383.753	203		443.992	28
383.759	216		444	17
383.766	172		444.007	13
383.773	149		444.014	0
383.78	130		444.022	2
383.787	60		444.029	54
383.793	36		444.036	88
383.8	71		444.044	74
383.807	176		444.051	52
383.814	187		444.058	30
383.821	271		444.066	24
383.828	256		444.073	22
383.834	217		444.08	30
383.841	200		444.088	34
383.848	151		444.095	53
383.855	138		444.102	58
383.862	148		444.11	65
383.868	160		444.117	82
383.875	124		444.124	160
383.882	130		444.132	155
383.889	131		444.139	118
383.896	120		444.146	76
383.902	89		444.154	38
383.909	96		444.161	15
383.916	145		444.168	6
383.923	192		444.176	13
383.93	253		444.183	67
383.937	278		444.19	62
383.943	257		444.198	33
383.95	161		444.205	16
383.957	134		444.212	41
383.964	108		444.22	51
383.971	99		444.227	48
383.977	75		444.234	44
383.984	52		444.242	25
383.991	34		444.249	15
383.998	68		444.256	7
384.005	124		444.264	20
384.011	139		444.271	26
384.018	157		444.278	19
384.025	156		444.286	7
384.032	120		444.293	10
384.039	87		444.3	61
384.046	85		444.308	74
384.052	106		444.315	66
384.059	109		444.322	48
384.066	149		444.33	46
384.073	140		444.337	35
384.08	126		444.344	17
384.086	129		444.352	10
384.093	108		444.359	3
384.1	121		444.366	10
384.107	203		444.374	17
384.114	198		444.381	21
384.12	166		444.388	9
384.127	185		444.396	8
384.134	263		444.403	1
384.141	341		444.41	0
384.148	291		444.418	5
384.155	190		444.425	10
384.161	147		444.432	19
384.168	106		444.44	34
384.175	71		444.447	54
384.182	53		444.454	71
384.189	66		444.462	76
384.195	93		444.469	75
384.202	160		444.476	48
384.209	159		444.484	30
384.216	181		444.491	11
384.223	186		444.498	24
384.23	207		444.506	27
384.236	200		444.513	15
384.243	208		444.52	8
384.25	170		444.528	50
384.257	190		444.535	70
384.264	170		444.542	92
384.27	150		444.55	109
384.277	104		444.557	113
384.284	101		444.564	75
384.291	143		444.572	49
384.298	196		444.579	26
384.305	219		444.586	12
384.311	235		444.594	7
384.318	275		444.601	1
384.325	266		444.608	3
384.332	204		444.616	3
384.339	153		444.623	7
384.345	161		444.63	9
384.352	167		444.638	42
384.359	139		444.645	85
384.366	136		444.652	119
384.373	137		444.66	111
384.379	153		444.667	71
384.386	160		444.674	37
384.393	117		444.682	30
384.4	98		444.689	20
384.407	153		444.696	16
384.414	149		444.704	10
384.42	113		444.711	13
384.427	68		444.718	9
384.434	61		444.726	63
384.441	60		444.733	127
384.448	35		444.74	122
384.454	28		444.748	108
384.461	51		444.755	75
384.468	113		444.762	55
384.475	108		444.77	28
384.482	78		444.777	16
384.489	124		444.784	3
384.495	166		444.792	0
384.502	214		444.799	8
384.509	212		444.806	22
384.516	176		444.814	19
384.523	147		444.821	32
384.529	116		444.828	16
384.536	60		444.836	4
384.543	79		444.843	14
384.55	150		444.85	21
384.557	189		444.858	30
384.564	163		444.865	19
384.57	209		444.872	9
384.577	223		444.88	13
384.584	171		444.887	35
384.591	116		444.894	37
384.598	91		444.902	49
384.604	125		444.909	46
384.611	169		444.916	47
384.618	154		444.924	52
384.625	126		444.931	32
384.632	151		444.938	18
384.639	147		444.946	10
384.645	193		444.953	9
384.652	203		444.96	15
384.659	237		444.968	8
384.666	243		444.975	19
384.673	232		444.982	44
384.679	264		444.99	71
384.686	212		444.997	71
384.693	132		445.004	45
384.7	132		445.012	27
384.707	115		445.019	21
384.714	97		445.026	34
384.72	70		445.034	37
384.727	78		445.041	30
384.734	56		445.048	22
384.741	32		445.056	20
384.748	30		445.063	21
384.755	52		445.07	22
384.761	77		445.078	22
384.768	110		445.085	15
384.775	129		445.092	6
384.782	110		445.1	0
384.789	53		445.107	2
384.795	39		445.114	3
384.802	49		445.122	0
384.809	133		445.129	0
384.816	132		445.136	12
384.823	102		445.144	28
384.83	66		445.151	42
384.836	49		445.159	38
384.843	26		445.166	56
384.85	16		445.173	85
384.857	78		445.181	60
384.864	98		445.188	15
384.87	101		445.195	9
384.877	98		445.203	19
384.884	62		445.21	16
384.891	42		445.217	11
384.898	54		445.225	2
384.905	92		445.232	11
384.911	130		445.239	13
384.918	126		445.247	7
384.925	173		445.254	13
384.932	216		445.261	11
384.939	263		445.269	13
384.946	292		445.276	7
384.952	294		445.283	13
384.959	281		445.291	15
384.966	225		445.298	9
384.973	159		445.305	17
384.98	132		445.313	15
384.986	85		445.32	8
384.993	129		445.327	2
385	230		445.335	7
385.007	220		445.342	17
385.014	203		445.349	52
385.021	206		445.357	55
385.027	209		445.364	48
385.034	215		445.371	25
385.041	287		445.379	26
385.048	255		445.386	32
385.055	279		445.393	17
385.061	280		445.401	4
385.068	317		445.408	1
385.075	300		445.415	5
385.082	213		445.423	9
385.089	126		445.43	4
385.096	73		445.437	49
385.102	79		445.445	64
385.109	76		445.452	52
385.116	54		445.459	36
385.123	60		445.467	39
385.13	85		445.474	62
385.137	89		445.481	57
385.143	76		445.489	48
385.15	38		445.496	47
385.157	31		445.504	43
385.164	70		445.511	49
385.171	151		445.518	54
385.177	180		445.526	44
385.184	130		445.533	33
385.191	126		445.54	22
385.198	233		445.548	9
385.205	312		445.555	1
385.212	272		445.562	1
385.218	179		445.57	3
385.225	153		445.577	17
385.232	201		445.584	30
385.239	220		445.592	24
385.246	196		445.599	39
385.253	154		445.606	26
385.259	146		445.614	15
385.266	194		445.621	15
385.273	151		445.628	20
385.28	137		445.636	16
385.287	146		445.643	8
385.294	127		445.65	5
385.3	91		445.658	13
385.307	122		445.665	33
385.314	218		445.672	31
385.321	237		445.68	64
385.328	177		445.687	71
385.334	97		445.694	49
385.341	76		445.702	31
385.348	75		445.709	47
385.355	74		445.716	39
385.362	173		445.724	64
385.369	221		445.731	122
385.375	171		445.738	106
385.382	123		445.746	83
385.389	102		445.753	57
385.396	66		445.761	38
385.403	84		445.768	44
385.41	126		445.775	40
385.416	162		445.783	27
385.423	160		445.79	25
385.43	141		445.797	34
385.437	105		445.805	24
385.444	85		445.812	11
385.451	95		445.819	7
385.457	110		445.827	27
385.464	130		445.834	26
385.471	126		445.841	14
385.478	173		445.849	34
385.485	186		445.856	27
385.491	197		445.863	20
385.498	181		445.871	21
385.505	166		445.878	9
385.512	122		445.885	4
385.519	99		445.893	0
385.526	84		445.9	2
385.532	80		445.907	26
385.539	141		445.915	44
385.546	178		445.922	34
385.553	189		445.929	22
385.56	199		445.937	11
385.567	254		445.944	18
385.573	374		445.951	21
385.58	355		445.959	19
385.587	340		445.966	32
385.594	343		445.974	33
385.601	261		445.981	31
385.608	255		445.988	28
385.614	232		445.996	29
385.621	146		446.003	17
385.628	150		446.01	10
385.635	176		446.018	5
385.642	140		446.025	38
385.649	104		446.032	60
385.655	81		446.04	56
385.662	100		446.047	55
385.669	149		446.054	70
385.676	166		446.062	51
385.683	209		446.069	48
385.689	252		446.076	37
385.696	259		446.084	13
385.703	191		446.091	6
385.71	191		446.098	24
385.717	239		446.106	20
385.724	244		446.113	10
385.73	209		446.12	3
385.737	158		446.128	13
385.744	125		446.135	24
385.751	137		446.142	36
385.758	214		446.15	28
385.765	256		446.157	21
385.771	210		446.165	25
385.778	129		446.172	31
385.785	108		446.179	67
385.792	85		446.187	97
385.799	37		446.194	95
385.806	51		446.201	57
385.812	184		446.209	33
385.819	223		446.216	10
385.826	203		446.223	10
385.833	166		446.231	15
385.84	112		446.238	26
385.847	62		446.245	18
385.853	48		446.253	10
385.86	74		446.26	3
385.867	97		446.267	14
385.874	98		446.275	17
385.881	145		446.282	6
385.888	158		446.289	38
385.894	140		446.297	75
385.901	158		446.304	118
385.908	221		446.312	107
385.915	229		446.319	80
385.922	239		446.326	92
385.929	243		446.334	84
385.935	199		446.341	77
385.942	208		446.348	41
385.949	153		446.356	22
385.956	107		446.363	21
385.963	141		446.37	36
385.969	155		446.378	43
385.976	161		446.385	73
385.983	162		446.392	66
385.99	151		446.4	48
385.997	137		446.407	34
386.004	167		446.414	78
386.01	172		446.422	93
386.017	176		446.429	68
386.024	163		446.436	43
386.031	196		446.444	26
386.038	225		446.451	10
386.045	190		446.458	5
386.051	119		446.466	0
386.058	98		446.473	13
386.065	147		446.481	16
386.072	164		446.488	8
386.079	142		446.495	27
386.086	146		446.503	32
386.092	153		446.51	23
386.099	189		446.517	16
386.106	185		446.525	27
386.113	127		446.532	29
386.12	104		446.539	11
386.127	92		446.547	9
386.133	73		446.554	9
386.14	76		446.561	34
386.147	58		446.569	34
386.154	79		446.576	26
386.161	75		446.583	16
386.168	82		446.591	11
386.174	88		446.598	5
386.181	66		446.605	23
386.188	56		446.613	20
386.195	48		446.62	10
386.202	58		446.628	5
386.209	69		446.635	9
386.215	64		446.642	24
386.222	55		446.65	28
386.229	91		446.657	44
386.236	93		446.664	67
386.243	133		446.672	71
386.25	186		446.679	41
386.256	245		446.686	64
386.263	202		446.694	55
386.27	195		446.701	42
386.277	228		446.708	30
386.284	192		446.716	35
386.291	149		446.723	37
386.297	154		446.73	36
386.304	125		446.738	28
386.311	169		446.745	28
386.318	241		446.753	27
386.325	216		446.76	16
386.332	161		446.767	4
386.338	190		446.775	0
386.345	252		446.782	11
386.352	273		446.789	23
386.359	265		446.797	26
386.366	244		446.804	52
386.373	202		446.811	68
386.379	159		446.819	73
386.386	144		446.826	103
386.393	94		446.833	122
386.4	78		446.841	131
386.407	92		446.848	106
386.414	179		446.855	68
386.42	199		446.863	35
386.427	143		446.87	27
386.434	140		446.878	20
386.441	135		446.885	20
386.448	92		446.892	17
386.455	76		446.9	32
386.461	103		446.907	41
386.468	105		446.914	28
386.475	136		446.922	16
386.482	126		446.929	5
386.489	153		446.936	3
386.496	136		446.944	11
386.503	83		446.951	20
386.509	68		446.958	17
386.516	58		446.966	8
386.523	91		446.973	12
386.53	114		446.98	6
386.537	161		446.988	9
386.544	171		446.995	37
386.55	144		447.003	48
386.557	125		447.01	39
386.564	99		447.017	22
386.571	115		447.025	14
386.578	154		447.032	6
386.585	192		447.039	14
386.591	184		447.047	12
386.598	153		447.054	7
386.605	92		447.061	2
386.612	59		447.069	11
386.619	57		447.076	16
386.626	51		447.083	6
386.632	21		447.091	42
386.639	10		447.098	55
386.646	16		447.106	31
386.653	84		447.113	14
386.66	183		447.12	8
386.667	235		447.128	3
386.673	187		447.135	8
386.68	153		447.142	3
386.687	165		447.15	1
386.694	131		447.157	1
386.701	87		447.164	4
386.708	119		447.172	23
386.714	148		447.179	50
386.721	156		447.186	43
386.728	133		447.194	30
386.735	138		447.201	41
386.742	109		447.208	26
386.749	95		447.216	16
386.755	122		447.223	15
386.762	104		447.231	12
386.769	82		447.238	8
386.776	97		447.245	24
386.783	122		447.253	27
386.79	128		447.26	29
386.797	108		447.267	20
386.803	76		447.275	38
386.81	42		447.282	40
386.817	24		447.289	29
386.824	29		447.297	17
386.831	40		447.304	8
386.838	116		447.311	1
386.844	133		447.319	1
386.851	114		447.326	0
386.858	92		447.334	5
386.865	59		447.341	3
386.872	56		447.348	14
386.879	122		447.356	22
386.885	149		447.363	14
386.892	124		447.37	10
386.899	88		447.378	4
386.906	88		447.385	3
386.913	122		447.392	3
386.92	230		447.4	0
386.926	282		447.407	5
386.933	296		447.414	25
386.94	223		447.422	84
386.947	181		447.429	99
386.954	149		447.437	73
386.961	118		447.444	64
386.967	102		447.451	60
386.974	88		447.459	41
386.981	49		447.466	27
386.988	29		447.473	15
386.995	44		447.481	15
387.002	62		447.488	9
387.009	56		447.495	3
387.015	75		447.503	0
387.022	131		447.51	0
387.029	154		447.518	6
387.036	166		447.525	4
387.043	173		447.532	1
387.05	185		447.54	17
387.056	228		447.547	44
387.063	234		447.554	36
387.07	241		447.562	24
387.077	233		447.569	28
387.084	181		447.576	35
387.091	108		447.584	38
387.097	90		447.591	38
387.104	85		447.598	25
387.111	85		447.606	11
387.118	86		447.613	5
387.125	98		447.621	1
387.132	155		447.628	8
387.139	141		447.635	38
387.145	150		447.643	85
387.152	159		447.65	77
387.159	137		447.657	46
387.166	124		447.665	34
387.173	150		447.672	31
387.18	135		447.679	25
387.186	149		447.687	62
387.193	199		447.694	65
387.2	242		447.701	73
387.207	285		447.709	54
387.214	307		447.716	26
387.221	239		447.724	7
387.227	250		447.731	1
387.234	241		447.738	0
387.241	162		447.746	0
387.248	105		447.753	0
387.255	81		447.76	0
387.262	147		447.768	3
387.269	254		447.775	17
387.275	285		447.782	17
387.282	279		447.79	20
387.289	260		447.797	26
387.296	212		447.805	33
387.303	236		447.812	27
387.31	226		447.819	13
387.316	167		447.827	6
387.323	123		447.834	0
387.33	127		447.841	3
387.337	174		447.849	4
387.344	225		447.856	27
387.351	284		447.863	62
387.357	274		447.871	59
387.364	186		447.878	43
387.371	267		447.886	28
387.378	384		447.893	11
387.385	380		447.9	3
387.392	316		447.908	1
387.399	236		447.915	2
387.405	204		447.922	7
387.412	228		447.93	19
387.419	229		447.937	19
387.426	255		447.944	11
387.433	275		447.952	11
387.44	237		447.959	9
387.446	247		447.967	16
387.453	244		447.974	17
387.46	210		447.981	18
387.467	144		447.989	16
387.474	151		447.996	31
387.481	181		448.003	38
387.488	201		448.011	33
387.494	211		448.018	30
387.501	161		448.025	44
387.508	120		448.033	68
387.515	106		448.04	69
387.522	143		448.047	48
387.529	157		448.055	26
387.535	134		448.062	45
387.542	219		448.07	51
387.549	230		448.077	24
387.556	203		448.084	10
387.563	173		448.092	15
387.57	135		448.099	21
387.576	77		448.106	14
387.583	54		448.114	9
387.59	68		448.121	3
387.597	110		448.128	2
387.604	119		448.136	2
387.611	98		448.143	2
387.618	52		448.151	3
387.624	39		448.158	40
387.631	86		448.165	67
387.638	123		448.173	57
387.645	123		448.18	46
387.652	107		448.187	61
387.659	88		448.195	67
387.665	105		448.202	62
387.672	137		448.209	50
387.679	154		448.217	43
387.686	134		448.224	34
387.693	112		448.232	13
387.7	100		448.239	7
387.707	76		448.246	0
387.713	109		448.254	11
387.72	117		448.261	20
387.727	134		448.268	27
387.734	122		448.276	32
387.741	132		448.283	29
387.748	110		448.291	34
387.754	99		448.298	29
387.761	122		448.305	48
387.768	142		448.313	45
387.775	148		448.32	37
387.782	137		448.327	30
387.789	171		448.335	58
387.796	197		448.342	70
387.802	156		448.349	44
387.809	92		448.357	43
387.816	76		448.364	47
387.823	76		448.372	83
387.83	71		448.379	115
387.837	113		448.386	99
387.844	170		448.394	59
387.85	181		448.401	35
387.857	199		448.408	25
387.864	176		448.416	20
387.871	142		448.423	13
387.878	111		448.43	6
387.885	90		448.438	19
387.891	88		448.445	33
387.898	107		448.453	27
387.905	91		448.46	17
387.912	111		448.467	5
387.919	137		448.475	8
387.926	145		448.482	36
387.933	117		448.489	113
387.939	83		448.497	124
387.946	79		448.504	117
387.953	107		448.511	107
387.96	142		448.519	111
387.967	186		448.526	85
387.974	164		448.534	48
387.98	158		448.541	30
387.987	172		448.548	30
387.994	158		448.556	43
388.001	137		448.563	38
388.008	152		448.57	28
388.015	152		448.578	24
388.022	92		448.585	17
388.028	44		448.593	8
388.035	55		448.6	31
388.042	88		448.607	38
388.049	100		448.615	43
388.056	109		448.622	24
388.063	99		448.629	27
388.07	124		448.637	34
388.076	138		448.644	33
388.083	225		448.651	15
388.09	198		448.659	5
388.097	151		448.666	12
388.104	141		448.674	18
388.111	149		448.681	35
388.117	137		448.688	31
388.124	86		448.696	37
388.131	73		448.703	58
388.138	69		448.71	81
388.145	54		448.718	79
388.152	76		448.725	49
388.159	85		448.733	20
388.165	95		448.74	3
388.172	197		448.747	1
388.179	273		448.755	0
388.186	263		448.762	10
388.193	270		448.769	18
388.2	321		448.777	13
388.207	292		448.784	6
388.213	272		448.791	7
388.22	209		448.799	3
388.227	159		448.806	5
388.234	120		448.814	4
388.241	142		448.821	0
388.248	165		448.828	2
388.254	194		448.836	8
388.261	237		448.843	4
388.268	303		448.85	9
388.275	353		448.858	12
388.282	383		448.865	27
388.289	304		448.873	24
388.296	256		448.88	24
388.302	293		448.887	48
388.309	301		448.895	50
388.316	247		448.902	30
388.323	186		448.909	12
388.33	146		448.917	4
388.337	123		448.924	17
388.344	120		448.931	33
388.35	163		448.939	23
388.357	166		448.946	20
388.364	130		448.954	19
388.371	96		448.961	48
388.378	111		448.968	40
388.385	198		448.976	25
388.392	195		448.983	25
388.398	200		448.99	12
388.405	169		448.998	21
388.412	138		449.005	18
388.419	143		449.013	10
388.426	182		449.02	1
388.433	208		449.027	0
388.439	224		449.035	1
388.446	157		449.042	40
388.453	141		449.049	51
388.46	128		449.057	34
388.467	111		449.064	27
388.474	108		449.072	23
388.481	105		449.079	21
388.487	109		449.086	30
388.494	133		449.094	56
388.501	140		449.101	87
388.508	112		449.108	84
388.515	58		449.116	46
388.522	92		449.123	23
388.529	145		449.131	50
388.535	115		449.138	84
388.542	123		449.145	74
388.549	150		449.153	51
388.556	184		449.16	23
388.563	207		449.167	9
388.57	214		449.175	12
388.577	299		449.182	22
388.583	358		449.189	25
388.59	277		449.197	27
388.597	202		449.204	21
388.604	182		449.212	26
388.611	163		449.219	51
388.618	113		449.226	61
388.625	123		449.234	34
388.631	119		449.241	39
388.638	144		449.248	40
388.645	132		449.256	28
388.652	147		449.263	11
388.659	142		449.271	12
388.666	108		449.278	11
388.673	134		449.285	3
388.679	117		449.293	0
388.686	227		449.3	1
388.693	255		449.307	0
388.7	201		449.315	2
388.707	198		449.322	0
388.714	176		449.33	2
388.721	215		449.337	4
388.727	217		449.344	2
388.734	193		449.352	13
388.741	197		449.359	32
388.748	179		449.366	38
388.755	111		449.374	27
388.762	56		449.381	17
388.769	67		449.389	7
388.775	101		449.396	1
388.782	99		449.403	0
388.789	117		449.411	9
388.796	85		449.418	15
388.803	97		449.425	12
388.81	127		449.433	6
388.817	185		449.44	49
388.823	183		449.448	70
388.83	162		449.455	68
388.837	168		449.462	50
388.844	161		449.47	49
388.851	127		449.477	34
388.858	104		449.484	16
388.865	107		449.492	21
388.871	85		449.499	14
388.878	91		449.507	29
388.885	106		449.514	22
388.892	79		449.521	20
388.899	69		449.529	21
388.906	100		449.536	21
388.913	149		449.543	39
388.919	194		449.551	74
388.926	185		449.558	77
388.933	115		449.566	83
388.94	79		449.573	75
388.947	49		449.58	63
388.954	32		449.588	43
388.961	54		449.595	23
388.967	63		449.602	4
388.974	77		449.61	2
388.981	76		449.617	5
388.988	55		449.625	22
388.995	42		449.632	34
389.002	49		449.639	43
389.009	36		449.647	75
389.015	50		449.654	83
389.022	42		449.661	88
389.029	25		449.669	71
389.036	79		449.676	43
389.043	154		449.684	14
389.05	165		449.691	25
389.057	177		449.698	53
389.063	229		449.706	49
389.07	192		449.713	27
389.077	151		449.72	16
389.084	126		449.728	65
389.091	75		449.735	79
389.098	71		449.743	65
389.105	78		449.75	55
389.111	58		449.757	44
389.118	53		449.765	34
389.125	89		449.772	13
389.132	165		449.779	8
389.139	169		449.787	5
389.146	170		449.794	1
389.153	165		449.802	0
389.159	110		449.809	0
389.166	73		449.816	11
389.173	130		449.824	19
389.18	155		449.831	16
389.187	151		449.839	23
389.194	144		449.846	42
389.201	169		449.853	39
389.207	139		449.861	32
389.214	138		449.868	38
389.221	128		449.875	59
389.228	200		449.883	83
389.235	162		449.89	62
389.242	139		449.898	80
389.249	142		449.905	61
389.255	175		449.912	43
389.262	187		449.92	18
389.269	162		449.927	8
389.276	212		449.934	12
389.283	240		449.942	40
389.29	228		449.949	32
389.297	188		449.957	19
389.303	163		449.964	27
389.31	167		449.971	34
389.317	140		449.979	26
389.324	119		449.986	25
389.331	155		449.993	22
389.338	152		450.001	22
389.345	121		450.008	15
389.351	175		450.016	3
389.358	249		450.023	2
389.365	333		450.03	0
389.372	358		450.038	1
389.379	308		450.045	0
389.386	236		450.052	0
389.393	149		450.06	0
389.4	101		450.067	0
389.406	72		450.075	0
389.413	73		450.082	0
389.42	119		450.089	1
389.427	127		450.097	13
389.434	131		450.104	11
389.441	131		450.112	5
389.448	164		450.119	19
389.454	147		450.126	39
389.461	131		450.134	42
389.468	126		450.141	29
389.475	123		450.148	14
389.482	100		450.156	26
389.489	75		450.163	23
389.496	101		450.171	21
389.502	149		450.178	20
389.509	175		450.185	8
389.516	209		450.193	9
389.523	208		450.2	7
389.53	172		450.207	15
389.537	99		450.215	19
389.544	81		450.222	10
389.55	58		450.23	6
389.557	55		450.237	7
389.564	45		450.244	6
389.571	80		450.252	7
389.578	94		450.259	2
389.585	75		450.267	7
389.592	126		450.274	9
389.599	143		450.281	2
389.605	135		450.289	2
389.612	181		450.296	0
389.619	182		450.303	3
389.626	163		450.311	6
389.633	185		450.318	6
389.64	155		450.326	13
389.647	157		450.333	33
389.653	141		450.34	36
389.66	155		450.348	24
389.667	153		450.355	32
389.674	133		450.362	97
389.681	122		450.37	136
389.688	126		450.377	143
389.695	95		450.385	98
389.701	120		450.392	47
389.708	184		450.399	10
389.715	274		450.407	1
389.722	250		450.414	16
389.729	194		450.422	29
389.736	152		450.429	39
389.743	125		450.436	24
389.75	127		450.444	9
389.756	138		450.451	2
389.763	101		450.458	2
389.77	68		450.466	1
389.777	72		450.473	32
389.784	165		450.481	58
389.791	186		450.488	62
389.798	165		450.495	64
389.804	124		450.503	74
389.811	75		450.51	56
389.818	56		450.518	39
389.825	58		450.525	22
389.832	76		450.532	38
389.839	98		450.54	25
389.846	221		450.547	8
389.853	327		450.554	16
389.859	333		450.562	21
389.866	318		450.569	6
389.873	244		450.577	3
389.88	230		450.584	8
389.887	197		450.591	12
389.894	200		450.599	9
389.901	284		450.606	0
389.907	304		450.614	0
389.914	321		450.621	5
389.921	339		450.628	21
389.928	265		450.636	8
389.935	171		450.643	5
389.942	98		450.65	18
389.949	149		450.658	44
389.956	153		450.665	45
389.962	111		450.673	34
389.969	104		450.68	26
389.976	80		450.687	25
389.983	111		450.695	16
389.99	140		450.702	10
389.997	155		450.71	20
390.004	140		450.717	28
390.01	106		450.724	24
390.017	103		450.732	14
390.024	87		450.739	9
390.031	106		450.746	5
390.038	94		450.754	1
390.045	117		450.761	6
390.052	166		450.769	17
390.059	138		450.776	16
390.065	98		450.783	34
390.072	47		450.791	35
390.079	29		450.798	16
390.086	36		450.806	6
390.093	30		450.813	15
390.1	47		450.82	15
390.107	83		450.828	20
390.113	133		450.835	61
390.12	220		450.842	83
390.127	265		450.85	73
390.134	284		450.857	60
390.141	253		450.865	54
390.148	166		450.872	70
390.155	101		450.879	66
390.162	56		450.887	50
390.168	108		450.894	34
390.175	139		450.902	20
390.182	132		450.909	29
390.189	127		450.916	74
390.196	144		450.924	92
390.203	150		450.931	66
390.21	196		450.938	32
390.216	196		450.946	12
390.223	213		450.953	28
390.23	205		450.961	58
390.237	159		450.968	53
390.244	175		450.975	32
390.251	215		450.983	31
390.258	211		450.99	32
390.265	169		450.998	15
390.271	146		451.005	10
390.278	122		451.012	5
390.285	121		451.02	21
390.292	131		451.027	21
390.299	183		451.035	18
390.306	180		451.042	9
390.313	214		451.049	3
390.32	256		451.057	4
390.326	360		451.064	2
390.333	402		451.071	5
390.34	352		451.079	7
390.347	254		451.086	4
390.354	172		451.094	11
390.361	182		451.101	33
390.368	164		451.108	32
390.374	116		451.116	21
390.381	70		451.123	13
390.388	87		451.131	14
390.395	199		451.138	24
390.402	223		451.145	39
390.409	237		451.153	26
390.416	242		451.16	16
390.423	197		451.168	14
390.429	231		451.175	14
390.436	303		451.182	22
390.443	269		451.19	19
390.45	240		451.197	10
390.457	298		451.204	19
390.464	297		451.212	27
390.471	288		451.219	18
390.478	276		451.227	46
390.484	344		451.234	75
390.491	378		451.241	80
390.498	298		451.249	72
390.505	199		451.256	44
390.512	128		451.264	55
390.519	86		451.271	40
390.526	136		451.278	30
390.533	118		451.286	28
390.539	78		451.293	27
390.546	73		451.301	27
390.553	86		451.308	21
390.56	94		451.315	54
390.567	108		451.323	68
390.574	131		451.33	62
390.581	125		451.337	72
390.587	120		451.345	75
390.594	121		451.352	53
390.601	167		451.36	37
390.608	158		451.367	18
390.615	121		451.374	27
390.622	119		451.382	34
390.629	96		451.389	17
390.636	84		451.397	7
390.642	45		451.404	16
390.649	87		451.411	31
390.656	121		451.419	36
390.663	90		451.426	32
390.67	77		451.434	13
390.677	149		451.441	0
390.684	189		451.448	0
390.691	135		451.456	0
390.697	82		451.463	2
390.704	63		451.471	2
390.711	90		451.478	2
390.718	100		451.485	21
390.725	155		451.493	22
390.732	217		451.5	13
390.739	259		451.507	2
390.746	327		451.515	0
390.752	320		451.522	0
390.759	274		451.53	0
390.766	231		451.537	9
390.773	232		451.544	6
390.78	218		451.552	4
390.787	197		451.559	8
390.794	180		451.567	25
390.801	117		451.574	47
390.807	69		451.581	66
390.814	47		451.589	64
390.821	61		451.596	49
390.828	58		451.604	34
390.835	43		451.611	21
390.842	57		451.618	19
390.849	80		451.626	15
390.856	60		451.633	16
390.862	71		451.641	42
390.869	103		451.648	40
390.876	107		451.655	24
390.883	113		451.663	8
390.89	85		451.67	1
390.897	50		451.677	0
390.904	25		451.685	3
390.911	48		451.692	6
390.917	75		451.7	17
390.924	110		451.707	31
390.931	241		451.714	73
390.938	229		451.722	80
390.945	165		451.729	81
390.952	112		451.737	48
390.959	83		451.744	37
390.966	92		451.751	30
390.972	111		451.759	34
390.979	82		451.766	49
390.986	76		451.774	28
390.993	78		451.781	23
391	103		451.788	19
391.007	95		451.796	22
391.014	75		451.803	75
391.021	150		451.811	74
391.027	192		451.818	45
391.034	214		451.825	40
391.041	216		451.833	39
391.048	226		451.84	29
391.055	223		451.848	16
391.062	226		451.855	8
391.069	232		451.862	26
391.076	174		451.87	36
391.082	158		451.877	48
391.089	167		451.885	41
391.096	157		451.892	33
391.103	141		451.899	13
391.11	221		451.907	10
391.117	293		451.914	22
391.124	298		451.921	32
391.131	248		451.929	42
391.137	239		451.936	62
391.144	199		451.944	82
391.151	147		451.951	91
391.158	119		451.958	81
391.165	115		451.966	66
391.172	97		451.973	44
391.179	85		451.981	22
391.186	94		451.988	5
391.192	73		451.995	11
391.199	50		452.003	12
391.206	47		452.01	15
391.213	47		452.018	8
391.22	72		452.025	15
391.227	87		452.032	8
391.234	64		452.04	9
391.241	85		452.047	25
391.247	121		452.055	37
391.254	89		452.062	34
391.261	60		452.069	43
391.268	122		452.077	37
391.275	188		452.084	15
391.282	201		452.092	13
391.289	208		452.099	19
391.296	199		452.106	26
391.303	206		452.114	9
391.309	204		452.121	40
391.316	172		452.129	57
391.323	186		452.136	74
391.33	182		452.143	61
391.337	140		452.151	48
391.344	159		452.158	38
391.351	187		452.166	34
391.358	190		452.173	30
391.364	196		452.18	42
391.371	152		452.188	58
391.378	181		452.195	96
391.385	282		452.203	94
391.392	306		452.21	66
391.399	295		452.217	40
391.406	365		452.225	70
391.413	325		452.232	76
391.419	244		452.24	82
391.426	240		452.247	87
391.433	355		452.254	82
391.44	362		452.262	53
391.447	367		452.269	24
391.454	327		452.277	10
391.461	232		452.284	6
391.468	157		452.291	4
391.474	132		452.299	12
391.481	175		452.306	12
391.488	183		452.314	21
391.495	179		452.321	13
391.502	169		452.328	5
391.509	128		452.336	13
391.516	107		452.343	29
391.523	92		452.351	40
391.53	121		452.358	30
391.536	130		452.365	47
391.543	156		452.373	68
391.55	190		452.38	58
391.557	177		452.387	55
391.564	145		452.395	33
391.571	130		452.402	18
391.578	107		452.41	2
391.585	94		452.417	3
391.591	93		452.424	41
391.598	159		452.432	72
391.605	266		452.439	86
391.612	328		452.447	70
391.619	309		452.454	50
391.626	213		452.461	31
391.633	132		452.469	32
391.64	79		452.476	57
391.647	46		452.484	48
391.653	36		452.491	32
391.66	42		452.498	20
391.667	108		452.506	15
391.674	113		452.513	28
391.681	80		452.521	25
391.688	66		452.528	21
391.695	57		452.535	10
391.702	53		452.543	3
391.708	43		452.55	1
391.715	128		452.558	1
391.722	153		452.565	1
391.729	149		452.572	12
391.736	90		452.58	59
391.743	110		452.587	75
391.75	121		452.595	89
391.757	102		452.602	114
391.764	95		452.609	100
391.77	95		452.617	53
391.777	115		452.624	26
391.784	95		452.632	26
391.791	67		452.639	29
391.798	58		452.646	18
391.805	65		452.654	17
391.812	80		452.661	9
391.819	89		452.669	16
391.825	110		452.676	19
391.832	144		452.684	11
391.839	201		452.691	3
391.846	312		452.698	0
391.853	268		452.706	0
391.86	248		452.713	4
391.867	223		452.721	5
391.874	235		452.728	2
391.881	190		452.735	0
391.887	123		452.743	2
391.894	110		452.75	14
391.901	104		452.758	13
391.908	85		452.765	10
391.915	81		452.772	13
391.922	85		452.78	7
391.929	73		452.787	11
391.936	72		452.795	32
391.942	111		452.802	34
391.949	158		452.809	42
391.956	138		452.817	56
391.963	121		452.824	49
391.97	149		452.832	55
391.977	157		452.839	66
391.984	174		452.846	41
391.991	158		452.854	20
391.998	144		452.861	8
392.004	122		452.869	4
392.011	110		452.876	2
392.018	167		452.883	8
392.025	261		452.891	5
392.032	254		452.898	3
392.039	208		452.906	5
392.046	165		452.913	8
392.053	218		452.92	5
392.06	272		452.928	2
392.066	299		452.935	8
392.073	256		452.943	8
392.08	216		452.95	7
392.087	273		452.957	3
392.094	271		452.965	0
392.101	209		452.972	0
392.108	122		452.98	0
392.115	157		452.987	0
392.121	191		452.994	5
392.128	185		453.002	11
392.135	169		453.009	45
392.142	184		453.017	43
392.149	139		453.024	31
392.156	139		453.031	27
392.163	157		453.039	25
392.17	202		453.046	16
392.177	165		453.054	23
392.183	122		453.061	17
392.19	70		453.068	10
392.197	81		453.076	4
392.204	125		453.083	1
392.211	105		453.091	4
392.218	164		453.098	23
392.225	274		453.105	23
392.232	296		453.113	15
392.239	266		453.12	13
392.245	191		453.128	41
392.252	143		453.135	82
392.259	99		453.142	74
392.266	108		453.15	64
392.273	184		453.157	46
392.28	322		453.165	48
392.287	356		453.172	55
392.294	294		453.18	33
392.301	279		453.187	34
392.307	292		453.194	51
392.314	293		453.202	60
392.321	335		453.209	72
392.328	419		453.217	68
392.335	361		453.224	56
392.342	289		453.231	37
392.349	200		453.239	13
392.356	189		453.246	16
392.363	178		453.254	10
392.369	149		453.261	4
392.376	156		453.268	0
392.383	202		453.276	0
392.39	175		453.283	0
392.397	174		453.291	0
392.404	274		453.298	8
392.411	275		453.305	21
392.418	248		453.313	46
392.425	239		453.32	33
392.431	210		453.328	46
392.438	159		453.335	35
392.445	173		453.342	20
392.452	185		453.35	50
392.459	280		453.357	61
392.466	351		453.365	39
392.473	281		453.372	19
392.48	213		453.379	5
392.487	233		453.387	9
392.493	213		453.394	12
392.5	197		453.402	21
392.507	169		453.409	18
392.514	203		453.417	13
392.521	330		453.424	6
392.528	299		453.431	3
392.535	196		453.439	16
392.542	128		453.446	9
392.549	94		453.454	24
392.555	103		453.461	56
392.562	200		453.468	62
392.569	316		453.476	49
392.576	295		453.483	26
392.583	231		453.491	25
392.59	160		453.498	35
392.597	120		453.505	38
392.604	214		453.513	26
392.611	299		453.52	16
392.617	270		453.528	24
392.624	234		453.535	32
392.631	173		453.542	28
392.638	159		453.55	13
392.645	203		453.557	6
392.652	185		453.565	7
392.659	187		453.572	8
392.666	166		453.58	1
392.673	146		453.587	1
392.679	109		453.594	0
392.686	78		453.602	0
392.693	52		453.609	4
392.7	100		453.617	22
392.707	123		453.624	38
392.714	109		453.631	51
392.721	73		453.639	39
392.728	96		453.646	60
392.735	133		453.654	76
392.741	161		453.661	55
392.748	168		453.668	95
392.755	119		453.676	133
392.762	82		453.683	93
392.769	81		453.691	53
392.776	61		453.698	67
392.783	49		453.705	56
392.79	44		453.713	54
392.797	57		453.72	85
392.803	52		453.728	71
392.81	88		453.735	43
392.817	82		453.743	21
392.824	80		453.75	8
392.831	128		453.757	18
392.838	181		453.765	18
392.845	186		453.772	25
392.852	172		453.78	37
392.859	176		453.787	42
392.865	183		453.794	47
392.872	179		453.802	41
392.879	148		453.809	32
392.886	122		453.817	30
392.893	82		453.824	19
392.9	54		453.831	21
392.907	51		453.839	13
392.914	51		453.846	5
392.921	52		453.854	1
392.928	68		453.861	1
392.934	100		453.868	9
392.941	86		453.876	11
392.948	94		453.883	32
392.955	58		453.891	38
392.962	62		453.898	24
392.969	81		453.906	12
392.976	58		453.913	11
392.983	28		453.92	27
392.99	10		453.928	18
392.996	18		453.935	11
393.003	41		453.943	10
393.01	75		453.95	9
393.017	76		453.957	1
393.024	136		453.965	5
393.031	174		453.972	2
393.038	173		453.98	13
393.045	136		453.987	12
393.052	77		453.994	2
393.058	70		454.002	18
393.065	63		454.009	64
393.072	48		454.017	67
393.079	37		454.024	66
393.086	84		454.032	55
393.093	77		454.039	64
393.1	35		454.046	55
393.107	63		454.054	76
393.114	110		454.061	71
393.121	191		454.069	61
393.127	158		454.076	69
393.134	117		454.083	43
393.141	152		454.091	24
393.148	182		454.098	25
393.155	176		454.106	26
393.162	148		454.113	48
393.169	109		454.12	45
393.176	79		454.128	35
393.183	111		454.135	22
393.189	123		454.143	16
393.196	169		454.15	6
393.203	224		454.158	14
393.21	270		454.165	45
393.217	196		454.172	48
393.224	129		454.18	40
393.231	102		454.187	29
393.238	93		454.195	16
393.245	117		454.202	4
393.252	118		454.209	39
393.258	184		454.217	67
393.265	308		454.224	41
393.272	311		454.232	45
393.279	266		454.239	44
393.286	206		454.247	44
393.293	162		454.254	53
393.3	142		454.261	69
393.307	111		454.269	113
393.314	158		454.276	100
393.321	191		454.284	68
393.327	180		454.291	47
393.334	154		454.298	27
393.341	138		454.306	15
393.348	143		454.313	26
393.355	116		454.321	27
393.362	137		454.328	14
393.369	132		454.336	25
393.376	135		454.343	42
393.383	158		454.35	29
393.389	209		454.358	14
393.396	227		454.365	11
393.403	161		454.373	3
393.41	145		454.38	17
393.417	125		454.387	33
393.424	114		454.395	21
393.431	142		454.402	15
393.438	152		454.41	8
393.445	163		454.417	9
393.452	151		454.424	20
393.458	173		454.432	17
393.465	231		454.439	8
393.472	204		454.447	13
393.479	154		454.454	9
393.486	167		454.462	15
393.493	200		454.469	16
393.5	200		454.476	27
393.507	184		454.484	35
393.514	130		454.491	30
393.521	97		454.499	18
393.527	134		454.506	12
393.534	173		454.513	1
393.541	236		454.521	0
393.548	257		454.528	0
393.555	235		454.536	5
393.562	237		454.543	4
393.569	259		454.551	22
393.576	207		454.558	32
393.583	162		454.565	51
393.59	129		454.573	65
393.596	88		454.58	57
393.603	77		454.588	42
393.61	87		454.595	17
[truncated: 147,674 more rows]
