# Supplementary material for: On-liquid surface synthesis of diyne-linked two-dimensional polymer crystals
Source: Nat Commun. 2025 Sep 8;16:8243. doi: 10.1038/s41467-025-63768-6 (PMC12417544; doi:10.1038/s41467-025-63768-6)
Supplement: Supplementary file 3 — Source Data [file 41467_2025_63768_MOESM3_ESM.zip › Source data Fig. 3.xlsx]

## Sheet: Fig. 3b
3500.17	-0.00196		3500.17	0.00366		3500.17	0.0096		3500.17	0.0101		3500.17	0.01017		3500.17	0.006		3500.17	0.00843		3500.17	0.00872		3500.17	0.00903		3500.17	0.00926		3500.17	0.00968		3500.17	0.02182
3498.07	-0.00192		3498.07	0.00366		3498.07	0.0096		3498.07	0.0101		3498.07	0.01017		3498.07	0.00604		3498.07	0.00841		3498.07	0.00872		3498.07	0.00905		3498.07	0.00927		3498.07	0.00966		3498.07	0.02181
3496.44	-0.0019		3496.44	0.00366		3496.44	0.0096		3496.44	0.0101		3496.44	0.01017		3496.44	0.00604		3496.44	0.00841		3496.44	0.00872		3496.44	0.00904		3496.44	0.0093		3496.44	0.00966		3496.44	0.02185
3494.81	-0.00189		3494.81	0.00366		3494.81	0.0096		3494.81	0.0101		3494.81	0.01017		3494.81	0.00604		3494.81	0.00841		3494.81	0.00872		3494.81	0.00907		3494.81	0.00934		3494.81	0.00966		3494.81	0.02189
3493.19	-0.00182		3493.19	0.00366		3493.19	0.0096		3493.19	0.0101		3493.19	0.01017		3493.19	0.00604		3493.19	0.00841		3493.19	0.00872		3493.19	0.0091		3493.19	0.00931		3493.19	0.00966		3493.19	0.02188
3491.56	-0.00179		3491.56	0.00366		3491.56	0.0096		3491.56	0.0101		3491.56	0.01017		3491.56	0.00604		3491.56	0.00841		3491.56	0.00872		3491.56	0.00908		3491.56	0.00933		3491.56	0.00966		3491.56	0.02189
3489.93	-0.00172		3489.93	0.00366		3489.93	0.0096		3489.93	0.0101		3489.93	0.01017		3489.93	0.00604		3489.93	0.00841		3489.93	0.00872		3489.93	0.0091		3489.93	0.00936		3489.93	0.00966		3489.93	0.02191
3488.31	-0.00165		3488.31	0.00366		3488.31	0.0096		3488.31	0.0101		3488.31	0.01017		3488.31	0.00604		3488.31	0.00841		3488.31	0.00872		3488.31	0.00912		3488.31	0.00935		3488.31	0.00966		3488.31	0.02193
3486.68	-0.00162		3486.68	0.00367		3486.68	0.00962		3486.68	0.01011		3486.68	0.01017		3486.68	0.006		3486.68	0.00841		3486.68	0.00871		3486.68	0.00914		3486.68	0.00939		3486.68	0.00965		3486.68	0.02195
3485.05	-0.00159		3485.05	0.00371		3485.05	0.00963		3485.05	0.01012		3485.05	0.01018		3485.05	0.00597		3485.05	0.00842		3485.05	0.00868		3485.05	0.00914		3485.05	0.00941		3485.05	0.00963		3485.05	0.02196
3483.42	-0.00156		3483.42	0.00375		3483.42	0.00961		3483.42	0.01013		3483.42	0.01021		3483.42	0.00595		3483.42	0.00842		3483.42	0.00865		3483.42	0.00913		3483.42	0.00939		3483.42	0.0096		3483.42	0.02196
3481.8	-0.00153		3481.8	0.0038		3481.8	0.00957		3481.8	0.01013		3481.8	0.01023		3481.8	0.00594		3481.8	0.00842		3481.8	0.00863		3481.8	0.00912		3481.8	0.00935		3481.8	0.00957		3481.8	0.02196
3480.17	-0.00156		3480.17	0.00383		3480.17	0.00951		3480.17	0.01012		3480.17	0.01023		3480.17	0.00593		3480.17	0.00842		3480.17	0.00861		3480.17	0.0091		3480.17	0.00933		3480.17	0.00954		3480.17	0.02194
3478.54	-0.00156		3478.54	0.00384		3478.54	0.00946		3478.54	0.01011		3478.54	0.01021		3478.54	0.0059		3478.54	0.00842		3478.54	0.00859		3478.54	0.00908		3478.54	0.00932		3478.54	0.00952		3478.54	0.02192
3476.92	-0.00153		3476.92	0.00385		3476.92	0.00944		3476.92	0.0101		3476.92	0.0102		3476.92	0.00587		3476.92	0.00839		3476.92	0.00858		3476.92	0.00905		3476.92	0.00932		3476.92	0.0095		3476.92	0.02189
3475.29	-0.0015		3475.29	0.00387		3475.29	0.00943		3475.29	0.0101		3475.29	0.01019		3475.29	0.00585		3475.29	0.00836		3475.29	0.00857		3475.29	0.00902		3475.29	0.00932		3475.29	0.00951		3475.29	0.02186
3473.66	-0.00145		3473.66	0.00386		3473.66	0.00943		3473.66	0.0101		3473.66	0.01018		3473.66	0.00584		3473.66	0.00832		3473.66	0.00856		3473.66	0.00899		3473.66	0.00933		3473.66	0.00952		3473.66	0.02183
3472.03	-0.00139		3472.03	0.00384		3472.03	0.00943		3472.03	0.01008		3472.03	0.01014		3472.03	0.00582		3472.03	0.00828		3472.03	0.00855		3472.03	0.00897		3472.03	0.00935		3472.03	0.00953		3472.03	0.02181
3470.41	-0.00133		3470.41	0.00379		3470.41	0.00944		3470.41	0.01005		3470.41	0.01011		3470.41	0.00579		3470.41	0.00825		3470.41	0.00855		3470.41	0.00896		3470.41	0.00936		3470.41	0.00953		3470.41	0.02179
3468.78	-0.00128		3468.78	0.00374		3468.78	0.00948		3468.78	0.01002		3468.78	0.0101		3468.78	0.00575		3468.78	0.00824		3468.78	0.00855		3468.78	0.00895		3468.78	0.00937		3468.78	0.00952		3468.78	0.02179
3467.15	-0.00125		3467.15	0.00372		3467.15	0.00953		3467.15	0.01002		3467.15	0.01013		3467.15	0.00572		3467.15	0.00823		3467.15	0.00857		3467.15	0.00894		3467.15	0.00937		3467.15	0.00951		3467.15	0.02179
3465.53	-0.00123		3465.53	0.00377		3465.53	0.00959		3465.53	0.01005		3465.53	0.01018		3465.53	0.00572		3465.53	0.00825		3465.53	0.00858		3465.53	0.00893		3465.53	0.00935		3465.53	0.0095		3465.53	0.02179
3463.9	-0.0012		3463.9	0.00383		3463.9	0.00963		3463.9	0.01008		3463.9	0.01022		3463.9	0.00573		3463.9	0.00827		3463.9	0.00858		3463.9	0.00891		3463.9	0.0093		3463.9	0.00949		3463.9	0.0218
3462.27	-0.00121		3462.27	0.0039		3462.27	0.00964		3462.27	0.01008		3462.27	0.01024		3462.27	0.00574		3462.27	0.00829		3462.27	0.00857		3462.27	0.0089		3462.27	0.00925		3462.27	0.0095		3462.27	0.02182
3460.64	-0.00118		3460.64	0.00399		3460.64	0.00965		3460.64	0.01009		3460.64	0.01025		3460.64	0.00576		3460.64	0.00832		3460.64	0.00856		3460.64	0.0089		3460.64	0.00923		3460.64	0.00951		3460.64	0.02183
3459.02	-0.00111		3459.02	0.00406		3459.02	0.00966		3459.02	0.01009		3459.02	0.01026		3459.02	0.00576		3459.02	0.00835		3459.02	0.00855		3459.02	0.0089		3459.02	0.00923		3459.02	0.00952		3459.02	0.02184
3457.39	-0.00102		3457.39	0.00409		3457.39	0.00965		3457.39	0.01009		3457.39	0.01026		3457.39	0.00576		3457.39	0.00837		3457.39	0.00854		3457.39	0.00891		3457.39	0.00922		3457.39	0.00952		3457.39	0.02185
3455.76	-0.00093		3455.76	0.00406		3455.76	0.00961		3455.76	0.01005		3455.76	0.01024		3455.76	0.00573		3455.76	0.00836		3455.76	0.00853		3455.76	0.0089		3455.76	0.00922		3455.76	0.00952		3455.76	0.02184
3454.14	-0.0009		3454.14	0.00398		3454.14	0.00956		3454.14	0.01		3454.14	0.01021		3454.14	0.0057		3454.14	0.00833		3454.14	0.0085		3454.14	0.00888		3454.14	0.00921		3454.14	0.00951		3454.14	0.02181
3452.51	-0.00085		3452.51	0.00393		3452.51	0.00954		3452.51	0.00997		3452.51	0.0102		3452.51	0.00567		3452.51	0.0083		3452.51	0.00848		3452.51	0.00887		3452.51	0.00921		3452.51	0.0095		3452.51	0.02178
3450.88	-0.00077		3450.88	0.00394		3450.88	0.00955		3450.88	0.00999		3450.88	0.01025		3450.88	0.00566		3450.88	0.00827		3450.88	0.00846		3450.88	0.00887		3450.88	0.0092		3450.88	0.00949		3450.88	0.02175
3449.25	-0.00072		3449.25	0.00397		3449.25	0.00956		3449.25	0.01002		3449.25	0.0103		3449.25	0.00565		3449.25	0.00825		3449.25	0.00843		3449.25	0.00886		3449.25	0.00918		3449.25	0.00946		3449.25	0.02173
3447.63	-0.00068		3447.63	0.00399		3447.63	0.00956		3447.63	0.01004		3447.63	0.01033		3447.63	0.00564		3447.63	0.00822		3447.63	0.00839		3447.63	0.00885		3447.63	0.00916		3447.63	0.00942		3447.63	0.02171
3446	-0.00067		3446	0.00406		3446	0.00957		3446	0.01008		3446	0.01036		3446	0.00565		3446	0.00821		3446	0.00835		3446	0.00884		3446	0.00914		3446	0.00939		3446	0.02169
3444.37	-0.00064		3444.37	0.00418		3444.37	0.00958		3444.37	0.01014		3444.37	0.01039		3444.37	0.00565		3444.37	0.0082		3444.37	0.0083		3444.37	0.00881		3444.37	0.00912		3444.37	0.00937		3444.37	0.02169
3442.75	-0.00066		3442.75	0.00429		3442.75	0.00958		3442.75	0.01018		3442.75	0.0104		3442.75	0.00566		3442.75	0.00819		3442.75	0.00827		3442.75	0.00879		3442.75	0.00909		3442.75	0.00936		3442.75	0.0217
3441.12	-0.00067		3441.12	0.00441		3441.12	0.0096		3441.12	0.01023		3441.12	0.01041		3441.12	0.00566		3441.12	0.00819		3441.12	0.00828		3441.12	0.00878		3441.12	0.00908		3441.12	0.00936		3441.12	0.02172
3439.49	-0.00065		3439.49	0.0045		3439.49	0.00962		3439.49	0.01027		3439.49	0.01043		3439.49	0.00565		3439.49	0.00822		3439.49	0.00832		3439.49	0.00878		3439.49	0.00908		3439.49	0.00935		3439.49	0.02174
3437.86	-0.00062		3437.86	0.00455		3437.86	0.00962		3437.86	0.01029		3437.86	0.01044		3437.86	0.00562		3437.86	0.00825		3437.86	0.00837		3437.86	0.00875		3437.86	0.00907		3437.86	0.00932		3437.86	0.02174
3436.24	-0.00061		3436.24	0.00451		3436.24	0.00958		3436.24	0.01027		3436.24	0.0104		3436.24	0.00557		3436.24	0.00823		3436.24	0.00841		3436.24	0.00871		3436.24	0.00906		3436.24	0.00928		3436.24	0.02174
3434.61	-0.00054		3434.61	0.00441		3434.61	0.00953		3434.61	0.01023		3434.61	0.01034		3434.61	0.00551		3434.61	0.00818		3434.61	0.00842		3434.61	0.00867		3434.61	0.00905		3434.61	0.00926		3434.61	0.02173
3432.98	-0.00048		3432.98	0.00431		3432.98	0.0095		3432.98	0.01019		3432.98	0.01031		3432.98	0.00547		3432.98	0.00812		3432.98	0.00841		3432.98	0.00865		3432.98	0.00904		3432.98	0.00925		3432.98	0.02172
3431.36	-0.00043		3431.36	0.00419		3431.36	0.00946		3431.36	0.01015		3431.36	0.01027		3431.36	0.00543		3431.36	0.00805		3431.36	0.00838		3431.36	0.00865		3431.36	0.00904		3431.36	0.00925		3431.36	0.0217
3429.73	-0.00039		3429.73	0.00402		3429.73	0.0094		3429.73	0.01009		3429.73	0.01023		3429.73	0.00538		3429.73	0.00798		3429.73	0.00833		3429.73	0.00865		3429.73	0.00904		3429.73	0.00926		3429.73	0.02168
3428.1	-0.00036		3428.1	0.00396		3428.1	0.00941		3428.1	0.01009		3428.1	0.01026		3428.1	0.00536		3428.1	0.00795		3428.1	0.00831		3428.1	0.00864		3428.1	0.00906		3428.1	0.00927		3428.1	0.02168
3426.47	-0.00034		3426.47	0.00411		3426.47	0.00953		3426.47	0.01017		3426.47	0.01039		3426.47	0.00539		3426.47	0.00797		3426.47	0.00832		3426.47	0.00865		3426.47	0.00907		3426.47	0.00925		3426.47	0.0217
3424.85	-0.00029		3424.85	0.00437		3424.85	0.00971		3424.85	0.01029		3424.85	0.01055		3424.85	0.00545		3424.85	0.00802		3424.85	0.00833		3424.85	0.00869		3424.85	0.00904		3424.85	0.00919		3424.85	0.02173
3423.22	-0.00026		3423.22	0.0046		3423.22	0.00988		3423.22	0.01037		3423.22	0.01066		3423.22	0.00549		3423.22	0.00808		3423.22	0.00834		3423.22	0.00871		3423.22	0.00899		3423.22	0.00911		3423.22	0.02174
3421.59	-0.00023		3421.59	0.00474		3421.59	0.00999		3421.59	0.01039		3421.59	0.01071		3421.59	0.00551		3421.59	0.00815		3421.59	0.00837		3421.59	0.00872		3421.59	0.00893		3421.59	0.00904		3421.59	0.02173
3419.97	-0.0002		3419.97	0.00481		3419.97	0.01005		3419.97	0.0104		3419.97	0.01072		3419.97	0.0055		3419.97	0.00822		3419.97	0.00839		3419.97	0.00872		3419.97	0.00888		3419.97	0.00898		3419.97	0.02171
3418.34	-0.00017		3418.34	0.00489		3418.34	0.01006		3418.34	0.01042		3418.34	0.01072		3418.34	0.00548		3418.34	0.00826		3418.34	0.00841		3418.34	0.00871		3418.34	0.00885		3418.34	0.00895		3418.34	0.0217
3416.71	-0.00018		3416.71	0.00493		3416.71	0.01002		3416.71	0.01042		3416.71	0.01068		3416.71	0.00545		3416.71	0.00826		3416.71	0.00841		3416.71	0.0087		3416.71	0.00883		3416.71	0.00894		3416.71	0.0217
3415.08	-0.00017		3415.08	0.00483		3415.08	0.00988		3415.08	0.01034		3415.08	0.01057		3415.08	0.0054		3415.08	0.0082		3415.08	0.00837		3415.08	0.00869		3415.08	0.00882		3415.08	0.00895		3415.08	0.02168
3413.46	-0.00013		3413.46	0.00463		3413.46	0.0097		3413.46	0.01024		3413.46	0.01043		3413.46	0.00532		3413.46	0.0081		3413.46	0.00831		3413.46	0.00867		3413.46	0.00883		3413.46	0.00896		3413.46	0.02165
3411.83	-7e-05		3411.83	0.00444		3411.83	0.00953		3411.83	0.01019		3411.83	0.01032		3411.83	0.00524		3411.83	0.00799		3411.83	0.00827		3411.83	0.00866		3411.83	0.00883		3411.83	0.00902		3411.83	0.02163
3410.2	-3e-05		3410.2	0.00437		3410.2	0.00943		3410.2	0.01019		3410.2	0.01031		3410.2	0.00518		3410.2	0.0079		3410.2	0.00826		3410.2	0.00867		3410.2	0.00885		3410.2	0.00911		3410.2	0.02161
3408.58	1e-05		3408.58	0.00452		3408.58	0.00948		3408.58	0.01028		3408.58	0.01042		3408.58	0.00516		3408.58	0.0079		3408.58	0.0083		3408.58	0.00869		3408.58	0.00888		3408.58	0.00919		3408.58	0.0216
3406.95	5e-05		3406.95	0.00471		3406.95	0.0096		3406.95	0.01036		3406.95	0.01054		3406.95	0.00519		3406.95	0.00795		3406.95	0.00834		3406.95	0.00872		3406.95	0.00888		3406.95	0.0092		3406.95	0.02161
3405.32	8e-05		3405.32	0.00477		3405.32	0.0097		3405.32	0.01035		3405.32	0.01057		3405.32	0.0052		3405.32	0.00801		3405.32	0.00833		3405.32	0.00873		3405.32	0.00885		3405.32	0.00917		3405.32	0.02158
3403.69	9e-05		3403.69	0.0047		3403.69	0.00974		3403.69	0.01028		3403.69	0.01052		3403.69	0.00519		3403.69	0.00805		3403.69	0.00827		3403.69	0.00871		3403.69	0.00882		3403.69	0.00912		3403.69	0.02153
3402.07	0.0001		3402.07	0.00457		3402.07	0.00976		3402.07	0.01019		3402.07	0.01045		3402.07	0.00514		3402.07	0.00806		3402.07	0.00822		3402.07	0.00867		3402.07	0.00879		3402.07	0.0091		3402.07	0.02148
3400.44	0.00013		3400.44	0.00456		3400.44	0.0098		3400.44	0.01019		3400.44	0.01042		3400.44	0.00511		3400.44	0.00805		3400.44	0.0082		3400.44	0.00863		3400.44	0.00876		3400.44	0.00909		3400.44	0.02145
3398.81	0.00013		3398.81	0.00473		3398.81	0.00988		3398.81	0.01027		3398.81	0.01048		3398.81	0.00513		3398.81	0.00807		3398.81	0.00821		3398.81	0.00862		3398.81	0.00875		3398.81	0.0091		3398.81	0.02144
3397.19	0.00017		3397.19	0.00484		3397.19	0.00988		3397.19	0.01032		3397.19	0.01049		3397.19	0.00515		3397.19	0.00809		3397.19	0.0082		3397.19	0.00857		3397.19	0.00874		3397.19	0.00909		3397.19	0.02144
3395.56	0.0002		3395.56	0.00485		3395.56	0.00982		3395.56	0.01031		3395.56	0.01046		3395.56	0.00513		3395.56	0.00805		3395.56	0.00816		3395.56	0.00849		3395.56	0.00872		3395.56	0.00904		3395.56	0.02144
3393.93	0.00022		3393.93	0.00498		3393.93	0.00983		3393.93	0.01037		3393.93	0.0105		3393.93	0.00512		3393.93	0.00802		3393.93	0.00815		3393.93	0.00845		3393.93	0.00871		3393.93	0.009		3393.93	0.02147
3392.3	0.00023		3392.3	0.00518		3392.3	0.00989		3392.3	0.01047		3392.3	0.01058		3392.3	0.00512		3392.3	0.00802		3392.3	0.00816		3392.3	0.00843		3392.3	0.00867		3392.3	0.00896		3392.3	0.02151
3390.68	0.00026		3390.68	0.00528		3390.68	0.0099		3390.68	0.01051		3390.68	0.01061		3390.68	0.00511		3390.68	0.00803		3390.68	0.00816		3390.68	0.00839		3390.68	0.00862		3390.68	0.00892		3390.68	0.02153
3389.05	0.00024		3389.05	0.00525		3389.05	0.00987		3389.05	0.0105		3389.05	0.0106		3389.05	0.0051		3389.05	0.00804		3389.05	0.00815		3389.05	0.00836		3389.05	0.00858		3389.05	0.00888		3389.05	0.02156
3387.42	0.00024		3387.42	0.0051		3387.42	0.0098		3387.42	0.01043		3387.42	0.01056		3387.42	0.00507		3387.42	0.00803		3387.42	0.00812		3387.42	0.00833		3387.42	0.00858		3387.42	0.00885		3387.42	0.02158
3385.8	0.00023		3385.8	0.0051		3385.8	0.00984		3385.8	0.01046		3385.8	0.01061		3385.8	0.00504		3385.8	0.00803		3385.8	0.0081		3385.8	0.00833		3385.8	0.00863		3385.8	0.00885		3385.8	0.02159
3384.17	0.00021		3384.17	0.00538		3384.17	0.01		3384.17	0.01061		3384.17	0.01071		3384.17	0.00502		3384.17	0.00807		3384.17	0.00808		3384.17	0.00833		3384.17	0.00864		3384.17	0.00882		3384.17	0.02156
3382.54	0.0002		3382.54	0.00562		3382.54	0.01013		3382.54	0.01071		3382.54	0.01074		3382.54	0.00498		3382.54	0.00809		3382.54	0.00805		3382.54	0.00828		3382.54	0.00861		3382.54	0.00876		3382.54	0.02152
3380.91	0.00023		3380.91	0.00574		3380.91	0.01018		3380.91	0.01075		3380.91	0.01072		3380.91	0.00497		3380.91	0.00809		3380.91	0.008		3380.91	0.0082		3380.91	0.00855		3380.91	0.00872		3380.91	0.02146
3379.29	0.00021		3379.29	0.00572		3379.29	0.01013		3379.29	0.01072		3379.29	0.01065		3379.29	0.00496		3379.29	0.00806		3379.29	0.00793		3379.29	0.00813		3379.29	0.00851		3379.29	0.00867		3379.29	0.0214
3377.66	0.00024		3377.66	0.00553		3377.66	0.01002		3377.66	0.01061		3377.66	0.01053		3377.66	0.00492		3377.66	0.00798		3377.66	0.00785		3377.66	0.00805		3377.66	0.0085		3377.66	0.00863		3377.66	0.02134
3376.03	0.0003		3376.03	0.00537		3376.03	0.00995		3376.03	0.01055		3376.03	0.01046		3376.03	0.00487		3376.03	0.00786		3376.03	0.00778		3376.03	0.00802		3376.03	0.00849		3376.03	0.00861		3376.03	0.02128
3374.41	0.00035		3374.41	0.00536		3374.41	0.00997		3374.41	0.01055		3374.41	0.01048		3374.41	0.00482		3374.41	0.00777		3374.41	0.00776		3374.41	0.00805		3374.41	0.00848		3374.41	0.00861		3374.41	0.02125
3372.78	0.00039		3372.78	0.00543		3372.78	0.01		3372.78	0.01054		3372.78	0.01055		3372.78	0.00481		3372.78	0.00773		3372.78	0.00776		3372.78	0.00812		3372.78	0.00842		3372.78	0.00858		3372.78	0.02125
3371.15	0.00042		3371.15	0.00541		3371.15	0.00999		3371.15	0.01049		3371.15	0.01061		3371.15	0.0048		3371.15	0.00769		3371.15	0.00776		3371.15	0.00816		3371.15	0.00831		3371.15	0.00852		3371.15	0.0213
3369.52	0.00042		3369.52	0.00532		3369.52	0.00996		3369.52	0.0104		3369.52	0.01068		3369.52	0.00478		3369.52	0.00767		3369.52	0.00775		3369.52	0.00818		3369.52	0.00822		3369.52	0.00849		3369.52	0.02138
3367.9	0.00045		3367.9	0.00534		3367.9	0.01		3367.9	0.01038		3367.9	0.01083		3367.9	0.00476		3367.9	0.00767		3367.9	0.00775		3367.9	0.00821		3367.9	0.00816		3367.9	0.00851		3367.9	0.02144
3366.27	0.00046		3366.27	0.0056		3366.27	0.01017		3366.27	0.01048		3366.27	0.01104		3366.27	0.00475		3366.27	0.00772		3366.27	0.00778		3366.27	0.00824		3366.27	0.00814		3366.27	0.00854		3366.27	0.02148
3364.64	0.00046		3364.64	0.0058		3364.64	0.01029		3364.64	0.01055		3364.64	0.01113		3364.64	0.00472		3364.64	0.00779		3364.64	0.00779		3364.64	0.00822		3364.64	0.00807		3364.64	0.00853		3364.64	0.02147
3363.02	0.00045		3363.02	0.00569		3363.02	0.01025		3363.02	0.01047		3363.02	0.01105		3363.02	0.00467		3363.02	0.0078		3363.02	0.00776		3363.02	0.00814		3363.02	0.00802		3363.02	0.00853		3363.02	0.02144
3361.39	0.00048		3361.39	0.00541		3361.39	0.01012		3361.39	0.01035		3361.39	0.01092		3361.39	0.00459		3361.39	0.00777		3361.39	0.00772		3361.39	0.00805		3361.39	0.00803		3361.39	0.00856		3361.39	0.02139
3359.76	0.00043		3359.76	0.00508		3359.76	0.00995		3359.76	0.01025		3359.76	0.01079		3359.76	0.0045		3359.76	0.0077		3359.76	0.00768		3359.76	0.00799		3359.76	0.0081		3359.76	0.00858		3359.76	0.02134
3358.13	0.00043		3358.13	0.00491		3358.13	0.00987		3358.13	0.01028		3358.13	0.01072		3358.13	0.00442		3358.13	0.0076		3358.13	0.00769		3358.13	0.00796		3358.13	0.00822		3358.13	0.00862		3358.13	0.02132
3356.51	0.00043		3356.51	0.00492		3356.51	0.00987		3356.51	0.01039		3356.51	0.0107		3356.51	0.00438		3356.51	0.00752		3356.51	0.00774		3356.51	0.00797		3356.51	0.00836		3356.51	0.00864		3356.51	0.02131
3354.88	0.00044		3354.88	0.00514		3354.88	0.00994		3354.88	0.01054		3354.88	0.01075		3354.88	0.00437		3354.88	0.0075		3354.88	0.00784		3354.88	0.008		3354.88	0.00846		3354.88	0.00864		3354.88	0.0213
3353.25	0.00045		3353.25	0.00554		3353.25	0.01008		3353.25	0.01072		3353.25	0.01089		3353.25	0.00439		3353.25	0.00756		3353.25	0.00795		3353.25	0.00806		3353.25	0.00849		3353.25	0.0086		3353.25	0.02133
3351.63	0.00048		3351.63	0.00578		3351.63	0.01013		3351.63	0.01078		3351.63	0.01096		3351.63	0.0044		3351.63	0.00764		3351.63	0.00802		3351.63	0.00808		3351.63	0.00846		3351.63	0.00853		3351.63	0.02138
3350	0.00047		3350	0.00576		3350	0.01006		3350	0.01073		3350	0.01091		3350	0.00437		3350	0.00765		3350	0.00801		3350	0.00806		3350	0.0084		3350	0.00847		3350	0.02138
3348.37	0.00049		3348.37	0.0056		3348.37	0.00995		3348.37	0.01062		3348.37	0.01081		3348.37	0.0043		3348.37	0.00761		3348.37	0.00796		3348.37	0.00803		3348.37	0.00834		3348.37	0.00844		3348.37	0.02135
3346.74	0.00051		3346.74	0.00538		3346.74	0.00986		3346.74	0.01053		3346.74	0.01071		3346.74	0.00421		3346.74	0.00754		3346.74	0.00788		3346.74	0.008		3346.74	0.0083		3346.74	0.00844		3346.74	0.0213
3345.12	0.00052		3345.12	0.00512		3345.12	0.00978		3345.12	0.01044		3345.12	0.01062		3345.12	0.00412		3345.12	0.00745		3345.12	0.00778		3345.12	0.00798		3345.12	0.00828		3345.12	0.00848		3345.12	0.02125
3343.49	0.00052		3343.49	0.00485		3343.49	0.0097		3343.49	0.01035		3343.49	0.01055		3343.49	0.00402		3343.49	0.00735		3343.49	0.00766		3343.49	0.00796		3343.49	0.00826		3343.49	0.00853		3343.49	0.02118
3341.86	0.00055		3341.86	0.00472		3341.86	0.00964		3341.86	0.01034		3341.86	0.01056		3341.86	0.00394		3341.86	0.00729		3341.86	0.00756		3341.86	0.00793		3341.86	0.00825		3341.86	0.00859		3341.86	0.02111
3340.24	0.00052		3340.24	0.00478		3340.24	0.00964		3340.24	0.01043		3340.24	0.01065		3340.24	0.00389		3340.24	0.00726		3340.24	0.00751		3340.24	0.00792		3340.24	0.00823		3340.24	0.00862		3340.24	0.02108
3338.61	0.00052		3338.61	0.00499		3338.61	0.00972		3338.61	0.01058		3338.61	0.01077		3338.61	0.0039		3338.61	0.00726		3338.61	0.00751		3338.61	0.00792		3338.61	0.00822		3338.61	0.0086		3338.61	0.0211
3336.98	0.00052		3336.98	0.00526		3336.98	0.00984		3336.98	0.01071		3336.98	0.01088		3336.98	0.00393		3336.98	0.0073		3336.98	0.00755		3336.98	0.00792		3336.98	0.00818		3336.98	0.00853		3336.98	0.02113
3335.35	0.00052		3335.35	0.0055		3335.35	0.00993		3335.35	0.01077		3335.35	0.01095		3335.35	0.00396		3335.35	0.00738		3335.35	0.00759		3335.35	0.00792		3335.35	0.00812		3335.35	0.00844		3335.35	0.02114
3333.73	0.00053		3333.73	0.0056		3333.73	0.00994		3333.73	0.01076		3333.73	0.01096		3333.73	0.00395		3333.73	0.00743		3333.73	0.00761		3333.73	0.0079		3333.73	0.00806		3333.73	0.00835		3333.73	0.02115
3332.1	0.00056		3332.1	0.00543		3332.1	0.00984		3332.1	0.01064		3332.1	0.01085		3332.1	0.00391		3332.1	0.00741		3332.1	0.00759		3332.1	0.00786		3332.1	0.00802		3332.1	0.00826		3332.1	0.02115
3330.47	0.00053		3330.47	0.0051		3330.47	0.00968		3330.47	0.01046		3330.47	0.01066		3330.47	0.00383		3330.47	0.0073		3330.47	0.00754		3330.47	0.00779		3330.47	0.008		3330.47	0.00818		3330.47	0.02112
3328.85	0.00055		3328.85	0.00476		3328.85	0.00957		3328.85	0.01031		3328.85	0.01047		3328.85	0.00373		3328.85	0.00714		3328.85	0.00748		3328.85	0.00774		3328.85	0.008		3328.85	0.00814		3328.85	0.0211
3327.22	0.00058		3327.22	0.00451		3327.22	0.00954		3327.22	0.01024		3327.22	0.01034		3327.22	0.00363		3327.22	0.00697		3327.22	0.00739		3327.22	0.0077		3327.22	0.00804		3327.22	0.00815		3327.22	0.0211
3325.59	0.00061		3325.59	0.00429		3325.59	0.00952		3325.59	0.01018		3325.59	0.01025		3325.59	0.00353		3325.59	0.0068		3325.59	0.00729		3325.59	0.00765		3325.59	0.00809		3325.59	0.00819		3325.59	0.02109
3323.96	0.00064		3323.96	0.00414		3323.96	0.00949		3323.96	0.01014		3323.96	0.01022		3323.96	0.00343		3323.96	0.00667		3323.96	0.00719		3323.96	0.0076		3323.96	0.00813		3323.96	0.00824		3323.96	0.02106
3322.34	0.00067		3322.34	0.00425		3322.34	0.00953		3322.34	0.01023		3322.34	0.01031		3322.34	0.00336		3322.34	0.00661		3322.34	0.00714		3322.34	0.00758		3322.34	0.00815		3322.34	0.00831		3322.34	0.02105
3320.71	0.00066		3320.71	0.0044		3320.71	0.00957		3320.71	0.01034		3320.71	0.01041		3320.71	0.00332		3320.71	0.00658		3320.71	0.00711		3320.71	0.00757		3320.71	0.00812		3320.71	0.00835		3320.71	0.02104
3319.08	0.00067		3319.08	0.00446		3319.08	0.00958		3319.08	0.01038		3319.08	0.01046		3319.08	0.0033		3319.08	0.00657		3319.08	0.00708		3319.08	0.00758		3319.08	0.00807		3319.08	0.00838		3319.08	0.02102
3317.46	0.00067		3317.46	0.00447		3317.46	0.00958		3317.46	0.0104		3317.46	0.01049		3317.46	0.00327		3317.46	0.00656		3317.46	0.00705		3317.46	0.00759		3317.46	0.00801		3317.46	0.0084		3317.46	0.021
3315.83	0.00069		3315.83	0.00445		3315.83	0.00957		3315.83	0.01041		3315.83	0.01052		3315.83	0.00322		3315.83	0.00654		3315.83	0.00704		3315.83	0.00759		3315.83	0.00796		3315.83	0.00842		3315.83	0.02099
3314.2	0.00069		3314.2	0.00446		3314.2	0.00958		3314.2	0.01043		3314.2	0.01057		3314.2	0.00319		3314.2	0.00651		3314.2	0.00703		3314.2	0.0076		3314.2	0.00793		3314.2	0.00842		3314.2	0.02098
3312.57	0.00072		3312.57	0.0045		3312.57	0.00961		3312.57	0.01046		3312.57	0.01063		3312.57	0.00316		3312.57	0.00649		3312.57	0.00702		3312.57	0.00759		3312.57	0.0079		3312.57	0.0084		3312.57	0.02098
3310.95	0.00069		3310.95	0.00456		3310.95	0.00964		3310.95	0.01049		3310.95	0.01068		3310.95	0.00314		3310.95	0.00649		3310.95	0.00702		3310.95	0.00758		3310.95	0.00787		3310.95	0.00836		3310.95	0.02096
3309.32	0.00068		3309.32	0.00461		3309.32	0.00965		3309.32	0.0105		3309.32	0.01069		3309.32	0.00314		3309.32	0.00648		3309.32	0.00701		3309.32	0.00756		3309.32	0.00784		3309.32	0.00832		3309.32	0.02094
3307.69	0.00067		3307.69	0.00463		3307.69	0.00965		3307.69	0.01049		3307.69	0.01069		3307.69	0.00314		3307.69	0.00647		3307.69	0.00698		3307.69	0.00753		3307.69	0.00784		3307.69	0.00827		3307.69	0.02092
3306.07	0.00068		3306.07	0.0047		3306.07	0.00967		3306.07	0.01049		3306.07	0.01072		3306.07	0.00314		3306.07	0.00647		3306.07	0.00695		3306.07	0.0075		3306.07	0.00784		3306.07	0.00823		3306.07	0.0209
3304.44	0.0007		3304.44	0.00485		3304.44	0.00973		3304.44	0.01054		3304.44	0.01079		3304.44	0.00312		3304.44	0.00648		3304.44	0.00691		3304.44	0.00748		3304.44	0.00783		3304.44	0.00817		3304.44	0.02087
3302.81	0.00073		3302.81	0.00496		3302.81	0.00977		3302.81	0.01058		3302.81	0.01082		3302.81	0.00305		3302.81	0.00649		3302.81	0.00687		3302.81	0.00744		3302.81	0.00779		3302.81	0.00809		3302.81	0.02085
3301.18	0.00072		3301.18	0.00495		3301.18	0.00975		3301.18	0.01057		3301.18	0.01079		3301.18	0.00297		3301.18	0.00648		3301.18	0.00684		3301.18	0.00739		3301.18	0.00774		3301.18	0.00802		3301.18	0.02081
3299.56	0.00074		3299.56	0.00499		3299.56	0.00978		3299.56	0.01061		3299.56	0.01081		3299.56	0.00289		3299.56	0.00646		3299.56	0.00681		3299.56	0.00734		3299.56	0.00773		3299.56	0.00801		3299.56	0.0208
3297.93	0.00076		3297.93	0.00529		3297.93	0.00996		3297.93	0.01078		3297.93	0.01096		3297.93	0.00286		3297.93	0.00649		3297.93	0.00678		3297.93	0.00733		3297.93	0.0077		3297.93	0.00808		3297.93	0.0208
3296.3	0.00078		3296.3	0.00569		3296.3	0.01016		3296.3	0.01096		3296.3	0.01114		3296.3	0.00286		3296.3	0.00653		3296.3	0.00678		3296.3	0.00731		3296.3	0.00761		3296.3	0.00813		3296.3	0.0208
3294.68	0.00078		3294.68	0.00616		3294.68	0.01037		3294.68	0.01115		3294.68	0.01134		3294.68	0.00288		3294.68	0.0066		3294.68	0.0068		3294.68	0.00727		3294.68	0.00749		3294.68	0.00813		3294.68	0.02082
3293.05	0.00081		3293.05	0.00662		3293.05	0.01056		3293.05	0.01132		3293.05	0.01157		3293.05	0.0029		3293.05	0.00669		3293.05	0.00686		3293.05	0.0072		3293.05	0.0074		3293.05	0.0081		3293.05	0.02084
3291.42	0.00079		3291.42	0.00687		3291.42	0.01065		3291.42	0.0114		3291.42	0.01172		3291.42	0.00287		3291.42	0.00675		3291.42	0.00692		3291.42	0.00709		3291.42	0.00732		3291.42	0.00802		3291.42	0.02082
3289.79	0.0008		3289.79	0.00683		3289.79	0.01061		3289.79	0.01135		3289.79	0.01173		3289.79	0.00281		3289.79	0.00674		3289.79	0.00693		3289.79	0.00698		3289.79	0.00725		3289.79	0.00792		3289.79	0.02076
3288.17	0.00081		3288.17	0.00665		3288.17	0.01051		3288.17	0.01125		3288.17	0.01168		3288.17	0.00272		3288.17	0.00666		3288.17	0.00691		3288.17	0.00691		3288.17	0.0072		3288.17	0.00782		3288.17	0.02069
3286.54	0.00083		3286.54	0.00654		3286.54	0.01051		3286.54	0.01122		3286.54	0.0117		3286.54	0.00262		3286.54	0.00655		3286.54	0.00688		3286.54	0.00688		3286.54	0.00719		3286.54	0.00771		3286.54	0.02065
3284.91	0.00085		3284.91	0.00654		3284.91	0.01063		3284.91	0.01124		3284.91	0.01178		3284.91	0.0025		3284.91	0.00644		3284.91	0.00685		3284.91	0.00685		3284.91	0.00717		3284.91	0.00756		3284.91	0.02063
3283.29	0.00088		3283.29	0.00641		3283.29	0.01068		3283.29	0.01116		3283.29	0.01173		3283.29	0.00238		3283.29	0.00636		3283.29	0.0068		3283.29	0.00678		3283.29	0.00714		3283.29	0.0074		3283.29	0.02062
3281.66	0.00086		3281.66	0.00616		3281.66	0.01064		3281.66	0.01102		3281.66	0.01156		3281.66	0.00227		3281.66	0.00629		3281.66	0.00671		3281.66	0.0067		3281.66	0.00712		3281.66	0.00728		3281.66	0.02061
3280.03	0.00088		3280.03	0.00597		3280.03	0.0106		3280.03	0.01093		3280.03	0.0114		3280.03	0.00219		3280.03	0.00626		3280.03	0.00659		3280.03	0.00667		3280.03	0.00714		3280.03	0.00723		3280.03	0.02062
3278.4	0.00089		3278.4	0.00591		3278.4	0.01059		3278.4	0.01091		3278.4	0.01126		3278.4	0.00215		3278.4	0.00625		3278.4	0.00646		3278.4	0.00666		3278.4	0.00712		3278.4	0.00723		3278.4	0.02063
3276.78	0.00089		3276.78	0.00584		3276.78	0.01053		3276.78	0.01085		3276.78	0.0111		3276.78	0.00212		3276.78	0.00622		3276.78	0.00635		3276.78	0.00665		3276.78	0.00707		3276.78	0.00721		3276.78	0.02065
3275.15	0.00089		3275.15	0.00581		3275.15	0.01048		3275.15	0.01082		3275.15	0.011		3275.15	0.0021		3275.15	0.00619		3275.15	0.0063		3275.15	0.00665		3275.15	0.00706		3275.15	0.00719		3275.15	0.0207
3273.52	0.00092		3273.52	0.00572		3273.52	0.01039		3273.52	0.01079		3273.52	0.01094		3273.52	0.00209		3273.52	0.00616		3273.52	0.00628		3273.52	0.00663		3273.52	0.00707		3273.52	0.0072		3273.52	0.02073
3271.9	0.00088		3271.9	0.00541		3271.9	0.01019		3271.9	0.0107		3271.9	0.01083		3271.9	0.00203		3271.9	0.00607		3271.9	0.00625		3271.9	0.00662		3271.9	0.00707		3271.9	0.00722		3271.9	0.02071
3270.27	0.00087		3270.27	0.00498		3270.27	0.00993		3270.27	0.01057		3270.27	0.01068		3270.27	0.00193		3270.27	0.00593		3270.27	0.00621		3270.27	0.00662		3270.27	0.00705		3270.27	0.00727		3270.27	0.02065
3268.64	0.00088		3268.64	0.00459		3268.64	0.00972		3268.64	0.01048		3268.64	0.01058		3268.64	0.00181		3268.64	0.00574		3268.64	0.00617		3268.64	0.00664		3268.64	0.00705		3268.64	0.00732		3268.64	0.02058
3267.01	0.0009		3267.01	0.00445		3267.01	0.0097		3267.01	0.01053		3267.01	0.01065		3267.01	0.00168		3267.01	0.00556		3267.01	0.00615		3267.01	0.00666		3267.01	0.00705		3267.01	0.00738		3267.01	0.02053
3265.39	0.00092		3265.39	0.00468		3265.39	0.00989		3265.39	0.01074		3265.39	0.01092		3265.39	0.00159		3265.39	0.00547		3265.39	0.00616		3265.39	0.00667		3265.39	0.00706		3265.39	0.00741		3265.39	0.0205
3263.76	0.00095		3263.76	0.00493		3263.76	0.01006		3263.76	0.01088		3263.76	0.01111		3263.76	0.00149		3263.76	0.00545		3263.76	0.00617		3263.76	0.00663		3263.76	0.00702		3263.76	0.00741		3263.76	0.02046
3262.13	0.00093		3262.13	0.005		3262.13	0.01011		3262.13	0.01087		3262.13	0.01115		3262.13	0.00136		3262.13	0.00541		3262.13	0.00612		3262.13	0.00654		3262.13	0.00694		3262.13	0.00736		3262.13	0.02039
3260.51	0.00094		3260.51	0.00499		3260.51	0.01008		3260.51	0.0108		3260.51	0.01112		3260.51	0.00118		3260.51	0.00533		3260.51	0.00604		3260.51	0.00643		3260.51	0.00687		3260.51	0.00729		3260.51	0.02032
3258.88	0.00095		3258.88	0.00503		3258.88	0.01009		3258.88	0.01075		3258.88	0.01111		3258.88	0.001		3258.88	0.00525		3258.88	0.00596		3258.88	0.00635		3258.88	0.00682		3258.88	0.00721		3258.88	0.02029
3257.25	0.00097		3257.25	0.00517		3257.25	0.01016		3257.25	0.01074		3257.25	0.01116		3257.25	0.00086		3257.25	0.00516		3257.25	0.00588		3257.25	0.0063		3257.25	0.0068		3257.25	0.00715		3257.25	0.02028
3255.62	0.00097		3255.62	0.00526		3255.62	0.01022		3255.62	0.01072		3255.62	0.01119		3255.62	0.00075		3255.62	0.00506		3255.62	0.00581		3255.62	0.00625		3255.62	0.00676		3255.62	0.0071		3255.62	0.02027
3254	0.001		3254	0.0052		3254	0.0102		3254	0.01065		3254	0.01115		3254	0.00066		3254	0.00494		3254	0.00571		3254	0.0062		3254	0.00671		3254	0.00706		3254	0.02026
3252.37	0.00098		3252.37	0.005		3252.37	0.0101		3252.37	0.01054		3252.37	0.01103		3252.37	0.00056		3252.37	0.00478		3252.37	0.00559		3252.37	0.00613		3252.37	0.00666		3252.37	0.00703		3252.37	0.02024
3250.74	0.00099		3250.74	0.00469		3250.74	0.00996		3250.74	0.01041		3250.74	0.01086		3250.74	0.00043		3250.74	0.0046		3250.74	0.00545		3250.74	0.00606		3250.74	0.00663		3250.74	0.00701		3250.74	0.0202
3249.12	0.001		3249.12	0.00441		3249.12	0.00986		3249.12	0.01034		3249.12	0.01074		3249.12	0.00029		3249.12	0.0044		3249.12	0.00531		3249.12	0.00601		3249.12	0.00662		3249.12	0.00699		3249.12	0.02017
3247.49	0.00101		3247.49	0.00451		3247.49	0.00994		3247.49	0.0105		3247.49	0.01082		3247.49	0.00021		3247.49	0.00429		3247.49	0.00522		3247.49	0.00601		3247.49	0.00665		3247.49	0.00697		3247.49	0.02018
3245.86	0.00102		3245.86	0.005		3245.86	0.01018		3245.86	0.01085		3245.86	0.0111		3245.86	0.00019		3245.86	0.00433		3245.86	0.00522		3245.86	0.00604		3245.86	0.00668		3245.86	0.00696		3245.86	0.0202
3244.23	0.00105		3244.23	0.0054		3244.23	0.01032		3244.23	0.01108		3244.23	0.01129		3244.23	0.00013		3244.23	0.00437		3244.23	0.00523		3244.23	0.00601		3244.23	0.00663		3244.23	0.00691		3244.23	0.02018
3242.61	0.00102		3242.61	0.00553		3242.61	0.01032		3242.61	0.01115		3242.61	0.01131		3242.61	2e-05		3242.61	0.00436		3242.61	0.00519		3242.61	0.00593		3242.61	0.00652		3242.61	0.00684		3242.61	0.02012
3240.98	0.00102		3240.98	0.00551		3240.98	0.01026		3240.98	0.01114		3240.98	0.01128		3240.98	-0.0001		3240.98	0.00431		3240.98	0.00513		3240.98	0.00585		3240.98	0.00641		3240.98	0.00676		3240.98	0.02005
3239.35	0.00102		3239.35	0.00544		3239.35	0.01019		3239.35	0.01111		3239.35	0.01126		3239.35	-0.00021		3239.35	0.00422		3239.35	0.00506		3239.35	0.00579		3239.35	0.00631		3239.35	0.0067		3239.35	0.02
3237.73	0.00104		3237.73	0.00538		3237.73	0.01016		3237.73	0.0111		3237.73	0.01126		3237.73	-0.00031		3237.73	0.00411		3237.73	0.00498		3237.73	0.00574		3237.73	0.00622		3237.73	0.00668		3237.73	0.01996
3236.1	0.00106		3236.1	0.00544		3236.1	0.01022		3236.1	0.01114		3236.1	0.01133		3236.1	-0.00041		3236.1	0.00398		3236.1	0.0049		3236.1	0.0057		3236.1	0.00614		3236.1	0.00668		3236.1	0.01994
3234.47	0.00109		3234.47	0.00557		3234.47	0.01029		3234.47	0.0112		3234.47	0.01145		3234.47	-0.00054		3234.47	0.00385		3234.47	0.00483		3234.47	0.00563		3234.47	0.0061		3234.47	0.00667		3234.47	0.01994
3232.84	0.00108		3232.84	0.00557		3232.84	0.01027		3232.84	0.01122		3232.84	0.01152		3232.84	-0.0007		3232.84	0.00371		3232.84	0.00477		3232.84	0.00553		3232.84	0.00607		3232.84	0.00661		3232.84	0.01992
3231.22	0.00111		3231.22	0.00561		3231.22	0.0103		3231.22	0.01129		3231.22	0.01162		3231.22	-0.00084		3231.22	0.0036		3231.22	0.00474		3231.22	0.00544		3231.22	0.00604		3231.22	0.00656		3231.22	0.01989
3229.59	0.00113		3229.59	0.00585		3229.59	0.0104		3229.59	0.0115		3229.59	0.01177		3229.59	-0.00094		3229.59	0.00354		3229.59	0.00473		3229.59	0.0054		3229.59	0.00601		3229.59	0.00651		3229.59	0.01987
3227.96	0.00115		3227.96	0.00618		3227.96	0.01051		3227.96	0.01174		3227.96	0.01191		3227.96	-0.001		3227.96	0.00354		3227.96	0.00473		3227.96	0.00536		3227.96	0.00596		3227.96	0.00643		3227.96	0.01985
3226.34	0.00116		3226.34	0.00636		3226.34	0.01052		3226.34	0.01187		3226.34	0.01194		3226.34	-0.00109		3226.34	0.00355		3226.34	0.00472		3226.34	0.00529		3226.34	0.0059		3226.34	0.00635		3226.34	0.01981
3224.71	0.00119		3224.71	0.00622		3224.71	0.01039		3224.71	0.01181		3224.71	0.01182		3224.71	-0.00123		3224.71	0.0035		3224.71	0.00465		3224.71	0.0052		3224.71	0.00582		3224.71	0.00627		3224.71	0.01973
3223.08	0.00116		3223.08	0.00585		3223.08	0.01021		3223.08	0.01164		3223.08	0.0116		3223.08	-0.0014		3223.08	0.00339		3223.08	0.00455		3223.08	0.00513		3223.08	0.00575		3223.08	0.0062		3223.08	0.01964
3221.45	0.00116		3221.45	0.00538		3221.45	0.01002		3221.45	0.01143		3221.45	0.01136		3221.45	-0.00157		3221.45	0.00324		3221.45	0.00442		3221.45	0.0051		3221.45	0.00571		3221.45	0.00615		3221.45	0.01957
3219.83	0.00115		3219.83	0.00494		3219.83	0.00991		3219.83	0.01125		3219.83	0.01117		3219.83	-0.00174		3219.83	0.00309		3219.83	0.00429		3219.83	0.0051		3219.83	0.00572		3219.83	0.00615		3219.83	0.01955
3218.2	0.00114		3218.2	0.00466		3218.2	0.00991		3218.2	0.01115		3218.2	0.0111		3218.2	-0.00188		3218.2	0.00295		3218.2	0.00418		3218.2	0.00513		3218.2	0.00575		3218.2	0.00618		3218.2	0.01956
3216.57	0.00113		3216.57	0.00457		3216.57	0.01		3216.57	0.01112		3216.57	0.01116		3216.57	-0.00202		3216.57	0.00284		3216.57	0.0041		3216.57	0.00516		3216.57	0.00581		3216.57	0.00622		3216.57	0.01957
3214.95	0.00116		3214.95	0.00455		3214.95	0.0101		3214.95	0.01112		3214.95	0.01126		3214.95	-0.00217		3214.95	0.00277		3214.95	0.00406		3214.95	0.00518		3214.95	0.00588		3214.95	0.00624		3214.95	0.01958
3213.32	0.00113		3213.32	0.00479		3213.32	0.01033		3213.32	0.01126		3213.32	0.01151		3213.32	-0.00227		3213.32	0.00276		3213.32	0.00411		3213.32	0.00521		3213.32	0.00594		3213.32	0.00627		3213.32	0.0196
3211.69	0.00115		3211.69	0.00543		3211.69	0.01073		3211.69	0.01159		3211.69	0.01193		3211.69	-0.00227		3211.69	0.00286		3211.69	0.00419		3211.69	0.00525		3211.69	0.00592		3211.69	0.00624		3211.69	0.01961
3210.06	0.00116		3210.06	0.00601		3210.06	0.011		3210.06	0.01189		3210.06	0.01222		3210.06	-0.00226		3210.06	0.00296		3210.06	0.00424		3210.06	0.00524		3210.06	0.00581		3210.06	0.00616		3210.06	0.01961
3208.44	0.00115		3208.44	0.00627		3208.44	0.01106		3208.44	0.012		3208.44	0.01232		3208.44	-0.00228		3208.44	0.00302		3208.44	0.00424		3208.44	0.00516		3208.44	0.00568		3208.44	0.00608		3208.44	0.01958
3206.81	0.00114		3206.81	0.00632		3206.81	0.01104		3206.81	0.01202		3206.81	0.01232		3206.81	-0.00231		3206.81	0.00305		3206.81	0.00421		3206.81	0.00508		3206.81	0.00558		3206.81	0.00601		3206.81	0.01955
3205.18	0.00117		3205.18	0.00625		3205.18	0.01097		3205.18	0.012		3205.18	0.01227		3205.18	-0.00235		3205.18	0.00304		3205.18	0.00417		3205.18	0.00502		3205.18	0.00551		3205.18	0.00597		3205.18	0.01953
3203.56	0.00112		3203.56	0.00605		3203.56	0.01087		3203.56	0.01194		3203.56	0.01216		3203.56	-0.00239		3203.56	0.00298		3203.56	0.00412		3203.56	0.00497		3203.56	0.00548		3203.56	0.00598		3203.56	0.01951
3201.93	0.00111		3201.93	0.00577		3201.93	0.01074		3201.93	0.01184		3201.93	0.01203		3201.93	-0.00245		3201.93	0.00288		3201.93	0.00409		3201.93	0.00494		3201.93	0.00549		3201.93	0.00603		3201.93	0.01953
3200.3	0.00111		3200.3	0.00546		3200.3	0.01062		3200.3	0.01174		3200.3	0.01191		3200.3	-0.00251		3200.3	0.00277		3200.3	0.00405		3200.3	0.00492		3200.3	0.00554		3200.3	0.00611		3200.3	0.01957
3198.67	0.0011		3198.67	0.0051		3198.67	0.0105		3198.67	0.0116		3198.67	0.01176		3198.67	-0.00258		3198.67	0.00265		3198.67	0.00399		3198.67	0.0049		3198.67	0.00561		3198.67	0.00621		3198.67	0.0196
3197.05	0.00108		3197.05	0.00483		3197.05	0.01041		3197.05	0.01149		3197.05	0.01164		3197.05	-0.00265		3197.05	0.00255		3197.05	0.00394		3197.05	0.0049		3197.05	0.00571		3197.05	0.00634		3197.05	0.01962
3195.42	0.00111		3195.42	0.00497		3195.42	0.01051		3195.42	0.01154		3195.42	0.01168		3195.42	-0.00268		3195.42	0.00249		3195.42	0.00394		3195.42	0.00492		3195.42	0.00584		3195.42	0.00646		3195.42	0.01965
3193.79	0.00107		3193.79	0.00546		3193.79	0.01075		3193.79	0.01172		3193.79	0.01189		3193.79	-0.00266		3193.79	0.00252		3193.79	0.00397		3193.79	0.00496		3193.79	0.00595		3193.79	0.0065		3193.79	0.01971
3192.17	0.00108		3192.17	0.00588		3192.17	0.01092		3192.17	0.01184		3192.17	0.01206		3192.17	-0.00263		3192.17	0.00261		3192.17	0.00398		3192.17	0.00497		3192.17	0.00595		3192.17	0.00644		3192.17	0.01976
3190.54	0.0011		3190.54	0.00597		3190.54	0.01091		3190.54	0.01181		3190.54	0.01206		3190.54	-0.00263		3190.54	0.00268		3190.54	0.00398		3190.54	0.00497		3190.54	0.00593		3190.54	0.00636		3190.54	0.0198
3188.91	0.00112		3188.91	0.00598		3188.91	0.01089		3188.91	0.01179		3188.91	0.01206		3188.91	-0.00264		3188.91	0.00273		3188.91	0.00399		3188.91	0.005		3188.91	0.00591		3188.91	0.00631		3188.91	0.01985
3187.28	0.00114		3187.28	0.00608		3187.28	0.01093		3187.28	0.01184		3187.28	0.01211		3187.28	-0.00259		3187.28	0.0028		3187.28	0.00402		3187.28	0.00506		3187.28	0.0059		3187.28	0.00629		3187.28	0.01991
3185.66	0.00117		3185.66	0.00615		3185.66	0.01096		3185.66	0.01187		3185.66	0.01216		3185.66	-0.00252		3185.66	0.00287		3185.66	0.00408		3185.66	0.00511		3185.66	0.00588		3185.66	0.00628		3185.66	0.01995
3184.03	0.00115		3184.03	0.00617		3184.03	0.01098		3184.03	0.01186		3184.03	0.01221		3184.03	-0.00244		3184.03	0.00292		3184.03	0.00417		3184.03	0.00515		3184.03	0.00587		3184.03	0.00628		3184.03	0.01997
3182.4	0.00114		3182.4	0.00618		3182.4	0.011		3182.4	0.01185		3182.4	0.01228		3182.4	-0.00236		3182.4	0.00297		3182.4	0.00427		3182.4	0.00517		3182.4	0.00588		3182.4	0.00632		3182.4	0.01999
3180.78	0.00114		3180.78	0.00615		3180.78	0.01102		3180.78	0.01182		3180.78	0.01232		3180.78	-0.00227		3180.78	0.00302		3180.78	0.00435		3180.78	0.00519		3180.78	0.00591		3180.78	0.00638		3180.78	0.01999
3179.15	0.00115		3179.15	0.00617		3179.15	0.01108		3179.15	0.01184		3179.15	0.01236		3179.15	-0.00217		3179.15	0.00306		3179.15	0.00442		3179.15	0.00521		3179.15	0.00597		3179.15	0.00645		3179.15	0.02
3177.52	0.00116		3177.52	0.00634		3177.52	0.01122		3177.52	0.01194		3177.52	0.01247		3177.52	-0.00206		3177.52	0.00313		3177.52	0.00449		3177.52	0.00522		3177.52	0.00603		3177.52	0.00653		3177.52	0.02001
3175.89	0.00119		3175.89	0.00654		3175.89	0.01134		3175.89	0.01205		3175.89	0.01257		3175.89	-0.00198		3175.89	0.00319		3175.89	0.00455		3175.89	0.00521		3175.89	0.00608		3175.89	0.00655		3175.89	0.02004
3174.27	0.00117		3174.27	0.00646		3174.27	0.0113		3174.27	0.01202		3174.27	0.01254		3174.27	-0.00196		3174.27	0.00322		3174.27	0.00457		3174.27	0.00521		3174.27	0.00612		3174.27	0.00653		3174.27	0.02006
3172.64	0.00117		3172.64	0.00622		3172.64	0.01121		3172.64	0.01193		3172.64	0.01245		3172.64	-0.00197		3172.64	0.0032		3172.64	0.00456		3172.64	0.00524		3172.64	0.00617		3172.64	0.00654		3172.64	0.0201
3171.01	0.00117		3171.01	0.00599		3171.01	0.01115		3171.01	0.01187		3171.01	0.01236		3171.01	-0.00199		3171.01	0.00317		3171.01	0.00454		3171.01	0.00531		3171.01	0.00622		3171.01	0.00656		3171.01	0.02016
3169.39	0.00117		3169.39	0.00584		3169.39	0.01114		3169.39	0.0119		3169.39	0.01232		3169.39	-0.00199		3169.39	0.00315		3169.39	0.00453		3169.39	0.00538		3169.39	0.00625		3169.39	0.0066		3169.39	0.02022
3167.76	0.00118		3167.76	0.0058		3167.76	0.01118		3167.76	0.01199		3167.76	0.0123		3167.76	-0.00197		3167.76	0.00317		3167.76	0.00454		3167.76	0.00545		3167.76	0.00629		3167.76	0.00665		3167.76	0.02028
3166.13	0.00121		3166.13	0.00579		3166.13	0.01119		3166.13	0.01205		3166.13	0.01227		3166.13	-0.00195		3166.13	0.00322		3166.13	0.00457		3166.13	0.0055		3166.13	0.00633		3166.13	0.00672		3166.13	0.02031
3164.5	0.00118		3164.5	0.00576		3164.5	0.01117		3164.5	0.01205		3164.5	0.0122		3164.5	-0.00194		3164.5	0.00328		3164.5	0.00461		3164.5	0.00554		3164.5	0.00637		3164.5	0.00681		3164.5	0.02034
3162.88	0.00118		3162.88	0.00575		3162.88	0.01115		3162.88	0.01205		3162.88	0.01214		3162.88	-0.00191		3162.88	0.00334		3162.88	0.00464		3162.88	0.00559		3162.88	0.00641		3162.88	0.0069		3162.88	0.02037
3161.25	0.00117		3161.25	0.00587		3161.25	0.0112		3161.25	0.01211		3161.25	0.01218		3161.25	-0.00182		3161.25	0.00342		3161.25	0.00469		3161.25	0.00565		3161.25	0.00645		3161.25	0.007		3161.25	0.02041
3159.62	0.00115		3159.62	0.00612		3159.62	0.01132		3159.62	0.01224		3159.62	0.01232		3159.62	-0.0017		3159.62	0.00353		3159.62	0.00476		3159.62	0.00571		3159.62	0.0065		3159.62	0.00709		3159.62	0.02046
3158	0.00115		3158	0.00629		3158	0.01139		3158	0.01231		3158	0.01244		3158	-0.00157		3158	0.00366		3158	0.00485		3158	0.00578		3158	0.00655		3158	0.00715		3158	0.02053
3156.37	0.00118		3156.37	0.00629		3156.37	0.01139		3156.37	0.0123		3156.37	0.01249		3156.37	-0.00148		3156.37	0.00375		3156.37	0.00491		3156.37	0.00587		3156.37	0.00661		3156.37	0.00722		3156.37	0.02058
3154.74	0.00115		3154.74	0.00621		3154.74	0.01135		3154.74	0.01227		3154.74	0.01252		3154.74	-0.00139		3154.74	0.00382		3154.74	0.00497		3154.74	0.00598		3154.74	0.0067		3154.74	0.00729		3154.74	0.02064
3153.11	0.00115		3153.11	0.00613		3153.11	0.01135		3153.11	0.01224		3153.11	0.01256		3153.11	-0.0013		3153.11	0.00388		3153.11	0.00504		3153.11	0.00609		3153.11	0.0068		3153.11	0.00737		3153.11	0.0207
3151.49	0.00116		3151.49	0.00606		3151.49	0.01136		3151.49	0.01224		3151.49	0.01259		3151.49	-0.0012		3151.49	0.00393		3151.49	0.00512		3151.49	0.00619		3151.49	0.00689		3151.49	0.00743		3151.49	0.02076
3149.86	0.00117		3149.86	0.00596		3149.86	0.01135		3149.86	0.01225		3149.86	0.01258		3149.86	-0.00109		3149.86	0.00399		3149.86	0.00523		3149.86	0.00627		3149.86	0.00697		3149.86	0.00749		3149.86	0.02081
3148.23	0.00117		3148.23	0.00584		3148.23	0.01132		3148.23	0.01223		3148.23	0.01253		3148.23	-0.001		3148.23	0.00405		3148.23	0.00534		3148.23	0.00634		3148.23	0.00707		3148.23	0.00756		3148.23	0.02084
3146.61	0.0012		3146.61	0.00566		3146.61	0.01125		3146.61	0.01215		3146.61	0.01242		3146.61	-0.00091		3146.61	0.00411		3146.61	0.00543		3146.61	0.00642		3146.61	0.00719		3146.61	0.00765		3146.61	0.02087
3144.98	0.00118		3144.98	0.0055		3144.98	0.01119		3144.98	0.01206		3144.98	0.01231		3144.98	-0.00082		3144.98	0.00416		3144.98	0.00552		3144.98	0.00651		3144.98	0.0073		3144.98	0.00774		3144.98	0.02089
3143.35	0.00119		3143.35	0.0056		3143.35	0.01125		3143.35	0.01211		3143.35	0.01233		3143.35	-0.00068		3143.35	0.00425		3143.35	0.00562		3143.35	0.00663		3143.35	0.0074		3143.35	0.00784		3143.35	0.02093
3141.72	0.0012		3141.72	0.00593		3141.72	0.01141		3141.72	0.01229		3141.72	0.01249		3141.72	-0.00046		3141.72	0.00442		3141.72	0.00576		3141.72	0.00677		3141.72	0.00748		3141.72	0.00793		3141.72	0.02099
3140.1	0.00119		3140.1	0.00623		3140.1	0.01153		3140.1	0.01245		3140.1	0.01265		3140.1	-0.00022		3140.1	0.00463		3140.1	0.00591		3140.1	0.0069		3140.1	0.00758		3140.1	0.00802		3140.1	0.02107
3138.47	0.00119		3138.47	0.0064		3138.47	0.01158		3138.47	0.01252		3138.47	0.01272		3138.47	1e-05		3138.47	0.00483		3138.47	0.00606		3138.47	0.00702		3138.47	0.00767		3138.47	0.00812		3138.47	0.02114
3136.84	0.00122		3136.84	0.00648		3136.84	0.01159		3136.84	0.01256		3136.84	0.01275		3136.84	0.00023		3136.84	0.00501		3136.84	0.00619		3136.84	0.00712		3136.84	0.00777		3136.84	0.00821		3136.84	0.0212
3135.22	0.00119		3135.22	0.00647		3135.22	0.01159		3135.22	0.01257		3135.22	0.01274		3135.22	0.00043		3135.22	0.00518		3135.22	0.0063		3135.22	0.00721		3135.22	0.00788		3135.22	0.0083		3135.22	0.02126
3133.59	0.00119		3133.59	0.00642		3133.59	0.01156		3133.59	0.01255		3133.59	0.01271		3133.59	0.00062		3133.59	0.00532		3133.59	0.00641		3133.59	0.0073		3133.59	0.00799		3133.59	0.00838		3133.59	0.02133
3131.96	0.00119		3131.96	0.00635		3131.96	0.01152		3131.96	0.01251		3131.96	0.01267		3131.96	0.00079		3131.96	0.00543		3131.96	0.00652		3131.96	0.00738		3131.96	0.00809		3131.96	0.00847		3131.96	0.02142
3130.33	0.00118		3130.33	0.00625		3130.33	0.01146		3130.33	0.01244		3130.33	0.01261		3130.33	0.00095		3130.33	0.00554		3130.33	0.00663		3130.33	0.00748		3130.33	0.00818		3130.33	0.00857		3130.33	0.0215
3128.71	0.00118		3128.71	0.00606		3128.71	0.01138		3128.71	0.01231		3128.71	0.01251		3128.71	0.0011		3128.71	0.00564		3128.71	0.00672		3128.71	0.00758		3128.71	0.00827		3128.71	0.00866		3128.71	0.02157
3127.08	0.00121		3127.08	0.00591		3127.08	0.01133		3127.08	0.0122		3127.08	0.01242		3127.08	0.00124		3127.08	0.00574		3127.08	0.00681		3127.08	0.0077		3127.08	0.00839		3127.08	0.00876		3127.08	0.02164
3125.45	0.00118		3125.45	0.00595		3125.45	0.01137		3125.45	0.01222		3125.45	0.01245		3125.45	0.00138		3125.45	0.00586		3125.45	0.00692		3125.45	0.00785		3125.45	0.0085		3125.45	0.00886		3125.45	0.02172
3123.83	0.00118		3123.83	0.00617		3123.83	0.01149		3123.83	0.01235		3123.83	0.01256		3123.83	0.00159		3123.83	0.00603		3123.83	0.00706		3123.83	0.008		3123.83	0.00858		3123.83	0.00895		3123.83	0.02184
3122.2	0.00118		3122.2	0.00634		3122.2	0.01156		3122.2	0.01245		3122.2	0.01264		3122.2	0.00185		3122.2	0.00623		3122.2	0.00723		3122.2	0.00813		3122.2	0.00866		3122.2	0.00904		3122.2	0.02197
3120.57	0.00116		3120.57	0.00639		3120.57	0.01155		3120.57	0.01248		3120.57	0.01265		3120.57	0.00213		3120.57	0.00642		3120.57	0.00741		3120.57	0.00824		3120.57	0.00874		3120.57	0.00915		3120.57	0.02207
3118.94	0.00114		3118.94	0.0064		3118.94	0.01154		3118.94	0.01249		3118.94	0.01264		3118.94	0.00241		3118.94	0.0066		3118.94	0.00759		3118.94	0.00834		3118.94	0.00884		3118.94	0.00927		3118.94	0.02216
3117.32	0.00117		3117.32	0.00639		3117.32	0.01154		3117.32	0.01249		3117.32	0.01263		3117.32	0.00269		3117.32	0.00678		3117.32	0.00775		3117.32	0.00843		3117.32	0.00896		3117.32	0.0094		3117.32	0.02223
3115.69	0.00113		3115.69	0.00631		3115.69	0.01151		3115.69	0.01245		3115.69	0.01259		3115.69	0.00297		3115.69	0.00695		3115.69	0.00791		3115.69	0.00853		3115.69	0.00909		3115.69	0.00953		3115.69	0.02231
3114.06	0.00112		3114.06	0.00619		3114.06	0.01148		3114.06	0.01238		3114.06	0.01254		3114.06	0.00324		3114.06	0.00711		3114.06	0.00806		3114.06	0.00865		3114.06	0.00924		3114.06	0.00966		3114.06	0.02241
3112.44	0.00112		3112.44	0.0061		3112.44	0.01147		3112.44	0.01232		3112.44	0.01251		3112.44	0.0035		3112.44	0.00727		3112.44	0.00821		3112.44	0.00879		3112.44	0.0094		3112.44	0.00982		3112.44	0.0225
3110.81	0.00112		3110.81	0.00606		3110.81	0.01151		3110.81	0.01227		3110.81	0.01249		3110.81	0.00376		3110.81	0.00744		3110.81	0.00836		3110.81	0.00894		3110.81	0.00956		3110.81	0.00996		3110.81	0.02259
3109.18	0.00112		3109.18	0.00605		3109.18	0.01157		3109.18	0.01225		3109.18	0.01248		3109.18	0.00402		3109.18	0.00761		3109.18	0.00852		3109.18	0.0091		3109.18	0.00969		3109.18	0.01008		3109.18	0.02267
3107.55	0.00115		3107.55	0.00615		3107.55	0.01164		3107.55	0.01228		3107.55	0.01252		3107.55	0.00427		3107.55	0.00778		3107.55	0.00868		3107.55	0.00927		3107.55	0.00982		3107.55	0.01018		3107.55	0.02274
3105.93	0.00113		3105.93	0.00634		3105.93	0.01173		3105.93	0.01236		3105.93	0.0126		3105.93	0.00452		3105.93	0.00797		3105.93	0.00884		3105.93	0.00943		3105.93	0.00993		3105.93	0.01027		3105.93	0.0228
3104.3	0.00115		3104.3	0.00649		3104.3	0.0118		3104.3	0.01241		3104.3	0.01266		3104.3	0.00477		3104.3	0.00816		3104.3	0.009		3104.3	0.00957		3104.3	0.01003		3104.3	0.01035		3104.3	0.02287
3102.67	0.00115		3102.67	0.00657		3102.67	0.01182		3102.67	0.01241		3102.67	0.01266		3102.67	0.00502		3102.67	0.00833		3102.67	0.00914		3102.67	0.00969		3102.67	0.01013		3102.67	0.01042		3102.67	0.02294
3101.05	0.00114		3101.05	0.00659		3101.05	0.01182		3101.05	0.01239		3101.05	0.01265		3101.05	0.00524		3101.05	0.00849		3101.05	0.00926		3101.05	0.00981		3101.05	0.01024		3101.05	0.01051		3101.05	0.02302
3099.42	0.00113		3099.42	0.00657		3099.42	0.01179		3099.42	0.01236		3099.42	0.01262		3099.42	0.00544		3099.42	0.00865		3099.42	0.00936		3099.42	0.00994		3099.42	0.01034		3099.42	0.01061		3099.42	0.02308
3097.79	0.00116		3097.79	0.00652		3097.79	0.01175		3097.79	0.01232		3097.79	0.01257		3097.79	0.00561		3097.79	0.00882		3097.79	0.00947		3097.79	0.01006		3097.79	0.01044		3097.79	0.01071		3097.79	0.02315
3096.16	0.00111		3096.16	0.00642		3096.16	0.0117		3096.16	0.01227		3096.16	0.01252		3096.16	0.00579		3096.16	0.00898		3096.16	0.00958		3096.16	0.01017		3096.16	0.01055		3096.16	0.01082		3096.16	0.02321
3094.54	0.0011		3094.54	0.00633		3094.54	0.01166		3094.54	0.01222		3094.54	0.01246		3094.54	0.00596		3094.54	0.00913		3094.54	0.00971		3094.54	0.01028		3094.54	0.01067		3094.54	0.01093		3094.54	0.02329
3092.91	0.00109		3092.91	0.00625		3092.91	0.01162		3092.91	0.01219		3092.91	0.0124		3092.91	0.00616		3092.91	0.00927		3092.91	0.00986		3092.91	0.01038		3092.91	0.0108		3092.91	0.01106		3092.91	0.02337
3091.28	0.0011		3091.28	0.00622		3091.28	0.0116		3091.28	0.01219		3091.28	0.01236		3091.28	0.00637		3091.28	0.0094		3091.28	0.01001		3091.28	0.0105		3091.28	0.01092		3091.28	0.01118		3091.28	0.02346
3089.66	0.00111		3089.66	0.00628		3089.66	0.01161		3089.66	0.01223		3089.66	0.01234		3089.66	0.0066		3089.66	0.00955		3089.66	0.01015		3089.66	0.01062		3089.66	0.01101		3089.66	0.01128		3089.66	0.02354
3088.03	0.00114		3088.03	0.00641		3088.03	0.01161		3088.03	0.01227		3088.03	0.01233		3088.03	0.00683		3088.03	0.00973		3088.03	0.01029		3088.03	0.01072		3088.03	0.01111		3088.03	0.01138		3088.03	0.02362
3086.4	0.00111		3086.4	0.00652		3086.4	0.01161		3086.4	0.01228		3086.4	0.01231		3086.4	0.00706		3086.4	0.00993		3086.4	0.01041		3086.4	0.01081		3086.4	0.01121		3086.4	0.01147		3086.4	0.02368
3084.77	0.00112		3084.77	0.00658		3084.77	0.0116		3084.77	0.01226		3084.77	0.01228		3084.77	0.00727		3084.77	0.01011		3084.77	0.01051		3084.77	0.01089		3084.77	0.01132		3084.77	0.01156		3084.77	0.02374
3083.15	0.00111		3083.15	0.00661		3083.15	0.0116		3083.15	0.01223		3083.15	0.01224		3083.15	0.00746		3083.15	0.01027		3083.15	0.0106		3083.15	0.01096		3083.15	0.01142		3083.15	0.01164		3083.15	0.0238
3081.52	0.0011		3081.52	0.00659		3081.52	0.0116		3081.52	0.0122		3081.52	0.0122		3081.52	0.00763		3081.52	0.01041		3081.52	0.01067		3081.52	0.01105		3081.52	0.0115		3081.52	0.01171		3081.52	0.02386
3079.89	0.00108		3079.89	0.00652		3079.89	0.01158		3079.89	0.01215		3079.89	0.01216		3079.89	0.00778		3079.89	0.01054		3079.89	0.01073		3079.89	0.01113		3079.89	0.01156		3079.89	0.01175		3079.89	0.02392
3078.27	0.00111		3078.27	0.00643		3078.27	0.01157		3078.27	0.01211		3078.27	0.01214		3078.27	0.00793		3078.27	0.01064		3078.27	0.01079		3078.27	0.01123		3078.27	0.01162		3078.27	0.01178		3078.27	0.02395
3076.64	0.00107		3076.64	0.00638		3076.64	0.01156		3076.64	0.01208		3076.64	0.01215		3076.64	0.00809		3076.64	0.01073		3076.64	0.01087		3076.64	0.01132		3076.64	0.01169		3076.64	0.01182		3076.64	0.02398
3075.01	0.00106		3075.01	0.00633		3075.01	0.01154		3075.01	0.01205		3075.01	0.01215		3075.01	0.00827		3075.01	0.01079		3075.01	0.01096		3075.01	0.01141		3075.01	0.01176		3075.01	0.01187		3075.01	0.024
3073.38	0.00105		3073.38	0.00627		3073.38	0.0115		3073.38	0.01202		3073.38	0.01214		3073.38	0.00844		3073.38	0.01085		3073.38	0.01107		3073.38	0.0115		3073.38	0.01183		3073.38	0.01194		3073.38	0.02402
3071.76	0.00104		3071.76	0.00627		3071.76	0.0115		3071.76	0.01202		3071.76	0.01214		3071.76	0.00861		3071.76	0.01092		3071.76	0.01118		3071.76	0.0116		3071.76	0.01189		3071.76	0.012		3071.76	0.02405
3070.13	0.00106		3070.13	0.00634		3070.13	0.01151		3070.13	0.01203		3070.13	0.01217		3070.13	0.00879		3070.13	0.01104		3070.13	0.01128		3070.13	0.01171		3070.13	0.01195		3070.13	0.01206		3070.13	0.02409
3068.5	0.00109		3068.5	0.0064		3068.5	0.01149		3068.5	0.01201		3068.5	0.01217		3068.5	0.00896		3068.5	0.01119		3068.5	0.01139		3068.5	0.01179		3068.5	0.01201		3068.5	0.01211		3068.5	0.02412
3066.88	0.00107		3066.88	0.00642		3066.88	0.01145		3066.88	0.01196		3066.88	0.01216		3066.88	0.00913		3066.88	0.01134		3066.88	0.01149		3066.88	0.01187		3066.88	0.01209		3066.88	0.01218		3066.88	0.02415
3065.25	0.00109		3065.25	0.00645		3065.25	0.01144		3065.25	0.01191		3065.25	0.01215		3065.25	0.0093		3065.25	0.01149		3065.25	0.0116		3065.25	0.01195		3065.25	0.01217		3065.25	0.01225		3065.25	0.02418
3063.62	0.0011		3063.62	0.00647		3063.62	0.01143		3063.62	0.01187		3063.62	0.01212		3063.62	0.00947		3063.62	0.01164		3063.62	0.0117		3063.62	0.01203		3063.62	0.01224		3063.62	0.01232		3063.62	0.02421
3061.99	0.0011		3061.99	0.00644		3061.99	0.01143		3061.99	0.01184		3061.99	0.01208		3061.99	0.00964		3061.99	0.01179		3061.99	0.01178		3061.99	0.01211		3061.99	0.0123		3061.99	0.01237		3061.99	0.02426
3060.37	0.00111		3060.37	0.00639		3060.37	0.01141		3060.37	0.01181		3060.37	0.01203		3060.37	0.00982		3060.37	0.01192		3060.37	0.01186		3060.37	0.0122		3060.37	0.01236		3060.37	0.01241		3060.37	0.02432
3058.74	0.00114		3058.74	0.00633		3058.74	0.0114		3058.74	0.01179		3058.74	0.01198		3058.74	0.01002		3058.74	0.01204		3058.74	0.01195		3058.74	0.01228		3058.74	0.01244		3058.74	0.01247		3058.74	0.02439
3057.11	0.0011		3057.11	0.00628		3057.11	0.01139		3057.11	0.01177		3057.11	0.01194		3057.11	0.01022		3057.11	0.01215		3057.11	0.01205		3057.11	0.01237		3057.11	0.01253		3057.11	0.01254		3057.11	0.02444
3055.49	0.00109		3055.49	0.00624		3055.49	0.01137		3055.49	0.01176		3055.49	0.01189		3055.49	0.01043		3055.49	0.01226		3055.49	0.01217		3055.49	0.01244		3055.49	0.01262		3055.49	0.01262		3055.49	0.02449
3053.86	0.00108		3053.86	0.00623		3053.86	0.01135		3053.86	0.01175		3053.86	0.01186		3053.86	0.01064		3053.86	0.01237		3053.86	0.01228		3053.86	0.01251		3053.86	0.01271		3053.86	0.0127		3053.86	0.02454
3052.23	0.00107		3052.23	0.00624		3052.23	0.01134		3052.23	0.01175		3052.23	0.01183		3052.23	0.01083		3052.23	0.01249		3052.23	0.0124		3052.23	0.01259		3052.23	0.01279		3052.23	0.01277		3052.23	0.0246
3050.6	0.00106		3050.6	0.00624		3050.6	0.01131		3050.6	0.01174		3050.6	0.01179		3050.6	0.01102		3050.6	0.01262		3050.6	0.01251		3050.6	0.01267		3050.6	0.01286		3050.6	0.01284		3050.6	0.02466
3048.98	0.00109		3048.98	0.00622		3048.98	0.01127		3048.98	0.01171		3048.98	0.01175		3048.98	0.01119		3048.98	0.01275		3048.98	0.01261		3048.98	0.01273		3048.98	0.01293		3048.98	0.01291		3048.98	0.02471
3047.35	0.00105		3047.35	0.0062		3047.35	0.01123		3047.35	0.01166		3047.35	0.01173		3047.35	0.01136		3047.35	0.01286		3047.35	0.0127		3047.35	0.01279		3047.35	0.01299		3047.35	0.01299		3047.35	0.02473
3045.72	0.00105		3045.72	0.00618		3045.72	0.0112		3045.72	0.01161		3045.72	0.0117		3045.72	0.0115		3045.72	0.01297		3045.72	0.01278		3045.72	0.01285		3045.72	0.01304		3045.72	0.01308		3045.72	0.02476
3044.1	0.00104		3044.1	0.00616		3044.1	0.01117		3044.1	0.01158		3044.1	0.01167		3044.1	0.01164		3044.1	0.01307		3044.1	0.01285		3044.1	0.01291		3044.1	0.01308		3044.1	0.01315		3044.1	0.0248
3042.47	0.00104		3042.47	0.00616		3042.47	0.01116		3042.47	0.01156		3042.47	0.01165		3042.47	0.01178		3042.47	0.01316		3042.47	0.01292		3042.47	0.01298		3042.47	0.01313		3042.47	0.01322		3042.47	0.02484
3040.84	0.00104		3040.84	0.00617		3040.84	0.01117		3040.84	0.01155		3040.84	0.01163		3040.84	0.01194		3040.84	0.01327		3040.84	0.013		3040.84	0.01305		3040.84	0.01317		3040.84	0.01327		3040.84	0.02488
3039.21	0.00107		3039.21	0.00619		3039.21	0.01119		3039.21	0.01154		3039.21	0.01162		3039.21	0.01211		3039.21	0.01338		3039.21	0.01309		3039.21	0.01313		3039.21	0.01323		3039.21	0.01333		3039.21	0.02493
3037.59	0.00104		3037.59	0.00621		3037.59	0.01121		3037.59	0.01151		3037.59	0.01162		3037.59	0.01228		3037.59	0.01349		3037.59	0.01317		3037.59	0.0132		3037.59	0.01328		3037.59	0.01339		3037.59	0.02498
3035.96	0.00105		3035.96	0.00625		3035.96	0.01122		3035.96	0.01148		3035.96	0.01162		3035.96	0.01245		3035.96	0.01361		3035.96	0.01326		3035.96	0.01326		3035.96	0.01333		3035.96	0.01344		3035.96	0.02502
3034.33	0.00105		3034.33	0.00628		3034.33	0.01121		3034.33	0.01145		3034.33	0.01161		3034.33	0.01261		3034.33	0.01372		3034.33	0.01333		3034.33	0.01334		3034.33	0.01339		3034.33	0.01347		3034.33	0.02506
3032.71	0.00104		3032.71	0.00628		3032.71	0.01119		3032.71	0.01143		3032.71	0.01158		3032.71	0.01276		3032.71	0.01383		3032.71	0.0134		3032.71	0.01341		3032.71	0.01346		3032.71	0.01351		3032.71	0.02508
3031.08	0.00103		3031.08	0.00626		3031.08	0.01117		3031.08	0.0114		3031.08	0.01153		3031.08	0.0129		3031.08	0.01394		3031.08	0.01347		3031.08	0.01348		3031.08	0.01354		3031.08	0.01355		3031.08	0.02509
3029.45	0.00106		3029.45	0.00622		3029.45	0.01114		3029.45	0.01138		3029.45	0.01149		3029.45	0.01304		3029.45	0.01404		3029.45	0.01354		3029.45	0.01353		3029.45	0.01362		3029.45	0.01359		3029.45	0.02509
3027.82	0.00103		3027.82	0.00618		3027.82	0.01111		3027.82	0.01134		3027.82	0.01146		3027.82	0.01317		3027.82	0.01413		3027.82	0.01361		3027.82	0.01358		3027.82	0.01369		3027.82	0.01363		3027.82	0.02509
3026.2	0.00103		3026.2	0.00613		3026.2	0.01106		3026.2	0.01131		3026.2	0.01142		3026.2	0.01329		3026.2	0.01422		3026.2	0.01367		3026.2	0.01363		3026.2	0.01376		3026.2	0.0137		3026.2	0.0251
3024.57	0.00103		3024.57	0.00608		3024.57	0.01103		3024.57	0.01129		3024.57	0.01139		3024.57	0.01341		3024.57	0.01429		3024.57	0.01374		3024.57	0.01369		3024.57	0.01382		3024.57	0.01376		3024.57	0.02512
3022.94	0.00104		3022.94	0.00606		3022.94	0.01101		3022.94	0.01128		3022.94	0.01138		3022.94	0.01355		3022.94	0.01437		3022.94	0.01382		3022.94	0.01376		3022.94	0.01387		3022.94	0.01382		3022.94	0.02514
3021.32	0.00105		3021.32	0.00605		3021.32	0.01101		3021.32	0.01127		3021.32	0.01136		3021.32	0.01368		3021.32	0.01444		3021.32	0.01391		3021.32	0.01384		3021.32	0.01392		3021.32	0.01386		3021.32	0.02516
3019.69	0.00108		3019.69	0.00608		3019.69	0.01101		3019.69	0.01127		3019.69	0.01135		3019.69	0.01382		3019.69	0.01452		3019.69	0.01399		3019.69	0.0139		3019.69	0.01396		3019.69	0.01389		3019.69	0.02519
3018.06	0.00106		3018.06	0.00612		3018.06	0.011		3018.06	0.01126		3018.06	0.01133		3018.06	0.01395		3018.06	0.01459		3018.06	0.01406		3018.06	0.01395		3018.06	0.01398		3018.06	0.01391		3018.06	0.02522
3016.43	0.00105		3016.43	0.00614		3016.43	0.01098		3016.43	0.01124		3016.43	0.01129		3016.43	0.01407		3016.43	0.01466		3016.43	0.01413		3016.43	0.01398		3016.43	0.01398		3016.43	0.01392		3016.43	0.02525
3014.81	0.00106		3014.81	0.00614		3014.81	0.01095		3014.81	0.01123		3014.81	0.01124		3014.81	0.01417		3014.81	0.01472		3014.81	0.01418		3014.81	0.014		3014.81	0.01399		3014.81	0.01393		3014.81	0.02527
3013.18	0.00106		3013.18	0.00613		3013.18	0.01092		3013.18	0.01121		3013.18	0.01119		3013.18	0.01426		3013.18	0.01478		3013.18	0.01423		3013.18	0.01402		3013.18	0.014		3013.18	0.01393		3013.18	0.02528
3011.55	0.00106		3011.55	0.00611		3011.55	0.01088		3011.55	0.01117		3011.55	0.01115		3011.55	0.01435		3011.55	0.01485		3011.55	0.01426		3011.55	0.01403		3011.55	0.01401		3011.55	0.01393		3011.55	0.02529
3009.93	0.00109		3009.93	0.00609		3009.93	0.01085		3009.93	0.01113		3009.93	0.01112		3009.93	0.01442		3009.93	0.01491		3009.93	0.01428		3009.93	0.01404		3009.93	0.01403		3009.93	0.01394		3009.93	0.0253
3008.3	0.00105		3008.3	0.00605		3008.3	0.01082		3008.3	0.01108		3008.3	0.01109		3008.3	0.01449		3008.3	0.01496		3008.3	0.0143		3008.3	0.01406		3008.3	0.01404		3008.3	0.01396		3008.3	0.02533
3006.67	0.00104		3006.67	0.00601		3006.67	0.01079		3006.67	0.01103		3006.67	0.01107		3006.67	0.01455		3006.67	0.015		3006.67	0.01432		3006.67	0.01407		3006.67	0.01405		3006.67	0.01399		3006.67	0.02535
3005.04	0.00105		3005.04	0.00597		3005.04	0.01077		3005.04	0.01099		3005.04	0.01105		3005.04	0.01462		3005.04	0.01504		3005.04	0.01434		3005.04	0.0141		3005.04	0.01406		3005.04	0.01402		3005.04	0.02538
3003.42	0.00105		3003.42	0.00594		3003.42	0.01075		3003.42	0.01096		3003.42	0.01103		3003.42	0.01468		3003.42	0.01507		3003.42	0.01437		3003.42	0.01413		3003.42	0.01409		3003.42	0.01405		3003.42	0.02539
3001.79	0.00105		3001.79	0.00593		3001.79	0.01074		3001.79	0.01096		3001.79	0.01102		3001.79	0.01474		3001.79	0.01511		3001.79	0.0144		3001.79	0.01417		3001.79	0.01412		3001.79	0.01408		3001.79	0.02539
3000.16	0.00108		3000.16	0.00595		3000.16	0.01075		3000.16	0.01096		3000.16	0.01099		3000.16	0.01481		3000.16	0.01516		3000.16	0.01443		3000.16	0.01421		3000.16	0.01414		3000.16	0.01411		3000.16	0.02537
2998.54	0.00106		2998.54	0.00596		2998.54	0.01076		2998.54	0.01097		2998.54	0.01096		2998.54	0.01489		2998.54	0.01522		2998.54	0.01446		2998.54	0.01424		2998.54	0.01417		2998.54	0.01413		2998.54	0.02536
2996.91	0.00105		2996.91	0.00598		2996.91	0.01076		2996.91	0.01097		2996.91	0.01093		2996.91	0.01496		2996.91	0.01527		2996.91	0.01449		2996.91	0.01427		2996.91	0.01419		2996.91	0.01414		2996.91	0.02536
2995.28	0.00104		2995.28	0.00599		2995.28	0.01076		2995.28	0.01098		2995.28	0.01091		2995.28	0.01504		2995.28	0.01531		2995.28	0.01453		2995.28	0.0143		2995.28	0.0142		2995.28	0.01414		2995.28	0.02535
2993.65	0.00104		2993.65	0.00598		2993.65	0.01073		2993.65	0.01097		2993.65	0.0109		2993.65	0.01512		2993.65	0.01536		2993.65	0.01455		2993.65	0.01432		2993.65	0.01421		2993.65	0.01414		2993.65	0.02533
2992.03	0.00104		2992.03	0.00595		2992.03	0.0107		2992.03	0.01094		2992.03	0.01088		2992.03	0.01518		2992.03	0.0154		2992.03	0.01457		2992.03	0.01435		2992.03	0.01423		2992.03	0.01414		2992.03	0.02532
2990.4	0.00107		2990.4	0.00591		2990.4	0.01066		2990.4	0.01091		2990.4	0.01088		2990.4	0.01523		2990.4	0.01542		2990.4	0.01459		2990.4	0.01437		2990.4	0.01424		2990.4	0.01414		2990.4	0.02532
2988.77	0.00105		2988.77	0.00589		2988.77	0.01064		2988.77	0.01088		2988.77	0.01088		2988.77	0.01528		2988.77	0.01544		2988.77	0.01461		2988.77	0.01438		2988.77	0.01425		2988.77	0.01413		2988.77	0.02533
2987.15	0.00106		2987.15	0.00587		2987.15	0.01061		2987.15	0.01085		2987.15	0.01088		2987.15	0.01533		2987.15	0.01546		2987.15	0.01464		2987.15	0.01439		2987.15	0.01426		2987.15	0.01412		2987.15	0.02535
2985.52	0.00107		2985.52	0.00586		2985.52	0.01058		2985.52	0.01082		2985.52	0.01088		2985.52	0.01538		2985.52	0.01549		2985.52	0.01466		2985.52	0.01438		2985.52	0.01427		2985.52	0.01412		2985.52	0.02537
2983.89	0.00109		2983.89	0.00585		2983.89	0.01054		2983.89	0.01078		2983.89	0.01086		2983.89	0.01542		2983.89	0.01552		2983.89	0.01467		2983.89	0.01438		2983.89	0.01427		2983.89	0.01411		2983.89	0.02536
2982.26	0.00111		2982.26	0.00583		2982.26	0.01052		2982.26	0.01075		2982.26	0.01083		2982.26	0.01546		2982.26	0.01553		2982.26	0.01467		2982.26	0.01437		2982.26	0.01427		2982.26	0.01411		2982.26	0.02535
2980.64	0.00114		2980.64	0.00581		2980.64	0.01052		2980.64	0.01072		2980.64	0.01079		2980.64	0.0155		2980.64	0.01555		2980.64	0.01466		2980.64	0.01437		2980.64	0.01428		2980.64	0.01411		2980.64	0.02533
2979.01	0.00112		2979.01	0.0058		2979.01	0.01052		2979.01	0.0107		2979.01	0.01075		2979.01	0.01555		2979.01	0.01557		2979.01	0.01465		2979.01	0.01437		2979.01	0.01428		2979.01	0.01411		2979.01	0.02531
2977.38	0.00113		2977.38	0.00579		2977.38	0.01051		2977.38	0.01069		2977.38	0.01071		2977.38	0.01559		2977.38	0.01559		2977.38	0.01463		2977.38	0.01438		2977.38	0.01428		2977.38	0.01412		2977.38	0.02529
2975.76	0.00113		2975.76	0.00578		2975.76	0.01049		2975.76	0.01068		2975.76	0.01067		2975.76	0.01563		2975.76	0.0156		2975.76	0.01463		2975.76	0.01438		2975.76	0.01426		2975.76	0.01412		2975.76	0.02527
2974.13	0.00112		2974.13	0.00577		2974.13	0.01047		2974.13	0.01067		2974.13	0.01064		2974.13	0.01567		2974.13	0.0156		2974.13	0.01463		2974.13	0.01439		2974.13	0.01425		2974.13	0.01412		2974.13	0.02525
2972.5	0.0011		2972.5	0.00575		2972.5	0.01047		2972.5	0.01065		2972.5	0.01063		2972.5	0.01569		2972.5	0.01561		2972.5	0.01462		2972.5	0.0144		2972.5	0.01423		2972.5	0.01412		2972.5	0.02523
2970.87	0.00113		2970.87	0.00575		2970.87	0.01047		2970.87	0.01064		2970.87	0.01063		2970.87	0.01571		2970.87	0.01563		2970.87	0.01463		2970.87	0.01441		2970.87	0.01422		2970.87	0.01412		2970.87	0.02522
2969.25	0.00108		2969.25	0.00577		2969.25	0.01048		2969.25	0.01063		2969.25	0.01064		2969.25	0.01573		2969.25	0.01564		2969.25	0.01464		2969.25	0.01441		2969.25	0.01421		2969.25	0.01412		2969.25	0.02523
2967.62	0.00107		2967.62	0.00578		2967.62	0.01048		2967.62	0.01062		2967.62	0.01064		2967.62	0.01575		2967.62	0.01566		2967.62	0.01466		2967.62	0.01441		2967.62	0.01419		2967.62	0.01411		2967.62	0.02524
2965.99	0.00105		2965.99	0.00579		2965.99	0.01046		2965.99	0.01059		2965.99	0.01064		2965.99	0.01577		2965.99	0.01567		2965.99	0.01469		2965.99	0.01441		2965.99	0.01418		2965.99	0.01409		2965.99	0.02526
2964.37	0.00104		2964.37	0.00579		2964.37	0.01044		2964.37	0.01056		2964.37	0.01063		2964.37	0.01579		2964.37	0.01567		2964.37	0.0147		2964.37	0.0144		2964.37	0.01417		2964.37	0.01407		2964.37	0.02527
2962.74	0.00104		2962.74	0.00578		2962.74	0.01041		2962.74	0.01054		2962.74	0.01061		2962.74	0.01582		2962.74	0.01567		2962.74	0.01471		2962.74	0.0144		2962.74	0.01419		2962.74	0.01405		2962.74	0.02527
2961.11	0.00107		2961.11	0.00574		2961.11	0.01037		2961.11	0.01052		2961.11	0.01059		2961.11	0.01585		2961.11	0.01566		2961.11	0.01472		2961.11	0.01439		2961.11	0.01421		2961.11	0.01404		2961.11	0.02526
2959.48	0.00105		2959.48	0.00569		2959.48	0.01033		2959.48	0.0105		2959.48	0.01055		2959.48	0.01588		2959.48	0.01566		2959.48	0.01473		2959.48	0.01439		2959.48	0.01424		2959.48	0.01403		2959.48	0.02524
2957.86	0.00106		2957.86	0.00565		2957.86	0.01028		2957.86	0.01048		2957.86	0.01051		2957.86	0.0159		2957.86	0.01566		2957.86	0.01475		2957.86	0.0144		2957.86	0.01427		2957.86	0.01404		2957.86	0.02523
2956.23	0.00108		2956.23	0.00561		2956.23	0.01025		2956.23	0.01046		2956.23	0.01048		2956.23	0.01593		2956.23	0.01567		2956.23	0.01476		2956.23	0.01441		2956.23	0.01429		2956.23	0.01405		2956.23	0.0252
2954.6	0.00111		2954.6	0.00557		2954.6	0.01024		2954.6	0.01044		2954.6	0.01046		2954.6	0.01595		2954.6	0.01569		2954.6	0.01476		2954.6	0.01441		2954.6	0.0143		2954.6	0.01406		2954.6	0.02518
2952.98	0.00113		2952.98	0.00555		2952.98	0.01024		2952.98	0.01042		2952.98	0.01043		2952.98	0.01597		2952.98	0.01573		2952.98	0.01476		2952.98	0.01442		2952.98	0.0143		2952.98	0.01408		2952.98	0.02515
2951.35	0.00116		2951.35	0.00554		2951.35	0.01024		2951.35	0.01041		2951.35	0.0104		2951.35	0.01597		2951.35	0.01576		2951.35	0.01475		2951.35	0.01442		2951.35	0.01429		2951.35	0.01411		2951.35	0.02513
2949.72	0.00115		2949.72	0.00553		2949.72	0.01024		2949.72	0.0104		2949.72	0.01038		2949.72	0.01597		2949.72	0.01578		2949.72	0.01474		2949.72	0.01443		2949.72	0.01428		2949.72	0.01413		2949.72	0.02512
2948.09	0.00115		2948.09	0.00553		2948.09	0.01023		2948.09	0.01038		2948.09	0.01036		2948.09	0.01597		2948.09	0.0158		2948.09	0.01472		2948.09	0.01443		2948.09	0.01427		2948.09	0.01414		2948.09	0.02513
2946.47	0.00116		2946.47	0.00554		2946.47	0.01022		2946.47	0.01038		2946.47	0.01034		2946.47	0.01597		2946.47	0.0158		2946.47	0.01471		2946.47	0.01441		2946.47	0.01425		2946.47	0.01414		2946.47	0.02515
2944.84	0.00116		2944.84	0.00554		2944.84	0.01021		2944.84	0.01037		2944.84	0.01033		2944.84	0.01599		2944.84	0.01579		2944.84	0.01471		2944.84	0.01439		2944.84	0.01424		2944.84	0.01412		2944.84	0.02516
2943.21	0.00116		2943.21	0.00553		2943.21	0.01019		2943.21	0.01035		2943.21	0.01031		2943.21	0.01601		2943.21	0.01578		2943.21	0.01471		2943.21	0.01437		2943.21	0.01424		2943.21	0.01411		2943.21	0.02516
2941.59	0.00119		2941.59	0.00552		2941.59	0.01016		2941.59	0.01033		2941.59	0.01029		2941.59	0.01603		2941.59	0.01578		2941.59	0.01471		2941.59	0.01436		2941.59	0.01424		2941.59	0.01411		2941.59	0.02515
2939.96	0.00116		2939.96	0.0055		2939.96	0.01014		2939.96	0.01031		2939.96	0.01027		2939.96	0.01605		2939.96	0.01578		2939.96	0.01472		2939.96	0.01435		2939.96	0.01425		2939.96	0.01411		2939.96	0.02513
2938.33	0.00117		2938.33	0.00549		2938.33	0.01013		2938.33	0.01029		2938.33	0.01026		2938.33	0.01608		2938.33	0.01579		2938.33	0.01474		2938.33	0.01435		2938.33	0.01426		2938.33	0.01411		2938.33	0.02512
2936.7	0.00117		2936.7	0.00549		2936.7	0.01012		2936.7	0.01026		2936.7	0.01024		2936.7	0.01611		2936.7	0.0158		2936.7	0.01475		2936.7	0.01436		2936.7	0.01426		2936.7	0.01411		2936.7	0.02511
2935.08	0.00117		2935.08	0.00549		2935.08	0.01012		2935.08	0.01024		2935.08	0.01022		2935.08	0.01615		2935.08	0.01582		2935.08	0.01476		2935.08	0.01436		2935.08	0.01425		2935.08	0.01411		2935.08	0.02511
2933.45	0.00117		2933.45	0.00548		2933.45	0.01011		2933.45	0.01023		2933.45	0.01021		2933.45	0.01619		2933.45	0.01584		2933.45	0.01476		2933.45	0.01437		2933.45	0.01425		2933.45	0.01411		2933.45	0.02511
2931.82	0.0012		2931.82	0.00546		2931.82	0.0101		2931.82	0.01023		2931.82	0.01019		2931.82	0.01621		2931.82	0.01586		2931.82	0.01476		2931.82	0.01439		2931.82	0.01426		2931.82	0.01411		2931.82	0.02511
2930.2	0.00116		2930.2	0.00545		2930.2	0.01008		2930.2	0.01023		2930.2	0.01017		2930.2	0.01623		2930.2	0.01586		2930.2	0.01477		2930.2	0.01441		2930.2	0.01426		2930.2	0.01412		2930.2	0.02511
2928.57	0.00116		2928.57	0.00543		2928.57	0.01007		2928.57	0.01023		2928.57	0.01017		2928.57	0.01625		2928.57	0.01586		2928.57	0.01477		2928.57	0.01441		2928.57	0.01427		2928.57	0.01413		2928.57	0.02512
2926.94	0.00114		2926.94	0.00542		2926.94	0.01006		2926.94	0.01023		2926.94	0.01016		2926.94	0.01627		2926.94	0.01586		2926.94	0.01477		2926.94	0.01441		2926.94	0.01426		2926.94	0.01414		2926.94	0.02511
2925.31	0.00113		2925.31	0.0054		2925.31	0.01005		2925.31	0.01022		2925.31	0.01015		2925.31	0.01628		2925.31	0.01587		2925.31	0.01478		2925.31	0.01441		2925.31	0.01427		2925.31	0.01414		2925.31	0.0251
2923.69	0.00112		2923.69	0.0054		2923.69	0.01005		2923.69	0.01021		2923.69	0.01015		2923.69	0.01629		2923.69	0.01587		2923.69	0.0148		2923.69	0.01441		2923.69	0.01427		2923.69	0.01414		2923.69	0.02508
2922.06	0.00115		2922.06	0.00539		2922.06	0.01003		2922.06	0.01018		2922.06	0.01014		2922.06	0.0163		2922.06	0.01588		2922.06	0.01481		2922.06	0.01441		2922.06	0.01428		2922.06	0.01415		2922.06	0.02506
2920.43	0.00113		2920.43	0.00539		2920.43	0.01003		2920.43	0.01016		2920.43	0.01013		2920.43	0.0163		2920.43	0.01588		2920.43	0.01483		2920.43	0.01441		2920.43	0.01428		2920.43	0.01415		2920.43	0.02504
2918.81	0.00113		2918.81	0.00538		2918.81	0.01003		2918.81	0.01012		2918.81	0.01012		2918.81	0.01631		2918.81	0.01589		2918.81	0.01484		2918.81	0.0144		2918.81	0.01428		2918.81	0.01415		2918.81	0.02504
2917.18	0.00113		2917.18	0.00538		2917.18	0.01003		2917.18	0.01009		2917.18	0.0101		2917.18	0.01632		2917.18	0.01589		2917.18	0.01485		2917.18	0.0144		2917.18	0.01427		2917.18	0.01415		2917.18	0.02505
2915.55	0.00112		2915.55	0.00537		2915.55	0.01002		2915.55	0.01006		2915.55	0.0101		2915.55	0.01633		2915.55	0.0159		2915.55	0.01486		2915.55	0.01439		2915.55	0.01427		2915.55	0.01414		2915.55	0.02507
2913.92	0.0011		2913.92	0.00536		2913.92	0.01001		2913.92	0.01004		2913.92	0.0101		2913.92	0.01634		2913.92	0.01591		2913.92	0.01487		2913.92	0.01439		2913.92	0.01427		2913.92	0.01412		2913.92	0.02508
2912.3	0.00113		2912.3	0.00535		2912.3	0.01		2912.3	0.01003		2912.3	0.01009		2912.3	0.01635		2912.3	0.01592		2912.3	0.01488		2912.3	0.01439		2912.3	0.01426		2912.3	0.01411		2912.3	0.02508
2910.67	0.00107		2910.67	0.00534		2910.67	0.00998		2910.67	0.01002		2910.67	0.01008		2910.67	0.01636		2910.67	0.01593		2910.67	0.01488		2910.67	0.01439		2910.67	0.01425		2910.67	0.01412		2910.67	0.02507
2909.04	0.00104		2909.04	0.00534		2909.04	0.00997		2909.04	0.01002		2909.04	0.01007		2909.04	0.01637		2909.04	0.01595		2909.04	0.01487		2909.04	0.0144		2909.04	0.01424		2909.04	0.01413		2909.04	0.02507
2907.42	0.001		2907.42	0.00534		2907.42	0.00996		2907.42	0.01003		2907.42	0.01006		2907.42	0.01639		2907.42	0.01597		2907.42	0.01486		2907.42	0.01442		2907.42	0.01423		2907.42	0.01413		2907.42	0.02507
2905.79	0.00097		2905.79	0.00534		2905.79	0.00995		2905.79	0.01003		2905.79	0.01005		2905.79	0.01642		2905.79	0.01599		2905.79	0.01485		2905.79	0.01444		2905.79	0.01421		2905.79	0.01414		2905.79	0.02507
2904.16	0.00093		2904.16	0.00535		2904.16	0.00995		2904.16	0.01004		2904.16	0.01003		2904.16	0.01645		2904.16	0.01601		2904.16	0.01484		2904.16	0.01447		2904.16	0.01419		2904.16	0.01414		2904.16	0.02506
2902.53	0.00096		2902.53	0.00535		2902.53	0.00994		2902.53	0.01004		2902.53	0.01001		2902.53	0.01647		2902.53	0.01602		2902.53	0.01483		2902.53	0.01448		2902.53	0.01419		2902.53	0.01414		2902.53	0.02504
2900.91	0.00091		2900.91	0.00533		2900.91	0.00993		2900.91	0.01003		2900.91	0.00999		2900.91	0.01649		2900.91	0.01602		2900.91	0.01483		2900.91	0.01448		2900.91	0.01418		2900.91	0.01414		2900.91	0.02503
2899.28	0.00089		2899.28	0.00532		2899.28	0.00993		2899.28	0.01003		2899.28	0.00997		2899.28	0.01651		2899.28	0.01601		2899.28	0.01483		2899.28	0.01446		2899.28	0.01418		2899.28	0.01414		2899.28	0.02502
2897.65	0.00088		2897.65	0.00532		2897.65	0.00993		2897.65	0.01002		2897.65	0.00997		2897.65	0.01652		2897.65	0.016		2897.65	0.01483		2897.65	0.01445		2897.65	0.01418		2897.65	0.01412		2897.65	0.02501
2896.03	0.00088		2896.03	0.00533		2896.03	0.00994		2896.03	0.01001		2896.03	0.00998		2896.03	0.01654		2896.03	0.016		2896.03	0.01485		2896.03	0.01443		2896.03	0.01419		2896.03	0.0141		2896.03	0.025
2894.4	0.00087		2894.4	0.00534		2894.4	0.00993		2894.4	0.01		2894.4	0.00999		2894.4	0.01654		2894.4	0.01599		2894.4	0.01486		2894.4	0.01442		2894.4	0.01419		2894.4	0.01407		2894.4	0.02498
2892.77	0.0009		2892.77	0.00535		2892.77	0.00992		2892.77	0.01		2892.77	0.01		2892.77	0.01653		2892.77	0.01599		2892.77	0.01487		2892.77	0.01439		2892.77	0.01419		2892.77	0.01404		2892.77	0.02497
2891.14	0.00087		2891.14	0.00536		2891.14	0.0099		2891.14	0.00999		2891.14	0.00999		2891.14	0.01653		2891.14	0.01598		2891.14	0.01488		2891.14	0.01438		2891.14	0.0142		2891.14	0.01402		2891.14	0.02497
2889.52	0.00086		2889.52	0.00537		2889.52	0.00987		2889.52	0.00998		2889.52	0.00996		2889.52	0.01653		2889.52	0.01597		2889.52	0.01488		2889.52	0.01437		2889.52	0.0142		2889.52	0.01401		2889.52	0.02496
2887.89	0.00086		2887.89	0.00537		2887.89	0.00985		2887.89	0.00995		2887.89	0.00993		2887.89	0.01654		2887.89	0.01596		2887.89	0.01488		2887.89	0.01437		2887.89	0.01419		2887.89	0.014		2887.89	0.02497
2886.26	0.00086		2886.26	0.00537		2886.26	0.00983		2886.26	0.00993		2886.26	0.00989		2886.26	0.01654		2886.26	0.01596		2886.26	0.01487		2886.26	0.01438		2886.26	0.01418		2886.26	0.01401		2886.26	0.02497
2884.64	0.00086		2884.64	0.00537		2884.64	0.00981		2884.64	0.00992		2884.64	0.00985		2884.64	0.01655		2884.64	0.01597		2884.64	0.01487		2884.64	0.01439		2884.64	0.01418		2884.64	0.01401		2884.64	0.02497
2883.01	0.00089		2883.01	0.00535		2883.01	0.00978		2883.01	0.00991		2883.01	0.00983		2883.01	0.01656		2883.01	0.01597		2883.01	0.01487		2883.01	0.0144		2883.01	0.01419		2883.01	0.01402		2883.01	0.02497
2881.38	0.00086		2881.38	0.00534		2881.38	0.00976		2881.38	0.0099		2881.38	0.0098		2881.38	0.01656		2881.38	0.01598		2881.38	0.01486		2881.38	0.01442		2881.38	0.01419		2881.38	0.01402		2881.38	0.02496
2879.75	0.00087		2879.75	0.00534		2879.75	0.00975		2879.75	0.00989		2879.75	0.00979		2879.75	0.01656		2879.75	0.01599		2879.75	0.01486		2879.75	0.01443		2879.75	0.0142		2879.75	0.01403		2879.75	0.02496
2878.13	0.00088		2878.13	0.00533		2878.13	0.00975		2878.13	0.00989		2878.13	0.00978		2878.13	0.01656		2878.13	0.01601		2878.13	0.01485		2878.13	0.01444		2878.13	0.0142		2878.13	0.01402		2878.13	0.02495
2876.5	0.00089		2876.5	0.00533		2876.5	0.00976		2876.5	0.0099		2876.5	0.00979		2876.5	0.01655		2876.5	0.01602		2876.5	0.01485		2876.5	0.01444		2876.5	0.0142		2876.5	0.01401		2876.5	0.02494
2874.87	0.0009		2874.87	0.00531		2874.87	0.00975		2874.87	0.00991		2874.87	0.00979		2874.87	0.01654		2874.87	0.01603		2874.87	0.01485		2874.87	0.01442		2874.87	0.0142		2874.87	0.01399		2874.87	0.02492
2873.25	0.00093		2873.25	0.00528		2873.25	0.00974		2873.25	0.00991		2873.25	0.00979		2873.25	0.01653		2873.25	0.01602		2873.25	0.01486		2873.25	0.01439		2873.25	0.0142		2873.25	0.01398		2873.25	0.02489
2871.62	0.0009		2871.62	0.00525		2871.62	0.00973		2871.62	0.00991		2871.62	0.00978		2871.62	0.01654		2871.62	0.01601		2871.62	0.01485		2871.62	0.01436		2871.62	0.01419		2871.62	0.01396		2871.62	0.02487
2869.99	0.0009		2869.99	0.00523		2869.99	0.00972		2869.99	0.00991		2869.99	0.00977		2869.99	0.01654		2869.99	0.01599		2869.99	0.01484		2869.99	0.01433		2869.99	0.01418		2869.99	0.01395		2869.99	0.02485
2868.36	0.00089		2868.36	0.00521		2868.36	0.00972		2868.36	0.00989		2868.36	0.00976		2868.36	0.01655		2868.36	0.01598		2868.36	0.01481		2868.36	0.0143		2868.36	0.01416		2868.36	0.01393		2868.36	0.02483
2866.74	0.00087		2866.74	0.00519		2866.74	0.00972		2866.74	0.00987		2866.74	0.00975		2866.74	0.01657		2866.74	0.01597		2866.74	0.01479		2866.74	0.01429		2866.74	0.01414		2866.74	0.01392		2866.74	0.02481
2865.11	0.00085		2865.11	0.00516		2865.11	0.00972		2865.11	0.00986		2865.11	0.00974		2865.11	0.01659		2865.11	0.01596		2865.11	0.01477		2865.11	0.01429		2865.11	0.01413		2865.11	0.0139		2865.11	0.02479
2863.48	0.00088		2863.48	0.00515		2863.48	0.00971		2863.48	0.00983		2863.48	0.00974		2863.48	0.0166		2863.48	0.01594		2863.48	0.01475		2863.48	0.0143		2863.48	0.01412		2863.48	0.01388		2863.48	0.02478
2861.86	0.00083		2861.86	0.00515		2861.86	0.0097		2861.86	0.00981		2861.86	0.00973		2861.86	0.01661		2861.86	0.01593		2861.86	0.01472		2861.86	0.01432		2861.86	0.01411		2861.86	0.01387		2861.86	0.02478
2860.23	0.00081		2860.23	0.00515		2860.23	0.00969		2860.23	0.00979		2860.23	0.00973		2860.23	0.01661		2860.23	0.01593		2860.23	0.01471		2860.23	0.01433		2860.23	0.0141		2860.23	0.01385		2860.23	0.02478
2858.6	0.0008		2858.6	0.00516		2858.6	0.00968		2858.6	0.00978		2858.6	0.00971		2858.6	0.01661		2858.6	0.01594		2858.6	0.0147		2858.6	0.01433		2858.6	0.01409		2858.6	0.01383		2858.6	0.02478
2856.97	0.00081		2856.97	0.00517		2856.97	0.00966		2856.97	0.00977		2856.97	0.00969		2856.97	0.01661		2856.97	0.01595		2856.97	0.0147		2856.97	0.01433		2856.97	0.01408		2856.97	0.01382		2856.97	0.02477
2855.35	0.00082		2855.35	0.00518		2855.35	0.00963		2855.35	0.00976		2855.35	0.00967		2855.35	0.01661		2855.35	0.01596		2855.35	0.0147		2855.35	0.01432		2855.35	0.01407		2855.35	0.01382		2855.35	0.02476
2853.72	0.00085		2853.72	0.00519		2853.72	0.00961		2853.72	0.00974		2853.72	0.00964		2853.72	0.01661		2853.72	0.01596		2853.72	0.0147		2853.72	0.01431		2853.72	0.01406		2853.72	0.01382		2853.72	0.02474
2852.09	0.00083		2852.09	0.0052		2852.09	0.00959		2852.09	0.00973		2852.09	0.00962		2852.09	0.01662		2852.09	0.01597		2852.09	0.01469		2852.09	0.0143		2852.09	0.01404		2852.09	0.01383		2852.09	0.02471
2850.47	0.00083		2850.47	0.00522		2850.47	0.00957		2850.47	0.00973		2850.47	0.00961		2850.47	0.01662		2850.47	0.01598		2850.47	0.01468		2850.47	0.01429		2850.47	0.01402		2850.47	0.01384		2850.47	0.02469
2848.84	0.00083		2848.84	0.00523		2848.84	0.00956		2848.84	0.00973		2848.84	0.0096		2848.84	0.01662		2848.84	0.01599		2848.84	0.01467		2848.84	0.01428		2848.84	0.014		2848.84	0.01385		2848.84	0.02466
2847.21	0.00083		2847.21	0.00523		2847.21	0.00956		2847.21	0.00971		2847.21	0.00959		2847.21	0.01662		2847.21	0.01599		2847.21	0.01466		2847.21	0.01426		2847.21	0.014		2847.21	0.01386		2847.21	0.02464
2845.58	0.00081		2845.58	0.00522		2845.58	0.00956		2845.58	0.00969		2845.58	0.00959		2845.58	0.0166		2845.58	0.01597		2845.58	0.01465		2845.58	0.01423		2845.58	0.01399		2845.58	0.01386		2845.58	0.02461
2843.96	0.00084		2843.96	0.00521		2843.96	0.00956		2843.96	0.00967		2843.96	0.00959		2843.96	0.01659		2843.96	0.01595		2843.96	0.01464		2843.96	0.01421		2843.96	0.01398		2843.96	0.01385		2843.96	0.02459
2842.33	0.00079		2842.33	0.00519		2842.33	0.00955		2842.33	0.00964		2842.33	0.00959		2842.33	0.01659		2842.33	0.01592		2842.33	0.01463		2842.33	0.0142		2842.33	0.01398		2842.33	0.01384		2842.33	0.02456
2840.7	0.00076		2840.7	0.00517		2840.7	0.00955		2840.7	0.00961		2840.7	0.00959		2840.7	0.01658		2840.7	0.01591		2840.7	0.01463		2840.7	0.01419		2840.7	0.01397		2840.7	0.01381		2840.7	0.02454
2839.08	0.00073		2839.08	0.00515		2839.08	0.00955		2839.08	0.0096		2839.08	0.00958		2839.08	0.01657		2839.08	0.01591		2839.08	0.01463		2839.08	0.01418		2839.08	0.01396		2839.08	0.01377		2839.08	0.02453
2837.45	0.00071		2837.45	0.00512		2837.45	0.00954		2837.45	0.0096		2837.45	0.00957		2837.45	0.01656		2837.45	0.01589		2837.45	0.01463		2837.45	0.01416		2837.45	0.01395		2837.45	0.01373		2837.45	0.02452
2835.82	0.00071		2835.82	0.00508		2835.82	0.00953		2835.82	0.00959		2835.82	0.00956		2835.82	0.01655		2835.82	0.01588		2835.82	0.01463		2835.82	0.01414		2835.82	0.01393		2835.82	0.0137		2835.82	0.02451
2834.19	0.00074		2834.19	0.00503		2834.19	0.0095		2834.19	0.00958		2834.19	0.00954		2834.19	0.01654		2834.19	0.01586		2834.19	0.01462		2834.19	0.01414		2834.19	0.01391		2834.19	0.01369		2834.19	0.0245
2832.57	0.0007		2832.57	0.00501		2832.57	0.00947		2832.57	0.00958		2832.57	0.00951		2832.57	0.01653		2832.57	0.01585		2832.57	0.0146		2832.57	0.01413		2832.57	0.01389		2832.57	0.01368		2832.57	0.02449
2830.94	0.00069		2830.94	0.00501		2830.94	0.00945		2830.94	0.00958		2830.94	0.00949		2830.94	0.01652		2830.94	0.01584		2830.94	0.0146		2830.94	0.01412		2830.94	0.01387		2830.94	0.01368		2830.94	0.02448
2829.31	0.00069		2829.31	0.00501		2829.31	0.00943		2829.31	0.00956		2829.31	0.00947		2829.31	0.01651		2829.31	0.01583		2829.31	0.01459		2829.31	0.0141		2829.31	0.01387		2829.31	0.01367		2829.31	0.02447
2827.69	0.00068		2827.69	0.00501		2827.69	0.00941		2827.69	0.00954		2827.69	0.00945		2827.69	0.01649		2827.69	0.01582		2827.69	0.01458		2827.69	0.01408		2827.69	0.01387		2827.69	0.01366		2827.69	0.02446
2826.06	0.00068		2826.06	0.005		2826.06	0.0094		2826.06	0.00951		2826.06	0.00943		2826.06	0.01647		2826.06	0.01582		2826.06	0.01456		2826.06	0.01406		2826.06	0.01386		2826.06	0.01365		2826.06	0.02446
2824.43	0.00071		2824.43	0.00498		2824.43	0.00939		2824.43	0.00948		2824.43	0.0094		2824.43	0.01646		2824.43	0.01581		2824.43	0.01455		2824.43	0.01405		2824.43	0.01385		2824.43	0.01364		2824.43	0.02445
2822.8	0.00068		2822.8	0.00496		2822.8	0.00939		2822.8	0.00945		2822.8	0.00937		2822.8	0.01646		2822.8	0.01582		2822.8	0.01454		2822.8	0.01404		2822.8	0.01384		2822.8	0.01363		2822.8	0.02444
2821.18	0.00068		2821.18	0.00496		2821.18	0.00939		2821.18	0.00944		2821.18	0.00935		2821.18	0.01647		2821.18	0.01582		2821.18	0.01454		2821.18	0.01404		2821.18	0.01383		2821.18	0.01363		2821.18	0.02443
2819.55	0.00069		2819.55	0.00495		2819.55	0.00939		2819.55	0.00944		2819.55	0.00934		2819.55	0.01648		2819.55	0.01581		2819.55	0.01453		2819.55	0.01404		2819.55	0.01382		2819.55	0.01361		2819.55	0.02442
2817.92	0.00069		2817.92	0.00493		2817.92	0.00938		2817.92	0.00943		2817.92	0.00933		2817.92	0.01647		2817.92	0.01579		2817.92	0.01452		2817.92	0.01403		2817.92	0.01381		2817.92	0.0136		2817.92	0.02441
2816.3	0.0007		2816.3	0.00491		2816.3	0.00937		2816.3	0.00943		2816.3	0.00933		2816.3	0.01647		2816.3	0.01577		2816.3	0.01449		2816.3	0.01403		2816.3	0.01379		2816.3	0.01359		2816.3	0.02441
2814.67	0.00073		2814.67	0.00489		2814.67	0.00935		2814.67	0.00943		2814.67	0.00933		2814.67	0.01646		2814.67	0.01576		2814.67	0.01447		2814.67	0.01403		2814.67	0.01377		2814.67	0.01358		2814.67	0.0244
2813.04	0.00071		2813.04	0.00489		2813.04	0.00934		2813.04	0.00942		2813.04	0.00933		2813.04	0.01645		2813.04	0.01574		2813.04	0.01445		2813.04	0.01402		2813.04	0.01374		2813.04	0.01356		2813.04	0.02439
2811.41	0.00071		2811.41	0.00488		2811.41	0.00933		2811.41	0.00941		2811.41	0.00933		2811.41	0.01643		2811.41	0.01572		2811.41	0.01442		2811.41	0.014		2811.41	0.01372		2811.41	0.01354		2811.41	0.02437
2809.79	0.00072		2809.79	0.00486		2809.79	0.00931		2809.79	0.00939		2809.79	0.00933		2809.79	0.0164		2809.79	0.0157		2809.79	0.0144		2809.79	0.01397		2809.79	0.01371		2809.79	0.01351		2809.79	0.02435
2808.16	0.00072		2808.16	0.00484		2808.16	0.0093		2808.16	0.00937		2808.16	0.00932		2808.16	0.01637		2808.16	0.01567		2808.16	0.01438		2808.16	0.01394		2808.16	0.0137		2808.16	0.01348		2808.16	0.02433
2806.53	0.00072		2806.53	0.00481		2806.53	0.00928		2806.53	0.00936		2806.53	0.00931		2806.53	0.01633		2806.53	0.01565		2806.53	0.01437		2806.53	0.01391		2806.53	0.01369		2806.53	0.01346		2806.53	0.0243
2804.91	0.00075		2804.91	0.00479		2804.91	0.00925		2804.91	0.00934		2804.91	0.00929		2804.91	0.0163		2804.91	0.01562		2804.91	0.01436		2804.91	0.01389		2804.91	0.01368		2804.91	0.01344		2804.91	0.02428
2803.28	0.00071		2803.28	0.00477		2803.28	0.00923		2803.28	0.00934		2803.28	0.00927		2803.28	0.01627		2803.28	0.0156		2803.28	0.01436		2803.28	0.01387		2803.28	0.01367		2803.28	0.01343		2803.28	0.02426
2801.65	0.0007		2801.65	0.00477		2801.65	0.00921		2801.65	0.00933		2801.65	0.00925		2801.65	0.01625		2801.65	0.01558		2801.65	0.01436		2801.65	0.01386		2801.65	0.01366		2801.65	0.01343		2801.65	0.02424
2800.02	0.0007		2800.02	0.00476		2800.02	0.00919		2800.02	0.00933		2800.02	0.00923		2800.02	0.01624		2800.02	0.01556		2800.02	0.01435		2800.02	0.01386		2800.02	0.01365		2800.02	0.01343		2800.02	0.02423
2798.4	0.00069		2798.4	0.00476		2798.4	0.00918		2798.4	0.00932		2798.4	0.00922		2798.4	0.01624		2798.4	0.01554		2798.4	0.01434		2798.4	0.01385		2798.4	0.01363		2798.4	0.01343		2798.4	0.02423
2796.77	0.00069		2796.77	0.00475		2796.77	0.00917		2796.77	0.00932		2796.77	0.00922		2796.77	0.01625		2796.77	0.01552		2796.77	0.01433		2796.77	0.01385		2796.77	0.01362		2796.77	0.01342		2796.77	0.02423
2795.14	0.00072		2795.14	0.00475		2795.14	0.00918		2795.14	0.00931		2795.14	0.00922		2795.14	0.01625		2795.14	0.01552		2795.14	0.01432		2795.14	0.01384		2795.14	0.01361		2795.14	0.01341		2795.14	0.02423
2793.52	0.00068		2793.52	0.00475		2793.52	0.00919		2793.52	0.0093		2793.52	0.00921		2793.52	0.01624		2793.52	0.01551		2793.52	0.01431		2793.52	0.01382		2793.52	0.01359		2793.52	0.01339		2793.52	0.02421
2791.89	0.00067		2791.89	0.00475		2791.89	0.0092		2791.89	0.00929		2791.89	0.00919		2791.89	0.01624		2791.89	0.01549		2791.89	0.01429		2791.89	0.0138		2791.89	0.01356		2791.89	0.01336		2791.89	0.02419
2790.26	0.00067		2790.26	0.00475		2790.26	0.0092		2790.26	0.00927		2790.26	0.00918		2790.26	0.01624		2790.26	0.01548		2790.26	0.01427		2790.26	0.01377		2790.26	0.01355		2790.26	0.01334		2790.26	0.02416
2788.63	0.00067		2788.63	0.00475		2788.63	0.00921		2788.63	0.00926		2788.63	0.00916		2788.63	0.01623		2788.63	0.01546		2788.63	0.01425		2788.63	0.01374		2788.63	0.01354		2788.63	0.01332		2788.63	0.02412
2787.01	0.00067		2787.01	0.00475		2787.01	0.00922		2787.01	0.00925		2787.01	0.00914		2787.01	0.01622		2787.01	0.01544		2787.01	0.01424		2787.01	0.01372		2787.01	0.01354		2787.01	0.0133		2787.01	0.02408
2785.38	0.0007		2785.38	0.00476		2785.38	0.00921		2785.38	0.00924		2785.38	0.00913		2785.38	0.0162		2785.38	0.01542		2785.38	0.01422		2785.38	0.01369		2785.38	0.01354		2785.38	0.01328		2785.38	0.02406
2783.75	0.00068		2783.75	0.00476		2783.75	0.00919		2783.75	0.00923		2783.75	0.00912		2783.75	0.01617		2783.75	0.01541		2783.75	0.0142		2783.75	0.01367		2783.75	0.01352		2783.75	0.01327		2783.75	0.02404
2782.13	0.00068		2782.13	0.00476		2782.13	0.00916		2782.13	0.00921		2782.13	0.00911		2782.13	0.01614		2782.13	0.0154		2782.13	0.01418		2782.13	0.01366		2782.13	0.01351		2782.13	0.01326		2782.13	0.02403
2780.5	0.00067		2780.5	0.00475		2780.5	0.00914		2780.5	0.0092		2780.5	0.0091		2780.5	0.01611		2780.5	0.01539		2780.5	0.01416		2780.5	0.01364		2780.5	0.01349		2780.5	0.01326		2780.5	0.02403
2778.87	0.00066		2778.87	0.00474		2778.87	0.00911		2778.87	0.00918		2778.87	0.0091		2778.87	0.01607		2778.87	0.01539		2778.87	0.01413		2778.87	0.01363		2778.87	0.01346		2778.87	0.01325		2778.87	0.02404
2777.24	0.00065		2777.24	0.00474		2777.24	0.0091		2777.24	0.00918		2777.24	0.00912		2777.24	0.01604		2777.24	0.01538		2777.24	0.01411		2777.24	0.01362		2777.24	0.01344		2777.24	0.01324		2777.24	0.02404
2775.62	0.00068		2775.62	0.00475		2775.62	0.0091		2775.62	0.00918		2775.62	0.00913		2775.62	0.01599		2775.62	0.01537		2775.62	0.01409		2775.62	0.01361		2775.62	0.01341		2775.62	0.01321		2775.62	0.02404
2773.99	0.00064		2773.99	0.00474		2773.99	0.0091		2773.99	0.00918		2773.99	0.00914		2773.99	0.01595		2773.99	0.01535		2773.99	0.01406		2773.99	0.0136		2773.99	0.01337		2773.99	0.01318		2773.99	0.02404
2772.36	0.00063		2772.36	0.00474		2772.36	0.00911		2772.36	0.00919		2772.36	0.00913		2772.36	0.01593		2772.36	0.01532		2772.36	0.01404		2772.36	0.01359		2772.36	0.01334		2772.36	0.01315		2772.36	0.02403
2770.74	0.00061		2770.74	0.00474		2770.74	0.0091		2770.74	0.00919		2770.74	0.00913		2770.74	0.01591		2770.74	0.0153		2770.74	0.01401		2770.74	0.01357		2770.74	0.01332		2770.74	0.01312		2770.74	0.02402
2769.11	0.00059		2769.11	0.00475		2769.11	0.00911		2769.11	0.0092		2769.11	0.00912		2769.11	0.01591		2769.11	0.01526		2769.11	0.01398		2769.11	0.01355		2769.11	0.01331		2769.11	0.01309		2769.11	0.024
2767.48	0.00057		2767.48	0.00477		2767.48	0.00911		2767.48	0.0092		2767.48	0.00913		2767.48	0.01591		2767.48	0.01523		2767.48	0.01396		2767.48	0.01352		2767.48	0.01329		2767.48	0.01307		2767.48	0.02398
2765.85	0.0006		2765.85	0.00479		2765.85	0.0091		2765.85	0.0092		2765.85	0.00912		2765.85	0.01591		2765.85	0.01521		2765.85	0.01395		2765.85	0.01349		2765.85	0.01327		2765.85	0.01306		2765.85	0.02396
2764.23	0.00056		2764.23	0.0048		2764.23	0.00909		2764.23	0.00919		2764.23	0.00912		2764.23	0.0159		2764.23	0.01521		2764.23	0.01394		2764.23	0.01346		2764.23	0.01325		2764.23	0.01305		2764.23	0.02394
2762.6	0.00056		2762.6	0.00482		2762.6	0.00908		2762.6	0.00918		2762.6	0.0091		2762.6	0.01587		2762.6	0.0152		2762.6	0.01394		2762.6	0.01342		2762.6	0.01324		2762.6	0.01304		2762.6	0.02391
2760.97	0.00056		2760.97	0.00483		2760.97	0.00908		2760.97	0.00915		2760.97	0.00908		2760.97	0.01584		2760.97	0.01521		2760.97	0.01392		2760.97	0.01339		2760.97	0.01322		2760.97	0.01303		2760.97	0.02388
2759.35	0.00056		2759.35	0.00482		2759.35	0.00908		2759.35	0.00913		2759.35	0.00907		2759.35	0.0158		2759.35	0.01521		2759.35	0.0139		2759.35	0.01337		2759.35	0.0132		2759.35	0.01301		2759.35	0.02386
2757.72	0.00057		2757.72	0.00482		2757.72	0.00908		2757.72	0.00911		2757.72	0.00907		2757.72	0.01577		2757.72	0.01522		2757.72	0.01388		2757.72	0.01336		2757.72	0.01317		2757.72	0.013		2757.72	0.02385
2756.09	0.0006		2756.09	0.00481		2756.09	0.00909		2756.09	0.00909		2756.09	0.00907		2756.09	0.01573		2756.09	0.01522		2756.09	0.01385		2756.09	0.01335		2756.09	0.01315		2756.09	0.01298		2756.09	0.02384
2754.46	0.00057		2754.46	0.00479		2754.46	0.00909		2754.46	0.00907		2754.46	0.00906		2754.46	0.01572		2754.46	0.0152		2754.46	0.01383		2754.46	0.01334		2754.46	0.01314		2754.46	0.01297		2754.46	0.02383
2752.84	0.00058		2752.84	0.00476		2752.84	0.00907		2752.84	0.00907		2752.84	0.00904		2752.84	0.01572		2752.84	0.01519		2752.84	0.01382		2752.84	0.01334		2752.84	0.01313		2752.84	0.01296		2752.84	0.02382
2751.21	0.00059		2751.21	0.00474		2751.21	0.00906		2751.21	0.00907		2751.21	0.00902		2751.21	0.01577		2751.21	0.01518		2751.21	0.01381		2751.21	0.01335		2751.21	0.01313		2751.21	0.01295		2751.21	0.02382
2749.58	0.0006		2749.58	0.00474		2749.58	0.00903		2749.58	0.00908		2749.58	0.00902		2749.58	0.01585		2749.58	0.01519		2749.58	0.01382		2749.58	0.01337		2749.58	0.01313		2749.58	0.01295		2749.58	0.02381
2747.96	0.00061		2747.96	0.00472		2747.96	0.00901		2747.96	0.00908		2747.96	0.00902		2747.96	0.01597		2747.96	0.01523		2747.96	0.01385		2747.96	0.01339		2747.96	0.01314		2747.96	0.01297		2747.96	0.02382
2746.33	0.00064		2746.33	0.00472		2746.33	0.00898		2746.33	0.00909		2746.33	0.00901		2746.33	0.01615		2746.33	0.0153		2746.33	0.0139		2746.33	0.01341		2746.33	0.01315		2746.33	0.013		2746.33	0.02383
2744.7	0.0006		2744.7	0.00472		2744.7	0.00897		2744.7	0.0091		2744.7	0.00901		2744.7	0.01636		2744.7	0.0154		2744.7	0.01397		2744.7	0.01344		2744.7	0.01317		2744.7	0.01304		2744.7	0.02384
2743.07	0.0006		2743.07	0.00471		2743.07	0.00896		2743.07	0.0091		2743.07	0.00901		2743.07	0.01661		2743.07	0.01553		2743.07	0.01405		2743.07	0.01348		2743.07	0.01319		2743.07	0.01308		2743.07	0.02385
2741.45	0.0006		2741.45	0.00469		2741.45	0.00895		2741.45	0.0091		2741.45	0.00901		2741.45	0.01684		2741.45	0.01566		2741.45	0.01412		2741.45	0.01351		2741.45	0.01322		2741.45	0.01312		2741.45	0.02387
2739.82	0.00059		2739.82	0.00466		2739.82	0.00895		2739.82	0.00909		2739.82	0.00901		2739.82	0.01706		2739.82	0.01578		2739.82	0.01418		2739.82	0.01354		2739.82	0.01324		2739.82	0.01315		2739.82	0.02389
2738.19	0.00059		2738.19	0.00463		2738.19	0.00895		2738.19	0.00907		2738.19	0.00901		2738.19	0.01723		2738.19	0.01587		2738.19	0.01423		2738.19	0.01357		2738.19	0.01327		2738.19	0.01318		2738.19	0.02391
2736.57	0.00062		2736.57	0.00461		2736.57	0.00895		2736.57	0.00905		2736.57	0.00901		2736.57	0.01735		2736.57	0.01593		2736.57	0.01426		2736.57	0.01359		2736.57	0.01329		2736.57	0.01319		2736.57	0.02392
2734.94	0.00059		2734.94	0.00458		2734.94	0.00895		2734.94	0.00904		2734.94	0.00901		2734.94	0.01742		2734.94	0.01595		2734.94	0.01428		2734.94	0.0136		2734.94	0.0133		2734.94	0.01319		2734.94	0.02392
2733.31	0.00058		2733.31	0.00456		2733.31	0.00895		2733.31	0.00903		2733.31	0.009		2733.31	0.01744		2733.31	0.01595		2733.31	0.01429		2733.31	0.01361		2733.31	0.01332		2733.31	0.01318		2733.31	0.02391
2731.68	0.00058		2731.68	0.00456		2731.68	0.00896		2731.68	0.00904		2731.68	0.009		2731.68	0.01743		2731.68	0.01595		2731.68	0.01429		2731.68	0.01362		2731.68	0.01332		2731.68	0.01317		2731.68	0.0239
2730.06	0.00057		2730.06	0.00457		2730.06	0.00897		2730.06	0.00904		2730.06	0.00899		2730.06	0.01741		2730.06	0.01594		2730.06	0.01429		2730.06	0.01362		2730.06	0.01331		2730.06	0.01315		2730.06	0.02388
2728.43	0.00058		2728.43	0.00458		2728.43	0.00897		2728.43	0.00905		2728.43	0.00899		2728.43	0.0174		2728.43	0.01593		2728.43	0.01428		2728.43	0.01361		2728.43	0.0133		2728.43	0.01314		2728.43	0.02387
2726.8	0.00061		2726.8	0.0046		2726.8	0.00896		2726.8	0.00905		2726.8	0.00899		2726.8	0.01741		2726.8	0.01594		2726.8	0.01429		2726.8	0.01359		2726.8	0.01329		2726.8	0.01314		2726.8	0.02386
2725.18	0.00058		2725.18	0.00461		2725.18	0.00895		2725.18	0.00905		2725.18	0.00899		2725.18	0.01743		2725.18	0.01595		2725.18	0.01429		2725.18	0.01357		2725.18	0.01328		2725.18	0.01314		2725.18	0.02385
2723.55	0.00057		2723.55	0.00462		2723.55	0.00894		2723.55	0.00904		2723.55	0.00898		2723.55	0.01743		2723.55	0.01594		2723.55	0.01428		2723.55	0.01355		2723.55	0.01326		2723.55	0.01315		2723.55	0.02384
2721.92	0.00056		2721.92	0.00461		2721.92	0.00894		2721.92	0.00903		2721.92	0.00896		2721.92	0.0174		2721.92	0.01592		2721.92	0.01425		2721.92	0.01353		2721.92	0.01323		2721.92	0.01314		2721.92	0.02383
2720.29	0.00055		2720.29	0.00461		2720.29	0.00894		2720.29	0.00901		2720.29	0.00894		2720.29	0.01731		2720.29	0.01586		2720.29	0.01419		2720.29	0.01349		2720.29	0.0132		2720.29	0.01312		2720.29	0.02381
2718.67	0.00055		2718.67	0.00462		2718.67	0.00893		2718.67	0.00899		2718.67	0.00893		2718.67	0.01717		2718.67	0.01577		2718.67	0.01412		2718.67	0.01345		2718.67	0.01315		2718.67	0.01308		2718.67	0.02379
2717.04	0.00058		2717.04	0.00461		2717.04	0.00892		2717.04	0.00897		2717.04	0.00892		2717.04	0.01697		2717.04	0.01565		2717.04	0.01403		2717.04	0.0134		2717.04	0.01309		2717.04	0.01303		2717.04	0.02376
2715.41	0.00054		2715.41	0.00461		2715.41	0.0089		2715.41	0.00896		2715.41	0.00891		2715.41	0.01675		2715.41	0.01552		2715.41	0.01393		2715.41	0.01335		2715.41	0.01302		2715.41	0.01297		2715.41	0.02372
2713.79	0.00053		2713.79	0.00462		2713.79	0.00888		2713.79	0.00895		2713.79	0.00892		2713.79	0.01651		2713.79	0.01539		2713.79	0.01383		2713.79	0.0133		2713.79	0.01295		2713.79	0.0129		2713.79	0.02368
2712.16	0.00053		2712.16	0.00462		2712.16	0.00887		2712.16	0.00896		2712.16	0.00894		2712.16	0.01628		2712.16	0.01527		2712.16	0.01374		2712.16	0.01325		2712.16	0.01288		2712.16	0.01283		2712.16	0.02364
2710.53	0.00053		2710.53	0.00463		2710.53	0.00885		2710.53	0.00896		2710.53	0.00895		2710.53	0.01609		2710.53	0.01517		2710.53	0.01367		2710.53	0.01321		2710.53	0.01283		2710.53	0.01277		2710.53	0.02361
2708.9	0.00054		2708.9	0.00462		2708.9	0.00883		2708.9	0.00896		2708.9	0.00897		2708.9	0.01596		2708.9	0.0151		2708.9	0.01362		2708.9	0.01317		2708.9	0.01279		2708.9	0.01272		2708.9	0.02358
2707.28	0.00057		2707.28	0.00461		2707.28	0.00881		2707.28	0.00897		2707.28	0.00897		2707.28	0.01589		2707.28	0.01505		2707.28	0.0136		2707.28	0.01313		2707.28	0.01278		2707.28	0.0127		2707.28	0.02357
2705.65	0.00055		2705.65	0.00461		2705.65	0.00879		2705.65	0.00897		2705.65	0.00898		2705.65	0.01588		2705.65	0.01503		2705.65	0.0136		2705.65	0.01311		2705.65	0.01277		2705.65	0.01269		2705.65	0.02357
2704.02	0.00056		2704.02	0.00462		2704.02	0.00879		2704.02	0.00897		2704.02	0.00897		2704.02	0.01592		2704.02	0.01503		2704.02	0.01362		2704.02	0.01309		2704.02	0.01279		2704.02	0.01268		2704.02	0.02356
2702.4	0.00057		2702.4	0.00462		2702.4	0.0088		2702.4	0.00896		2702.4	0.00896		2702.4	0.01599		2702.4	0.01505		2702.4	0.01363		2702.4	0.01309		2702.4	0.01281		2702.4	0.01269		2702.4	0.02355
2700.77	0.00057		2700.77	0.00463		2700.77	0.00881		2700.77	0.00895		2700.77	0.00895		2700.77	0.01607		2700.77	0.01508		2700.77	0.01365		2700.77	0.01309		2700.77	0.01282		2700.77	0.01271		2700.77	0.02355
2699.14	0.00057		2699.14	0.00463		2699.14	0.00883		2699.14	0.00894		2699.14	0.00893		2699.14	0.01616		2699.14	0.01513		2699.14	0.01367		2699.14	0.01308		2699.14	0.01283		2699.14	0.01272		2699.14	0.02355
2697.51	0.0006		2697.51	0.00462		2697.51	0.00884		2697.51	0.00892		2697.51	0.00891		2697.51	0.01624		2697.51	0.01517		2697.51	0.01368		2697.51	0.01308		2697.51	0.01282		2697.51	0.01273		2697.51	0.02355
2695.89	0.00058		2695.89	0.0046		2695.89	0.00885		2695.89	0.00891		2695.89	0.0089		2695.89	0.0163		2695.89	0.0152		2695.89	0.01368		2695.89	0.01308		2695.89	0.01281		2695.89	0.01273		2695.89	0.02354
2694.26	0.00058		2694.26	0.0046		2694.26	0.00886		2694.26	0.0089		2694.26	0.0089		2694.26	0.01633		2694.26	0.01523		2694.26	0.01367		2694.26	0.01307		2694.26	0.01279		2694.26	0.01273		2694.26	0.02353
2692.63	0.00058		2692.63	0.00461		2692.63	0.00887		2692.63	0.0089		2692.63	0.00892		2692.63	0.01634		2692.63	0.01524		2692.63	0.01366		2692.63	0.01305		2692.63	0.01277		2692.63	0.01271		2692.63	0.02351
2691.01	0.00058		2691.01	0.00464		2691.01	0.00889		2691.01	0.00891		2691.01	0.00893		2691.01	0.01635		2691.01	0.01526		2691.01	0.01365		2691.01	0.01304		2691.01	0.01275		2691.01	0.01269		2691.01	0.0235
2689.38	0.00057		2689.38	0.00466		2689.38	0.00889		2689.38	0.00893		2689.38	0.00895		2689.38	0.01635		2689.38	0.01527		2689.38	0.01364		2689.38	0.01302		2689.38	0.01272		2689.38	0.01267		2689.38	0.02349
2687.75	0.0006		2687.75	0.0047		2687.75	0.0089		2687.75	0.00895		2687.75	0.00896		2687.75	0.01637		2687.75	0.01528		2687.75	0.01364		2687.75	0.01299		2687.75	0.0127		2687.75	0.01265		2687.75	0.02348
2686.12	0.00057		2686.12	0.00475		2686.12	0.0089		2686.12	0.00898		2686.12	0.00898		2686.12	0.01637		2686.12	0.01528		2686.12	0.01364		2686.12	0.01295		2686.12	0.01267		2686.12	0.01264		2686.12	0.02346
2684.5	0.00056		2684.5	0.00479		2684.5	0.00891		2684.5	0.009		2684.5	0.00899		2684.5	0.01636		2684.5	0.01527		2684.5	0.01362		2684.5	0.01291		2684.5	0.01265		2684.5	0.01263		2684.5	0.02344
2682.87	0.00056		2682.87	0.00482		2682.87	0.00892		2682.87	0.00902		2682.87	0.00899		2682.87	0.01634		2682.87	0.01526		2682.87	0.0136		2682.87	0.01288		2682.87	0.01262		2682.87	0.01262		2682.87	0.02343
2681.24	0.00055		2681.24	0.00482		2681.24	0.00891		2681.24	0.00904		2681.24	0.00898		2681.24	0.0163		2681.24	0.01524		2681.24	0.01357		2681.24	0.01285		2681.24	0.0126		2681.24	0.01261		2681.24	0.02341
2679.62	0.00054		2679.62	0.00481		2679.62	0.00891		2679.62	0.00904		2679.62	0.00897		2679.62	0.01625		2679.62	0.01521		2679.62	0.01354		2679.62	0.01283		2679.62	0.01258		2679.62	0.0126		2679.62	0.0234
2677.99	0.00057		2677.99	0.0048		2677.99	0.0089		2677.99	0.00904		2677.99	0.00896		2677.99	0.01618		2677.99	0.01517		2677.99	0.0135		2677.99	0.0128		2677.99	0.01256		2677.99	0.01258		2677.99	0.02339
2676.36	0.00054		2676.36	0.00478		2676.36	0.0089		2676.36	0.00904		2676.36	0.00896		2676.36	0.01609		2676.36	0.01512		2676.36	0.01345		2676.36	0.01277		2676.36	0.01254		2676.36	0.01257		2676.36	0.02337
2674.73	0.00054		2674.73	0.00478		2674.73	0.0089		2674.73	0.00905		2674.73	0.00896		2674.73	0.01598		2674.73	0.01506		2674.73	0.01341		2674.73	0.01274		2674.73	0.01252		2674.73	0.01255		2674.73	0.02336
2673.11	0.00055		2673.11	0.00478		2673.11	0.0089		2673.11	0.00907		2673.11	0.00897		2673.11	0.01585		2673.11	0.01499		2673.11	0.01336		2673.11	0.01272		2673.11	0.0125		2673.11	0.01253		2673.11	0.02334
2671.48	0.00056		2671.48	0.0048		2671.48	0.0089		2671.48	0.00908		2671.48	0.00898		2671.48	0.01572		2671.48	0.01491		2671.48	0.01333		2671.48	0.0127		2671.48	0.01248		2671.48	0.01249		2671.48	0.02331
2669.85	0.00057		2669.85	0.00481		2669.85	0.0089		2669.85	0.00908		2669.85	0.00898		2669.85	0.01558		2669.85	0.01483		2669.85	0.01329		2669.85	0.01267		2669.85	0.01245		2669.85	0.01246		2669.85	0.0233
2668.23	0.0006		2668.23	0.00482		2668.23	0.0089		2668.23	0.00908		2668.23	0.00898		2668.23	0.01545		2668.23	0.01475		2668.23	0.01324		2668.23	0.01264		2668.23	0.01242		2668.23	0.01242		2668.23	0.02328
2666.6	0.00058		2666.6	0.00483		2666.6	0.00889		2666.6	0.00907		2666.6	0.00898		2666.6	0.01532		2666.6	0.01466		2666.6	0.01318		2666.6	0.01261		2666.6	0.01239		2666.6	0.01238		2666.6	0.02326
2664.97	0.00059		2664.97	0.00483		2664.97	0.00889		2664.97	0.00907		2664.97	0.00898		2664.97	0.01519		2664.97	0.01458		2664.97	0.01313		2664.97	0.01259		2664.97	0.01236		2664.97	0.01235		2664.97	0.02324
2663.34	0.0006		2663.34	0.00481		2663.34	0.00888		2663.34	0.00906		2663.34	0.00898		2663.34	0.01508		2663.34	0.0145		2663.34	0.01309		2663.34	0.01256		2663.34	0.01233		2663.34	0.01232		2663.34	0.02322
2661.72	0.00061		2661.72	0.00478		2661.72	0.00888		2661.72	0.00905		2661.72	0.00898		2661.72	0.01498		2661.72	0.01442		2661.72	0.01305		2661.72	0.01254		2661.72	0.01232		2661.72	0.01229		2661.72	0.02322
2660.09	0.00062		2660.09	0.00477		2660.09	0.00887		2660.09	0.00905		2660.09	0.00898		2660.09	0.0149		2660.09	0.01437		2660.09	0.01301		2660.09	0.01252		2660.09	0.01231		2660.09	0.01225		2660.09	0.02321
2658.46	0.00065		2658.46	0.00476		2658.46	0.00887		2658.46	0.00906		2658.46	0.00898		2658.46	0.01484		2658.46	0.01432		2658.46	0.01298		2658.46	0.01249		2658.46	0.0123		2658.46	0.01223		2658.46	0.02321
2656.84	0.00063		2656.84	0.00476		2656.84	0.00888		2656.84	0.00907		2656.84	0.00899		2656.84	0.01478		2656.84	0.01428		2656.84	0.01296		2656.84	0.01245		2656.84	0.01228		2656.84	0.01221		2656.84	0.0232
2655.21	0.00064		2655.21	0.00476		2655.21	0.00889		2655.21	0.00908		2655.21	0.009		2655.21	0.01473		2655.21	0.01425		2655.21	0.01294		2655.21	0.01243		2655.21	0.01227		2655.21	0.01219		2655.21	0.02319
2653.58	0.00064		2653.58	0.00477		2653.58	0.00889		2653.58	0.00909		2653.58	0.009		2653.58	0.01466		2653.58	0.01422		2653.58	0.01292		2653.58	0.0124		2653.58	0.01226		2653.58	0.01218		2653.58	0.02317
2651.95	0.00065		2651.95	0.00478		2651.95	0.00889		2651.95	0.00909		2651.95	0.009		2651.95	0.01457		2651.95	0.01419		2651.95	0.0129		2651.95	0.01237		2651.95	0.01224		2651.95	0.01215		2651.95	0.02314
2650.33	0.00065		2650.33	0.0048		2650.33	0.00889		2650.33	0.00909		2650.33	0.00901		2650.33	0.01449		2650.33	0.01415		2650.33	0.01288		2650.33	0.01234		2650.33	0.01222		2650.33	0.01213		2650.33	0.02311
2648.7	0.00068		2648.7	0.00482		2648.7	0.00889		2648.7	0.0091		2648.7	0.00902		2648.7	0.01442		2648.7	0.01411		2648.7	0.01285		2648.7	0.01231		2648.7	0.0122		2648.7	0.01212		2648.7	0.02308
2647.07	0.00065		2647.07	0.00485		2647.07	0.0089		2647.07	0.00909		2647.07	0.00903		2647.07	0.01436		2647.07	0.01408		2647.07	0.01281		2647.07	0.01228		2647.07	0.01217		2647.07	0.0121		2647.07	0.02305
2645.45	0.00064		2645.45	0.00487		2645.45	0.00892		2645.45	0.00909		2645.45	0.00903		2645.45	0.01432		2645.45	0.01405		2645.45	0.01278		2645.45	0.01225		2645.45	0.01213		2645.45	0.01209		2645.45	0.02302
2643.82	0.00063		2643.82	0.00489		2643.82	0.00894		2643.82	0.0091		2643.82	0.00903		2643.82	0.01429		2643.82	0.01402		2643.82	0.01276		2643.82	0.01222		2643.82	0.0121		2643.82	0.01207		2643.82	0.02301
2642.19	0.00061		2642.19	0.00492		2642.19	0.00896		2642.19	0.00911		2642.19	0.00904		2642.19	0.01428		2642.19	0.01401		2642.19	0.01273		2642.19	0.0122		2642.19	0.01207		2642.19	0.01206		2642.19	0.023
2640.56	0.0006		2640.56	0.00495		2640.56	0.00898		2640.56	0.00911		2640.56	0.00905		2640.56	0.01427		2640.56	0.014		2640.56	0.01272		2640.56	0.01218		2640.56	0.01205		2640.56	0.01205		2640.56	0.023
2638.94	0.00063		2638.94	0.00498		2638.94	0.009		2638.94	0.00912		2638.94	0.00906		2638.94	0.01427		2638.94	0.01399		2638.94	0.0127		2638.94	0.01216		2638.94	0.01202		2638.94	0.01204		2638.94	0.02302
2637.31	0.00059		2637.31	0.005		2637.31	0.00902		2637.31	0.00912		2637.31	0.00908		2637.31	0.01428		2637.31	0.01399		2637.31	0.01269		2637.31	0.01215		2637.31	0.012		2637.31	0.01204		2637.31	0.02303
2635.68	0.00059		2635.68	0.00501		2635.68	0.00903		2635.68	0.00913		2635.68	0.00909		2635.68	0.01428		2635.68	0.01399		2635.68	0.01267		2635.68	0.01214		2635.68	0.01199		2635.68	0.01204		2635.68	0.02304
2634.06	0.00059		2634.06	0.00503		2634.06	0.00903		2634.06	0.00914		2634.06	0.0091		2634.06	0.01428		2634.06	0.01399		2634.06	0.01264		2634.06	0.01213		2634.06	0.01197		2634.06	0.01202		2634.06	0.02304
2632.43	0.00059		2632.43	0.00503		2632.43	0.00901		2632.43	0.00913		2632.43	0.0091		2632.43	0.01428		2632.43	0.01397		2632.43	0.01262		2632.43	0.01211		2632.43	0.01196		2632.43	0.012		2632.43	0.02302
2630.8	0.00059		2630.8	0.00503		2630.8	0.00899		2630.8	0.00913		2630.8	0.00911		2630.8	0.01428		2630.8	0.01396		2630.8	0.01259		2630.8	0.01209		2630.8	0.01193		2630.8	0.01198		2630.8	0.023
2629.17	0.00062		2629.17	0.00503		2629.17	0.00897		2629.17	0.00912		2629.17	0.00912		2629.17	0.01427		2629.17	0.01394		2629.17	0.01256		2629.17	0.01207		2629.17	0.01189		2629.17	0.01195		2629.17	0.02297
2627.55	0.00059		2627.55	0.00504		2627.55	0.00894		2627.55	0.00912		2627.55	0.00912		2627.55	0.01427		2627.55	0.01393		2627.55	0.01253		2627.55	0.01203		2627.55	0.01184		2627.55	0.01191		2627.55	0.02293
2625.92	0.00059		2625.92	0.00505		2625.92	0.0089		2625.92	0.00912		2625.92	0.00912		2625.92	0.01427		2625.92	0.01392		2625.92	0.0125		2625.92	0.01199		2625.92	0.01178		2625.92	0.01187		2625.92	0.02288
2624.29	0.00059		2624.29	0.00507		2624.29	0.00886		2624.29	0.00911		2624.29	0.00912		2624.29	0.01427		2624.29	0.01391		2624.29	0.01248		2624.29	0.01194		2624.29	0.01172		2624.29	0.01183		2624.29	0.02283
2622.67	0.00058		2622.67	0.0051		2622.67	0.00884		2622.67	0.00911		2622.67	0.00911		2622.67	0.01427		2622.67	0.01391		2622.67	0.01246		2622.67	0.01189		2622.67	0.01167		2622.67	0.01179		2622.67	0.02277
2621.04	0.00059		2621.04	0.00513		2621.04	0.00884		2621.04	0.00911		2621.04	0.00911		2621.04	0.01429		2621.04	0.01393		2621.04	0.01244		2621.04	0.01184		2621.04	0.01162		2621.04	0.01176		2621.04	0.02273
2619.41	0.00062		2619.41	0.00518		2619.41	0.00885		2619.41	0.00911		2619.41	0.00911		2619.41	0.01431		2619.41	0.01395		2619.41	0.01243		2619.41	0.01179		2619.41	0.01158		2619.41	0.01173		2619.41	0.02269
2617.78	0.0006		2617.78	0.00525		2617.78	0.00888		2617.78	0.00912		2617.78	0.00912		2617.78	0.01435		2617.78	0.01397		2617.78	0.01242		2617.78	0.01174		2617.78	0.01154		2617.78	0.01171		2617.78	0.02267
2616.16	0.00062		2616.16	0.00532		2616.16	0.00891		2616.16	0.00914		2616.16	0.00912		2616.16	0.01439		2616.16	0.014		2616.16	0.01241		2616.16	0.01169		2616.16	0.01151		2616.16	0.01169		2616.16	0.02265
2614.53	0.00063		2614.53	0.00539		2614.53	0.00894		2614.53	0.00916		2614.53	0.00913		2614.53	0.01445		2614.53	0.01404		2614.53	0.01241		2614.53	0.01164		2614.53	0.01148		2614.53	0.01168		2614.53	0.02264
2612.9	0.00064		2612.9	0.00546		2612.9	0.00898		2612.9	0.00918		2612.9	0.00915		2612.9	0.01449		2612.9	0.01406		2612.9	0.0124		2612.9	0.01159		2612.9	0.01144		2612.9	0.01166		2612.9	0.02264
2611.28	0.00066		2611.28	0.00553		2611.28	0.009		2611.28	0.00921		2611.28	0.00918		2611.28	0.01452		2611.28	0.01408		2611.28	0.01238		2611.28	0.01155		2611.28	0.01139		2611.28	0.01164		2611.28	0.02264
2609.65	0.00069		2609.65	0.00558		2609.65	0.00903		2609.65	0.00924		2609.65	0.00921		2609.65	0.01453		2609.65	0.0141		2609.65	0.01236		2609.65	0.0115		2609.65	0.01134		2609.65	0.01163		2609.65	0.02263
2608.02	0.00066		2608.02	0.00562		2608.02	0.00904		2608.02	0.00928		2608.02	0.00924		2608.02	0.01451		2608.02	0.0141		2608.02	0.01234		2608.02	0.01146		2608.02	0.01128		2608.02	0.01162		2608.02	0.02261
2606.39	0.00066		2606.39	0.00566		2606.39	0.00905		2606.39	0.00932		2606.39	0.00926		2606.39	0.01448		2606.39	0.01409		2606.39	0.01229		2606.39	0.01142		2606.39	0.01123		2606.39	0.0116		2606.39	0.02259
2604.77	0.00066		2604.77	0.00567		2604.77	0.00906		2604.77	0.00934		2604.77	0.00928		2604.77	0.01442		2604.77	0.01406		2604.77	0.01224		2604.77	0.01138		2604.77	0.01118		2604.77	0.01156		2604.77	0.02256
2603.14	0.00065		2603.14	0.00567		2603.14	0.00907		2603.14	0.00936		2603.14	0.00929		2603.14	0.01434		2603.14	0.01401		2603.14	0.01218		2603.14	0.01134		2603.14	0.01114		2603.14	0.01152		2603.14	0.02253
2601.51	0.00064		2601.51	0.00565		2601.51	0.00909		2601.51	0.00937		2601.51	0.0093		2601.51	0.01426		2601.51	0.01395		2601.51	0.01212		2601.51	0.01131		2601.51	0.0111		2601.51	0.01147		2601.51	0.02249
2599.89	0.00067		2599.89	0.00563		2599.89	0.00911		2599.89	0.00937		2599.89	0.00929		2599.89	0.01417		2599.89	0.01387		2599.89	0.01207		2599.89	0.01127		2599.89	0.01108		2599.89	0.01143		2599.89	0.02245
2598.26	0.00063		2598.26	0.00561		2598.26	0.00912		2598.26	0.00937		2598.26	0.00929		2598.26	0.01408		2598.26	0.01379		2598.26	0.01203		2598.26	0.01125		2598.26	0.01107		2598.26	0.01139		2598.26	0.02241
2596.63	0.00064		2596.63	0.00559		2596.63	0.00912		2596.63	0.00937		2596.63	0.00928		2596.63	0.01398		2596.63	0.01372		2596.63	0.01201		2596.63	0.01123		2596.63	0.01107		2596.63	0.01136		2596.63	0.02238
2595	0.00064		2595	0.00556		2595	0.00911		2595	0.00937		2595	0.00928		2595	0.01389		2595	0.01366		2595	0.01199		2595	0.01124		2595	0.01108		2595	0.01134		2595	0.02237
2593.38	0.00064		2593.38	0.00554		2593.38	0.00911		2593.38	0.00937		2593.38	0.00929		2593.38	0.0138		2593.38	0.0136		2593.38	0.01199		2593.38	0.01125		2593.38	0.01108		2593.38	0.01133		2593.38	0.02237
2591.75	0.00064		2591.75	0.00552		2591.75	0.0091		2591.75	0.00937		2591.75	0.0093		2591.75	0.0137		2591.75	0.01355		2591.75	0.01199		2591.75	0.01127		2591.75	0.01109		2591.75	0.01133		2591.75	0.02237
2590.12	0.00067		2590.12	0.00548		2590.12	0.00909		2590.12	0.00938		2590.12	0.00931		2590.12	0.0136		2590.12	0.0135		2590.12	0.01198		2590.12	0.0113		2590.12	0.01109		2590.12	0.01134		2590.12	0.02237
2588.5	0.00065		2588.5	0.00545		2588.5	0.00909		2588.5	0.00938		2588.5	0.00931		2588.5	0.0135		2588.5	0.01346		2588.5	0.01197		2588.5	0.01132		2588.5	0.01108		2588.5	0.01133		2588.5	0.02235
2586.87	0.00066		2586.87	0.00541		2586.87	0.00907		2586.87	0.00937		2586.87	0.00931		2586.87	0.01341		2586.87	0.0134		2586.87	0.01193		2586.87	0.01132		2586.87	0.01107		2586.87	0.01131		2586.87	0.02234
2585.24	0.00066		2585.24	0.00538		2585.24	0.00906		2585.24	0.00934		2585.24	0.00929		2585.24	0.01332		2585.24	0.01334		2585.24	0.01188		2585.24	0.01131		2585.24	0.01105		2585.24	0.0113		2585.24	0.02232
2583.61	0.00066		2583.61	0.00533		2583.61	0.00903		2583.61	0.00931		2583.61	0.00926		2583.61	0.01323		2583.61	0.01326		2583.61	0.01183		2583.61	0.01127		2583.61	0.01104		2583.61	0.01127		2583.61	0.0223
2581.99	0.00066		2581.99	0.00529		2581.99	0.00901		2581.99	0.00928		2581.99	0.00923		2581.99	0.01314		2581.99	0.01318		2581.99	0.01177		2581.99	0.01122		2581.99	0.01102		2581.99	0.01123		2581.99	0.02229
2580.36	0.00069		2580.36	0.00526		2580.36	0.00898		2580.36	0.00925		2580.36	0.0092		2580.36	0.01306		2580.36	0.0131		2580.36	0.01171		2580.36	0.01117		2580.36	0.011		2580.36	0.01119		2580.36	0.02226
2578.73	0.00065		2578.73	0.00525		2578.73	0.00895		2578.73	0.00922		2578.73	0.00918		2578.73	0.01298		2578.73	0.01303		2578.73	0.01166		2578.73	0.01112		2578.73	0.01098		2578.73	0.01114		2578.73	0.02224
2577.11	0.00064		2577.11	0.00523		2577.11	0.00893		2577.11	0.0092		2577.11	0.00916		2577.11	0.01291		2577.11	0.01296		2577.11	0.0116		2577.11	0.01108		2577.11	0.01097		2577.11	0.01111		2577.11	0.02222
2575.48	0.00064		2575.48	0.00521		2575.48	0.00892		2575.48	0.00919		2575.48	0.00915		2575.48	0.01284		2575.48	0.0129		2575.48	0.01156		2575.48	0.01106		2575.48	0.01097		2575.48	0.01109		2575.48	0.02221
2573.85	0.00064		2573.85	0.0052		2573.85	0.00891		2573.85	0.00919		2573.85	0.00915		2573.85	0.01278		2573.85	0.01285		2573.85	0.01153		2573.85	0.01104		2573.85	0.01098		2573.85	0.01108		2573.85	0.02221
2572.22	0.00064		2572.22	0.00519		2572.22	0.00891		2572.22	0.0092		2572.22	0.00915		2572.22	0.01273		2572.22	0.01281		2572.22	0.01151		2572.22	0.01104		2572.22	0.01098		2572.22	0.01107		2572.22	0.0222
2570.6	0.00067		2570.6	0.00517		2570.6	0.00892		2570.6	0.0092		2570.6	0.00915		2570.6	0.01269		2570.6	0.01278		2570.6	0.0115		2570.6	0.01103		2570.6	0.01097		2570.6	0.01106		2570.6	0.02219
2568.97	0.00064		2568.97	0.00515		2568.97	0.00892		2568.97	0.00919		2568.97	0.00915		2568.97	0.01265		2568.97	0.01276		2568.97	0.01149		2568.97	0.01103		2568.97	0.01095		2568.97	0.01105		2568.97	0.02218
2567.34	0.00064		2567.34	0.00513		2567.34	0.00893		2567.34	0.00918		2567.34	0.00913		2567.34	0.01262		2567.34	0.01273		2567.34	0.01147		2567.34	0.01104		2567.34	0.01093		2567.34	0.01104		2567.34	0.02217
2565.72	0.00065		2565.72	0.00511		2565.72	0.00893		2565.72	0.00916		2565.72	0.00912		2565.72	0.01259		2565.72	0.0127		2565.72	0.01146		2565.72	0.01103		2565.72	0.01091		2565.72	0.01104		2565.72	0.02216
2564.09	0.00065		2564.09	0.00508		2564.09	0.00892		2564.09	0.00916		2564.09	0.00912		2564.09	0.01255		2564.09	0.01268		2564.09	0.01146		2564.09	0.01102		2564.09	0.01088		2564.09	0.01103		2564.09	0.02214
2562.46	0.00066		2562.46	0.00506		2562.46	0.0089		2562.46	0.00916		2562.46	0.00912		2562.46	0.0125		2562.46	0.01265		2562.46	0.01145		2562.46	0.01101		2562.46	0.01086		2562.46	0.01103		2562.46	0.02213
2560.83	0.00069		2560.83	0.00504		2560.83	0.00889		2560.83	0.00915		2560.83	0.00912		2560.83	0.01245		2560.83	0.01262		2560.83	0.01145		2560.83	0.01099		2560.83	0.01083		2560.83	0.01101		2560.83	0.02211
2559.21	0.00067		2559.21	0.00503		2559.21	0.00888		2559.21	0.00915		2559.21	0.00911		2559.21	0.0124		2559.21	0.01259		2559.21	0.01144		2559.21	0.01097		2559.21	0.01081		2559.21	0.011		2559.21	0.02209
2557.58	0.00067		2557.58	0.00502		2557.58	0.00887		2557.58	0.00915		2557.58	0.0091		2557.58	0.01235		2557.58	0.01256		2557.58	0.01143		2557.58	0.01095		2557.58	0.01081		2557.58	0.01099		2557.58	0.02207
2555.95	0.00068		2555.95	0.00501		2555.95	0.00886		2555.95	0.00915		2555.95	0.0091		2555.95	0.01231		2555.95	0.01252		2555.95	0.01141		2555.95	0.01093		2555.95	0.0108		2555.95	0.01098		2555.95	0.02206
2554.33	0.00068		2554.33	0.005		2554.33	0.00885		2554.33	0.00916		2554.33	0.0091		2554.33	0.01227		2554.33	0.01248		2554.33	0.01138		2554.33	0.0109		2554.33	0.01079		2554.33	0.01096		2554.33	0.02204
2552.7	0.00068		2552.7	0.005		2552.7	0.00884		2552.7	0.00917		2552.7	0.0091		2552.7	0.01222		2552.7	0.01244		2552.7	0.01135		2552.7	0.01087		2552.7	0.01078		2552.7	0.01093		2552.7	0.02203
2551.07	0.00071		2551.07	0.005		2551.07	0.00884		2551.07	0.00916		2551.07	0.0091		2551.07	0.01217		2551.07	0.0124		2551.07	0.01131		2551.07	0.01085		2551.07	0.01077		2551.07	0.0109		2551.07	0.02201
2549.44	0.00069		2549.44	0.00499		2549.44	0.00884		2549.44	0.00915		2549.44	0.00909		2549.44	0.01212		2549.44	0.01236		2549.44	0.01127		2549.44	0.01083		2549.44	0.01076		2549.44	0.01087		2549.44	0.02199
2547.82	0.0007		2547.82	0.00499		2547.82	0.00884		2547.82	0.00914		2547.82	0.00908		2547.82	0.01206		2547.82	0.01232		2547.82	0.01122		2547.82	0.01082		2547.82	0.01076		2547.82	0.01083		2547.82	0.02197
2546.19	0.0007		2546.19	0.00499		2546.19	0.00883		2546.19	0.00912		2546.19	0.00907		2546.19	0.01199		2546.19	0.01228		2546.19	0.01117		2546.19	0.01081		2546.19	0.01076		2546.19	0.01081		2546.19	0.02195
2544.56	0.0007		2544.56	0.00498		2544.56	0.00883		2544.56	0.00911		2544.56	0.00906		2544.56	0.01193		2544.56	0.01223		2544.56	0.01113		2544.56	0.0108		2544.56	0.01076		2544.56	0.01079		2544.56	0.02194
2542.94	0.0007		2542.94	0.00496		2542.94	0.00882		2542.94	0.00909		2542.94	0.00905		2542.94	0.01186		2542.94	0.01218		2542.94	0.0111		2542.94	0.01079		2542.94	0.01076		2542.94	0.01078		2542.94	0.02193
2541.31	0.00073		2541.31	0.00494		2541.31	0.00881		2541.31	0.00907		2541.31	0.00904		2541.31	0.0118		2541.31	0.01214		2541.31	0.01108		2541.31	0.01079		2541.31	0.01075		2541.31	0.01077		2541.31	0.02192
2539.68	0.00071		2539.68	0.0049		2539.68	0.0088		2539.68	0.00905		2539.68	0.00903		2539.68	0.01175		2539.68	0.01211		2539.68	0.01107		2539.68	0.01078		2539.68	0.01075		2539.68	0.01077		2539.68	0.02191
2538.05	0.00072		2538.05	0.00487		2538.05	0.00879		2538.05	0.00904		2538.05	0.00903		2538.05	0.01172		2538.05	0.01208		2538.05	0.01107		2538.05	0.01078		2538.05	0.01076		2538.05	0.01078		2538.05	0.02191
2536.43	0.00072		2536.43	0.00484		2536.43	0.00879		2536.43	0.00905		2536.43	0.00904		2536.43	0.01171		2536.43	0.01205		2536.43	0.01108		2536.43	0.01078		2536.43	0.01076		2536.43	0.01079		2536.43	0.02191
2534.8	0.00073		2534.8	0.00481		2534.8	0.00878		2534.8	0.00906		2534.8	0.00906		2534.8	0.01169		2534.8	0.01202		2534.8	0.01109		2534.8	0.01079		2534.8	0.01076		2534.8	0.0108		2534.8	0.02191
2533.17	0.00073		2533.17	0.00478		2533.17	0.00877		2533.17	0.00908		2533.17	0.00906		2533.17	0.01166		2533.17	0.01199		2533.17	0.01109		2533.17	0.0108		2533.17	0.01076		2533.17	0.01081		2533.17	0.02191
2531.55	0.00076		2531.55	0.00475		2531.55	0.00876		2531.55	0.00908		2531.55	0.00906		2531.55	0.01162		2531.55	0.01196		2531.55	0.01109		2531.55	0.0108		2531.55	0.01075		2531.55	0.01081		2531.55	0.02189
2529.92	0.00072		2529.92	0.00472		2529.92	0.00874		2529.92	0.00907		2529.92	0.00905		2529.92	0.01158		2529.92	0.01194		2529.92	0.01107		2529.92	0.0108		2529.92	0.01074		2529.92	0.01081		2529.92	0.02187
2528.29	0.00072		2528.29	0.00471		2528.29	0.00873		2528.29	0.00905		2528.29	0.00903		2528.29	0.01154		2528.29	0.01192		2528.29	0.01105		2528.29	0.01078		2528.29	0.01073		2528.29	0.0108		2528.29	0.02185
2526.66	0.00072		2526.66	0.00469		2526.66	0.00871		2526.66	0.00902		2526.66	0.009		2526.66	0.01149		2526.66	0.01189		2526.66	0.01102		2526.66	0.01077		2526.66	0.01071		2526.66	0.01078		2526.66	0.02184
2525.04	0.00073		2525.04	0.00467		2525.04	0.00869		2525.04	0.00899		2525.04	0.00898		2525.04	0.01144		2525.04	0.01186		2525.04	0.01099		2525.04	0.01076		2525.04	0.01069		2525.04	0.01077		2525.04	0.02182
2523.41	0.00073		2523.41	0.00465		2523.41	0.00867		2523.41	0.00895		2523.41	0.00896		2523.41	0.01138		2523.41	0.01183		2523.41	0.01096		2523.41	0.01075		2523.41	0.01066		2523.41	0.01074		2523.41	0.02181
2521.78	0.00076		2521.78	0.00463		2521.78	0.00866		2521.78	0.00892		2521.78	0.00894		2521.78	0.01134		2521.78	0.0118		2521.78	0.01094		2521.78	0.01073		2521.78	0.01064		2521.78	0.01071		2521.78	0.0218
2520.16	0.00074		2520.16	0.00461		2520.16	0.00866		2520.16	0.0089		2520.16	0.00893		2520.16	0.01131		2520.16	0.01176		2520.16	0.01093		2520.16	0.01071		2520.16	0.01063		2520.16	0.01068		2520.16	0.02179
2518.53	0.00074		2518.53	0.00459		2518.53	0.00865		2518.53	0.00888		2518.53	0.00892		2518.53	0.01129		2518.53	0.01173		2518.53	0.01091		2518.53	0.01069		2518.53	0.01063		2518.53	0.01066		2518.53	0.02179
2516.9	0.00074		2516.9	0.00458		2516.9	0.00866		2516.9	0.00888		2516.9	0.00892		2516.9	0.01128		2516.9	0.01172		2516.9	0.01091		2516.9	0.01068		2516.9	0.01063		2516.9	0.01064		2516.9	0.02179
2515.27	0.00073		2515.27	0.00457		2515.27	0.00867		2515.27	0.00889		2515.27	0.00892		2515.27	0.01127		2515.27	0.01171		2515.27	0.01091		2515.27	0.01068		2515.27	0.01063		2515.27	0.01063		2515.27	0.0218
2513.65	0.00073		2513.65	0.00457		2513.65	0.00868		2513.65	0.00891		2513.65	0.00891		2513.65	0.01125		2513.65	0.01171		2513.65	0.0109		2513.65	0.01068		2513.65	0.01063		2513.65	0.01062		2513.65	0.0218
2512.02	0.00076		2512.02	0.00457		2512.02	0.00869		2512.02	0.00891		2512.02	0.00891		2512.02	0.01124		2512.02	0.0117		2512.02	0.01089		2512.02	0.01069		2512.02	0.01062		2512.02	0.01061		2512.02	0.0218
2510.39	0.00074		2510.39	0.00456		2510.39	0.0087		2510.39	0.00892		2510.39	0.00891		2510.39	0.01122		2510.39	0.0117		2510.39	0.01089		2510.39	0.01069		2510.39	0.01061		2510.39	0.0106		2510.39	0.0218
2508.77	0.00074		2508.77	0.00456		2508.77	0.0087		2508.77	0.00893		2508.77	0.0089		2508.77	0.01121		2508.77	0.0117		2508.77	0.01088		2508.77	0.01069		2508.77	0.01059		2508.77	0.0106		2508.77	0.02179
2507.14	0.00074		2507.14	0.00456		2507.14	0.0087		2507.14	0.00893		2507.14	0.00889		2507.14	0.01118		2507.14	0.01169		2507.14	0.01088		2507.14	0.01069		2507.14	0.01057		2507.14	0.01059		2507.14	0.02177
2505.51	0.00075		2505.51	0.00456		2505.51	0.00869		2505.51	0.00893		2505.51	0.00889		2505.51	0.01115		2505.51	0.01167		2505.51	0.01086		2505.51	0.01068		2505.51	0.01056		2505.51	0.01059		2505.51	0.02175
2503.88	0.00076		2503.88	0.00457		2503.88	0.00868		2503.88	0.00892		2503.88	0.00888		2503.88	0.01111		2503.88	0.01164		2503.88	0.01085		2503.88	0.01066		2503.88	0.01055		2503.88	0.01058		2503.88	0.02174
2502.26	0.00079		2502.26	0.00457		2502.26	0.00866		2502.26	0.00892		2502.26	0.00887		2502.26	0.01107		2502.26	0.0116		2502.26	0.01083		2502.26	0.01064		2502.26	0.01054		2502.26	0.01056		2502.26	0.02173
2500.63	0.00077		2500.63	0.00456		2500.63	0.00865		2500.63	0.00891		2500.63	0.00887		2500.63	0.01103		2500.63	0.01155		2500.63	0.0108		2500.63	0.01061		2500.63	0.01053		2500.63	0.01055		2500.63	0.02173
2499	0.00078		2499	0.00455		2499	0.00864		2499	0.0089		2499	0.00886		2499	0.011		2499	0.01151		2499	0.01077		2499	0.01058		2499	0.01052		2499	0.01055		2499	0.02172
2497.38	0.00079		2497.38	0.00454		2497.38	0.00864		2497.38	0.0089		2497.38	0.00886		2497.38	0.01096		2497.38	0.01147		2497.38	0.01074		2497.38	0.01055		2497.38	0.01052		2497.38	0.01055		2497.38	0.02171
2495.75	0.00079		2495.75	0.00454		2495.75	0.00864		2495.75	0.0089		2495.75	0.00886		2495.75	0.01093		2495.75	0.01143		2495.75	0.01072		2495.75	0.01052		2495.75	0.01051		2495.75	0.01055		2495.75	0.0217
2494.12	0.00079		2494.12	0.00453		2494.12	0.00864		2494.12	0.0089		2494.12	0.00886		2494.12	0.0109		2494.12	0.0114		2494.12	0.0107		2494.12	0.01051		2494.12	0.01051		2494.12	0.01055		2494.12	0.02169
2492.49	0.00082		2492.49	0.00453		2492.49	0.00865		2492.49	0.0089		2492.49	0.00886		2492.49	0.01087		2492.49	0.01137		2492.49	0.01069		2492.49	0.01051		2492.49	0.01051		2492.49	0.01055		2492.49	0.02168
2490.87	0.00078		2490.87	0.00451		2490.87	0.00866		2490.87	0.0089		2490.87	0.00887		2490.87	0.01084		2490.87	0.01135		2490.87	0.01067		2490.87	0.01051		2490.87	0.01051		2490.87	0.01054		2490.87	0.02166
2489.24	0.00078		2489.24	0.0045		2489.24	0.00866		2489.24	0.0089		2489.24	0.00888		2489.24	0.01081		2489.24	0.01134		2489.24	0.01066		2489.24	0.01051		2489.24	0.0105		2489.24	0.01053		2489.24	0.02164
2487.61	0.00078		2487.61	0.00449		2487.61	0.00866		2487.61	0.0089		2487.61	0.00887		2487.61	0.01078		2487.61	0.01132		2487.61	0.01065		2487.61	0.01051		2487.61	0.01049		2487.61	0.01052		2487.61	0.02162
2485.99	0.00079		2485.99	0.00449		2485.99	0.00865		2485.99	0.00889		2485.99	0.00888		2485.99	0.01075		2485.99	0.0113		2485.99	0.01064		2485.99	0.01051		2485.99	0.01049		2485.99	0.0105		2485.99	0.02161
2484.36	0.00079		2484.36	0.00448		2484.36	0.00863		2484.36	0.00889		2484.36	0.00888		2484.36	0.01072		2484.36	0.01128		2484.36	0.01062		2484.36	0.01051		2484.36	0.01049		2484.36	0.01048		2484.36	0.02161
2482.73	0.00082		2482.73	0.00446		2482.73	0.00861		2482.73	0.00888		2482.73	0.00888		2482.73	0.01069		2482.73	0.01126		2482.73	0.01061		2482.73	0.01052		2482.73	0.01049		2482.73	0.01047		2482.73	0.02161
2481.1	0.00079		2481.1	0.00445		2481.1	0.0086		2481.1	0.00887		2481.1	0.00889		2481.1	0.01067		2481.1	0.01125		2481.1	0.01061		2481.1	0.01052		2481.1	0.01049		2481.1	0.01046		2481.1	0.02161
2479.48	0.00079		2479.48	0.00445		2479.48	0.00859		2479.48	0.00886		2479.48	0.00889		2479.48	0.01065		2479.48	0.01124		2479.48	0.01061		2479.48	0.01052		2479.48	0.0105		2479.48	0.01045		2479.48	0.0216
2477.85	0.00078		2477.85	0.00444		2477.85	0.00857		2477.85	0.00886		2477.85	0.00889		2477.85	0.01064		2477.85	0.01123		2477.85	0.01061		2477.85	0.01051		2477.85	0.0105		2477.85	0.01044		2477.85	0.02159
2476.22	0.00078		2476.22	0.00443		2476.22	0.00856		2476.22	0.00886		2476.22	0.00889		2476.22	0.01063		2476.22	0.01122		2476.22	0.0106		2476.22	0.0105		2476.22	0.01051		2476.22	0.01043		2476.22	0.02158
2474.6	0.00077		2474.6	0.00443		2474.6	0.00855		2474.6	0.00887		2474.6	0.00889		2474.6	0.01062		2474.6	0.01122		2474.6	0.01059		2474.6	0.0105		2474.6	0.0105		2474.6	0.01042		2474.6	0.02157
2472.97	0.0008		2472.97	0.00442		2472.97	0.00854		2472.97	0.00888		2472.97	0.00887		2472.97	0.0106		2472.97	0.01122		2472.97	0.01058		2472.97	0.01049		2472.97	0.0105		2472.97	0.01041		2472.97	0.02155
2471.34	0.00077		2471.34	0.00441		2471.34	0.00855		2471.34	0.00889		2471.34	0.00886		2471.34	0.01057		2471.34	0.01121		2471.34	0.01057		2471.34	0.01047		2471.34	0.01049		2471.34	0.0104		2471.34	0.02155
2469.71	0.00076		2469.71	0.0044		2469.71	0.00855		2469.71	0.0089		2469.71	0.00884		2469.71	0.01054		2469.71	0.01119		2469.71	0.01056		2469.71	0.01045		2469.71	0.01048		2469.71	0.0104		2469.71	0.02154
2468.09	0.00076		2468.09	0.00439		2468.09	0.00856		2468.09	0.00889		2468.09	0.00882		2468.09	0.01052		2468.09	0.01117		2468.09	0.01055		2468.09	0.01045		2468.09	0.01046		2468.09	0.0104		2468.09	0.02155
2466.46	0.00076		2466.46	0.00438		2466.46	0.00857		2466.46	0.00889		2466.46	0.00882		2466.46	0.0105		2466.46	0.01113		2466.46	0.01053		2466.46	0.01044		2466.46	0.01045		2466.46	0.01039		2466.46	0.02155
2464.83	0.00076		2464.83	0.00436		2464.83	0.00858		2464.83	0.00887		2464.83	0.00881		2464.83	0.01048		2464.83	0.01111		2464.83	0.01052		2464.83	0.01044		2464.83	0.01045		2464.83	0.01039		2464.83	0.02155
2463.21	0.00079		2463.21	0.00435		2463.21	0.0086		2463.21	0.00886		2463.21	0.00881		2463.21	0.01045		2463.21	0.01108		2463.21	0.01052		2463.21	0.01044		2463.21	0.01045		2463.21	0.01039		2463.21	0.02155
2461.58	0.00076		2461.58	0.00434		2461.58	0.00861		2461.58	0.00884		2461.58	0.00882		2461.58	0.01043		2461.58	0.01106		2461.58	0.01052		2461.58	0.01044		2461.58	0.01045		2461.58	0.0104		2461.58	0.02155
2459.95	0.00075		2459.95	0.00432		2459.95	0.00862		2459.95	0.00882		2459.95	0.00883		2459.95	0.01041		2459.95	0.01104		2459.95	0.01052		2459.95	0.01043		2459.95	0.01045		2459.95	0.0104		2459.95	0.02155
2458.32	0.00075		2458.32	0.0043		2458.32	0.00863		2458.32	0.00881		2458.32	0.00884		2458.32	0.0104		2458.32	0.01103		2458.32	0.01051		2458.32	0.01043		2458.32	0.01044		2458.32	0.0104		2458.32	0.02154
2456.7	0.00074		2456.7	0.00429		2456.7	0.00862		2456.7	0.00882		2456.7	0.00884		2456.7	0.01039		2456.7	0.01103		2456.7	0.01049		2456.7	0.01042		2456.7	0.01043		2456.7	0.01039		2456.7	0.02153
2455.07	0.00073		2455.07	0.00429		2455.07	0.00861		2455.07	0.00882		2455.07	0.00885		2455.07	0.01037		2455.07	0.01103		2455.07	0.01047		2455.07	0.01041		2455.07	0.01042		2455.07	0.01038		2455.07	0.02152
2453.44	0.00076		2453.44	0.00428		2453.44	0.0086		2453.44	0.00882		2453.44	0.00884		2453.44	0.01035		2453.44	0.01102		2453.44	0.01046		2453.44	0.01039		2453.44	0.01041		2453.44	0.01037		2453.44	0.02152
2451.82	0.00073		2451.82	0.00428		2451.82	0.00858		2451.82	0.00882		2451.82	0.00884		2451.82	0.01033		2451.82	0.01101		2451.82	0.01045		2451.82	0.01037		2451.82	0.0104		2451.82	0.01037		2451.82	0.02151
2450.19	0.00073		2450.19	0.00429		2450.19	0.00857		2450.19	0.00881		2450.19	0.00884		2450.19	0.01031		2450.19	0.01101		2450.19	0.01045		2450.19	0.01035		2450.19	0.01039		2450.19	0.01036		2450.19	0.02151
2448.56	0.00074		2448.56	0.0043		2448.56	0.00855		2448.56	0.00881		2448.56	0.00883		2448.56	0.01029		2448.56	0.011		2448.56	0.01044		2448.56	0.01034		2448.56	0.01038		2448.56	0.01035		2448.56	0.0215
2446.93	0.00075		2446.93	0.00431		2446.93	0.00854		2446.93	0.0088		2446.93	0.00883		2446.93	0.01026		2446.93	0.011		2446.93	0.01043		2446.93	0.01033		2446.93	0.01037		2446.93	0.01034		2446.93	0.0215
2445.31	0.00077		2445.31	0.00432		2445.31	0.00853		2445.31	0.0088		2445.31	0.00882		2445.31	0.01025		2445.31	0.011		2445.31	0.01042		2445.31	0.01032		2445.31	0.01037		2445.31	0.01033		2445.31	0.02149
2443.68	0.0008		2443.68	0.00432		2443.68	0.00853		2443.68	0.0088		2443.68	0.00881		2443.68	0.01024		2443.68	0.01099		2443.68	0.01042		2443.68	0.01031		2443.68	0.01037		2443.68	0.01032		2443.68	0.02149
2442.05	0.00078		2442.05	0.00432		2442.05	0.00852		2442.05	0.0088		2442.05	0.0088		2442.05	0.01024		2442.05	0.01097		2442.05	0.01041		2442.05	0.0103		2442.05	0.01037		2442.05	0.01032		2442.05	0.02149
2440.43	0.00078		2440.43	0.00432		2440.43	0.00852		2440.43	0.00881		2440.43	0.00879		2440.43	0.01023		2440.43	0.01096		2440.43	0.01041		2440.43	0.0103		2440.43	0.01037		2440.43	0.01032		2440.43	0.02148
2438.8	0.00078		2438.8	0.00433		2438.8	0.00853		2438.8	0.00882		2438.8	0.00879		2438.8	0.01023		2438.8	0.01094		2438.8	0.01041		2438.8	0.01031		2438.8	0.01036		2438.8	0.01032		2438.8	0.02148
2437.17	0.00078		2437.17	0.00433		2437.17	0.00853		2437.17	0.00883		2437.17	0.00878		2437.17	0.01023		2437.17	0.01092		2437.17	0.0104		2437.17	0.01031		2437.17	0.01035		2437.17	0.01032		2437.17	0.02148
2435.54	0.00078		2435.54	0.00433		2435.54	0.00854		2435.54	0.00884		2435.54	0.00877		2435.54	0.01022		2435.54	0.0109		2435.54	0.0104		2435.54	0.01031		2435.54	0.01035		2435.54	0.01031		2435.54	0.02147
2433.92	0.00081		2433.92	0.00431		2433.92	0.00854		2433.92	0.00884		2433.92	0.00877		2433.92	0.01022		2433.92	0.01088		2433.92	0.01039		2433.92	0.0103		2433.92	0.01035		2433.92	0.0103		2433.92	0.02145
2432.29	0.00078		2432.29	0.0043		2432.29	0.00854		2432.29	0.00883		2432.29	0.00878		2432.29	0.0102		2432.29	0.01087		2432.29	0.01039		2432.29	0.0103		2432.29	0.01034		2432.29	0.0103		2432.29	0.02144
2430.66	0.00078		2430.66	0.0043		2430.66	0.00853		2430.66	0.00883		2430.66	0.00879		2430.66	0.01018		2430.66	0.01086		2430.66	0.01039		2430.66	0.01029		2430.66	0.01033		2430.66	0.01028		2430.66	0.02143
2429.04	0.00078		2429.04	0.00429		2429.04	0.00852		2429.04	0.00883		2429.04	0.00879		2429.04	0.01017		2429.04	0.01086		2429.04	0.01038		2429.04	0.01029		2429.04	0.01031		2429.04	0.01026		2429.04	0.02142
2427.41	0.00078		2427.41	0.00429		2427.41	0.00852		2427.41	0.00882		2427.41	0.00879		2427.41	0.01016		2427.41	0.01087		2427.41	0.01035		2427.41	0.01029		2427.41	0.0103		2427.41	0.01025		2427.41	0.02141
2425.78	0.00077		2425.78	0.00429		2425.78	0.00851		2425.78	0.00882		2425.78	0.00879		2425.78	0.01014		2425.78	0.01088		2425.78	0.01032		2425.78	0.01029		2425.78	0.01029		2425.78	0.01023		2425.78	0.0214
2424.15	0.0008		2424.15	0.00429		2424.15	0.00851		2424.15	0.00881		2424.15	0.00879		2424.15	0.01013		2424.15	0.01087		2424.15	0.0103		2424.15	0.01029		2424.15	0.01028		2424.15	0.01022		2424.15	0.02139
2422.53	0.00077		2422.53	0.00429		2422.53	0.00851		2422.53	0.00881		2422.53	0.00879		2422.53	0.01012		2422.53	0.01086		2422.53	0.01028		2422.53	0.01029		2422.53	0.01028		2422.53	0.01022		2422.53	0.02139
2420.9	0.00078		2420.9	0.0043		2420.9	0.00851		2420.9	0.00881		2420.9	0.00879		2420.9	0.0101		2420.9	0.01084		2420.9	0.01027		2420.9	0.01028		2420.9	0.01028		2420.9	0.01023		2420.9	0.02139
2419.27	0.00078		2419.27	0.00431		2419.27	0.00851		2419.27	0.00881		2419.27	0.00879		2419.27	0.01009		2419.27	0.01082		2419.27	0.01026		2419.27	0.01028		2419.27	0.01028		2419.27	0.01024		2419.27	0.02139
2417.65	0.00079		2417.65	0.0043		2417.65	0.00852		2417.65	0.00881		2417.65	0.0088		2417.65	0.01008		2417.65	0.01081		2417.65	0.01026		2417.65	0.01027		2417.65	0.01027		2417.65	0.01025		2417.65	0.02139
2416.02	0.0008		2416.02	0.00429		2416.02	0.00851		2416.02	0.00881		2416.02	0.0088		2416.02	0.01008		2416.02	0.0108		2416.02	0.01027		2416.02	0.01026		2416.02	0.01027		2416.02	0.01026		2416.02	0.02138
2414.39	0.00083		2414.39	0.00428		2414.39	0.00851		2414.39	0.0088		2414.39	0.0088		2414.39	0.01008		2414.39	0.01079		2414.39	0.01028		2414.39	0.01024		2414.39	0.01026		2414.39	0.01027		2414.39	0.02137
2412.76	0.00081		2412.76	0.00428		2412.76	0.00851		2412.76	0.0088		2412.76	0.00881		2412.76	0.01007		2412.76	0.01077		2412.76	0.01028		2412.76	0.01023		2412.76	0.01026		2412.76	0.01027		2412.76	0.02136
2411.14	0.00081		2411.14	0.00428		2411.14	0.00851		2411.14	0.0088		2411.14	0.00882		2411.14	0.01006		2411.14	0.01076		2411.14	0.01028		2411.14	0.01022		2411.14	0.01025		2411.14	0.01026		2411.14	0.02135
2409.51	0.00082		2409.51	0.00429		2409.51	0.00851		2409.51	0.0088		2409.51	0.00882		2409.51	0.01005		2409.51	0.01076		2409.51	0.01026		2409.51	0.01021		2409.51	0.01024		2409.51	0.01024		2409.51	0.02134
2407.88	0.00082		2407.88	0.00431		2407.88	0.00852		2407.88	0.0088		2407.88	0.00882		2407.88	0.01005		2407.88	0.01076		2407.88	0.01025		2407.88	0.01021		2407.88	0.01023		2407.88	0.01023		2407.88	0.02133
2406.26	0.00081		2406.26	0.00432		2406.26	0.00853		2406.26	0.0088		2406.26	0.00881		2406.26	0.01003		2406.26	0.01075		2406.26	0.01023		2406.26	0.01021		2406.26	0.01021		2406.26	0.01022		2406.26	0.02131
2404.63	0.00084		2404.63	0.00433		2404.63	0.00855		2404.63	0.0088		2404.63	0.00882		2404.63	0.01001		2404.63	0.01073		2404.63	0.01023		2404.63	0.01022		2404.63	0.0102		2404.63	0.01021		2404.63	0.0213
2403	0.0008		2403	0.00434		2403	0.00855		2403	0.00881		2403	0.00882		2403	0.00999		2403	0.01071		2403	0.01022		2403	0.01022		2403	0.01019		2403	0.0102		2403	0.02129
2401.37	0.00078		2401.37	0.00435		2401.37	0.00856		2401.37	0.00882		2401.37	0.00882		2401.37	0.00996		2401.37	0.01069		2401.37	0.01021		2401.37	0.01023		2401.37	0.01018		2401.37	0.0102		2401.37	0.0213
2399.75	0.00077		2399.75	0.00435		2399.75	0.00855		2399.75	0.00882		2399.75	0.00883		2399.75	0.00995		2399.75	0.01067		2399.75	0.01021		2399.75	0.01022		2399.75	0.01017		2399.75	0.01021		2399.75	0.0213
2398.12	0.00077		2398.12	0.00434		2398.12	0.00854		2398.12	0.00883		2398.12	0.00883		2398.12	0.00995		2398.12	0.01066		2398.12	0.01021		2398.12	0.01021		2398.12	0.01016		2398.12	0.01022		2398.12	0.0213
2396.49	0.00077		2396.49	0.00434		2396.49	0.00853		2396.49	0.00883		2396.49	0.00883		2396.49	0.00994		2396.49	0.01065		2396.49	0.01021		2396.49	0.01021		2396.49	0.01016		2396.49	0.01022		2396.49	0.0213
2394.87	0.0008		2394.87	0.00433		2394.87	0.00852		2394.87	0.00884		2394.87	0.00883		2394.87	0.00993		2394.87	0.01065		2394.87	0.01022		2394.87	0.0102		2394.87	0.01017		2394.87	0.01022		2394.87	0.0213
2393.24	0.00077		2393.24	0.00433		2393.24	0.00852		2393.24	0.00884		2393.24	0.00883		2393.24	0.00993		2393.24	0.01064		2393.24	0.01022		2393.24	0.01018		2393.24	0.01018		2393.24	0.01021		2393.24	0.0213
2391.61	0.00077		2391.61	0.00433		2391.61	0.00852		2391.61	0.00883		2391.61	0.00882		2391.61	0.00992		2391.61	0.01064		2391.61	0.01022		2391.61	0.01017		2391.61	0.01018		2391.61	0.0102		2391.61	0.0213
2389.98	0.00077		2389.98	0.00434		2389.98	0.00852		2389.98	0.00882		2389.98	0.00881		2389.98	0.00991		2389.98	0.01064		2389.98	0.01021		2389.98	0.01015		2389.98	0.01019		2389.98	0.01019		2389.98	0.0213
2388.36	0.00077		2388.36	0.00433		2388.36	0.00853		2388.36	0.00881		2388.36	0.0088		2388.36	0.0099		2388.36	0.01065		2388.36	0.01021		2388.36	0.01014		2388.36	0.01019		2388.36	0.01017		2388.36	0.0213
2386.73	0.00078		2386.73	0.00433		2386.73	0.00854		2386.73	0.0088		2386.73	0.0088		2386.73	0.00989		2386.73	0.01066		2386.73	0.0102		2386.73	0.01014		2386.73	0.01019		2386.73	0.01016		2386.73	0.02129
2385.1	0.00081		2385.1	0.00432		2385.1	0.00855		2385.1	0.0088		2385.1	0.0088		2385.1	0.00987		2385.1	0.01066		2385.1	0.0102		2385.1	0.01014		2385.1	0.01019		2385.1	0.01015		2385.1	0.02129
2383.48	0.00081		2383.48	0.00432		2383.48	0.00855		2383.48	0.00881		2383.48	0.00881		2383.48	0.00986		2383.48	0.01066		2383.48	0.01019		2383.48	0.01015		2383.48	0.0102		2383.48	0.01015		2383.48	0.02128
2381.85	0.00084		2381.85	0.00432		2381.85	0.00855		2381.85	0.00882		2381.85	0.00882		2381.85	0.00985		2381.85	0.01066		2381.85	0.01019		2381.85	0.01015		2381.85	0.01021		2381.85	0.01014		2381.85	0.02128
2380.22	0.0009		2380.22	0.00432		2380.22	0.00855		2380.22	0.00883		2380.22	0.00882		2380.22	0.00984		2380.22	0.01066		2380.22	0.01017		2380.22	0.01016		2380.22	0.01021		2380.22	0.01013		2380.22	0.02127
2378.59	0.00099		2378.59	0.00432		2378.59	0.00855		2378.59	0.00883		2378.59	0.00882		2378.59	0.00983		2378.59	0.01066		2378.59	0.01016		2378.59	0.01016		2378.59	0.0102		2378.59	0.01012		2378.59	0.02126
2376.97	0.00111		2376.97	0.00432		2376.97	0.00855		2376.97	0.00883		2376.97	0.00881		2376.97	0.00982		2376.97	0.01066		2376.97	0.01015		2376.97	0.01016		2376.97	0.01018		2376.97	0.01011		2376.97	0.02125
2375.34	0.00114		2375.34	0.00433		2375.34	0.00854		2375.34	0.00883		2375.34	0.00881		2375.34	0.00983		2375.34	0.01065		2375.34	0.01014		2375.34	0.01015		2375.34	0.01016		2375.34	0.0101		2375.34	0.02125
2373.71	0.00123		2373.71	0.00434		2373.71	0.00853		2373.71	0.00883		2373.71	0.00881		2373.71	0.00983		2373.71	0.01065		2373.71	0.01013		2373.71	0.01013		2373.71	0.01015		2373.71	0.0101		2373.71	0.02124
2372.09	0.0013		2372.09	0.00435		2372.09	0.00853		2372.09	0.00882		2372.09	0.00881		2372.09	0.00983		2372.09	0.01064		2372.09	0.01012		2372.09	0.01012		2372.09	0.01013		2372.09	0.01009		2372.09	0.02123
2370.46	0.00135		2370.46	0.00436		2370.46	0.00853		2370.46	0.00882		2370.46	0.00881		2370.46	0.00982		2370.46	0.01063		2370.46	0.0101		2370.46	0.0101		2370.46	0.01011		2370.46	0.01007		2370.46	0.02122
2368.83	0.00139		2368.83	0.00436		2368.83	0.00854		2368.83	0.00881		2368.83	0.00882		2368.83	0.00981		2368.83	0.01062		2368.83	0.01009		2368.83	0.01008		2368.83	0.01009		2368.83	0.01006		2368.83	0.0212
2367.2	0.00139		2367.2	0.00436		2367.2	0.00855		2367.2	0.00882		2367.2	0.00884		2367.2	0.00981		2367.2	0.0106		2367.2	0.01008		2367.2	0.01007		2367.2	0.01009		2367.2	0.01006		2367.2	0.0212
2365.58	0.00142		2365.58	0.00436		2365.58	0.00855		2365.58	0.00883		2365.58	0.00886		2365.58	0.0098		2365.58	0.01059		2365.58	0.01007		2365.58	0.01006		2365.58	0.01009		2365.58	0.01006		2365.58	0.02119
2363.95	0.00138		2363.95	0.00437		2363.95	0.00855		2363.95	0.00884		2363.95	0.00887		2363.95	0.00979		2363.95	0.01059		2363.95	0.01007		2363.95	0.01005		2363.95	0.01011		2363.95	0.01006		2363.95	0.02119
2362.32	0.00137		2362.32	0.00438		2362.32	0.00856		2362.32	0.00885		2362.32	0.00887		2362.32	0.00977		2362.32	0.01058		2362.32	0.01008		2362.32	0.01005		2362.32	0.01012		2362.32	0.01007		2362.32	0.02119
2360.7	0.00133		2360.7	0.00439		2360.7	0.00856		2360.7	0.00887		2360.7	0.00887		2360.7	0.00974		2360.7	0.01058		2360.7	0.01008		2360.7	0.01005		2360.7	0.01012		2360.7	0.01008		2360.7	0.02119
2359.07	0.00124		2359.07	0.00439		2359.07	0.00857		2359.07	0.00887		2359.07	0.00886		2359.07	0.00972		2359.07	0.01058		2359.07	0.01009		2359.07	0.01006		2359.07	0.01011		2359.07	0.01008		2359.07	0.02119
2357.44	0.0011		2357.44	0.00439		2357.44	0.00856		2357.44	0.00887		2357.44	0.00885		2357.44	0.0097		2357.44	0.01058		2357.44	0.01008		2357.44	0.01007		2357.44	0.0101		2357.44	0.01008		2357.44	0.0212
2355.81	0.00113		2355.81	0.0044		2355.81	0.00856		2355.81	0.00886		2355.81	0.00884		2355.81	0.0097		2355.81	0.01058		2355.81	0.01007		2355.81	0.01007		2355.81	0.01009		2355.81	0.01009		2355.81	0.0212
2354.19	0.00091		2354.19	0.0044		2354.19	0.00855		2354.19	0.00885		2354.19	0.00883		2354.19	0.0097		2354.19	0.01058		2354.19	0.01006		2354.19	0.01007		2354.19	0.01008		2354.19	0.01009		2354.19	0.0212
2352.56	0.00068		2352.56	0.00439		2352.56	0.00854		2352.56	0.00885		2352.56	0.00882		2352.56	0.0097		2352.56	0.01058		2352.56	0.01005		2352.56	0.01008		2352.56	0.01007		2352.56	0.01009		2352.56	0.02119
2350.93	0.00043		2350.93	0.00437		2350.93	0.00854		2350.93	0.00884		2350.93	0.00881		2350.93	0.00971		2350.93	0.01056		2350.93	0.01004		2350.93	0.01008		2350.93	0.01007		2350.93	0.01008		2350.93	0.02119
2349.31	0.00023		2349.31	0.00436		2349.31	0.00854		2349.31	0.00884		2349.31	0.00881		2349.31	0.0097		2349.31	0.01055		2349.31	0.01003		2349.31	0.01008		2349.31	0.01008		2349.31	0.01008		2349.31	0.02119
2347.68	0.00018		2347.68	0.00435		2347.68	0.00854		2347.68	0.00884		2347.68	0.00882		2347.68	0.0097		2347.68	0.01052		2347.68	0.01002		2347.68	0.01007		2347.68	0.01009		2347.68	0.01007		2347.68	0.02119
2346.05	0.00021		2346.05	0.00435		2346.05	0.00854		2346.05	0.00884		2346.05	0.00883		2346.05	0.0097		2346.05	0.0105		2346.05	0.01002		2346.05	0.01007		2346.05	0.0101		2346.05	0.01007		2346.05	0.02118
2344.42	0.00024		2344.42	0.00434		2344.42	0.00854		2344.42	0.00885		2344.42	0.00884		2344.42	0.00969		2344.42	0.01049		2344.42	0.01002		2344.42	0.01006		2344.42	0.0101		2344.42	0.01008		2344.42	0.02116
2342.8	0.00037		2342.8	0.00433		2342.8	0.00855		2342.8	0.00886		2342.8	0.00885		2342.8	0.00967		2342.8	0.01048		2342.8	0.01002		2342.8	0.01005		2342.8	0.0101		2342.8	0.01008		2342.8	0.02115
2341.17	0.00055		2341.17	0.00433		2341.17	0.00856		2341.17	0.00888		2341.17	0.00885		2341.17	0.00965		2341.17	0.01047		2341.17	0.01002		2341.17	0.01005		2341.17	0.0101		2341.17	0.01007		2341.17	0.02114
2339.54	0.00075		2339.54	0.00433		2339.54	0.00856		2339.54	0.00888		2339.54	0.00886		2339.54	0.00963		2339.54	0.01047		2339.54	0.01001		2339.54	0.01005		2339.54	0.01009		2339.54	0.01006		2339.54	0.02113
2337.92	0.00089		2337.92	0.00433		2337.92	0.00856		2337.92	0.00888		2337.92	0.00886		2337.92	0.00962		2337.92	0.01047		2337.92	0.01		2337.92	0.01004		2337.92	0.01008		2337.92	0.01005		2337.92	0.02112
2336.29	0.00092		2336.29	0.00435		2336.29	0.00857		2336.29	0.00888		2336.29	0.00886		2336.29	0.00961		2336.29	0.01048		2336.29	0.00999		2336.29	0.01003		2336.29	0.01007		2336.29	0.01005		2336.29	0.02112
2334.66	0.00096		2334.66	0.00436		2334.66	0.00858		2334.66	0.00888		2334.66	0.00886		2334.66	0.0096		2334.66	0.01048		2334.66	0.00998		2334.66	0.01003		2334.66	0.01007		2334.66	0.01005		2334.66	0.02113
2333.03	0.00096		2333.03	0.00437		2333.03	0.00858		2333.03	0.00887		2333.03	0.00886		2333.03	0.00959		2333.03	0.01048		2333.03	0.00998		2333.03	0.01002		2333.03	0.01006		2333.03	0.01004		2333.03	0.02113
2331.41	0.00087		2331.41	0.00437		2331.41	0.00858		2331.41	0.00886		2331.41	0.00886		2331.41	0.00958		2331.41	0.01047		2331.41	0.00998		2331.41	0.01002		2331.41	0.01006		2331.41	0.01004		2331.41	0.02114
2329.78	0.00074		2329.78	0.00438		2329.78	0.00857		2329.78	0.00885		2329.78	0.00887		2329.78	0.00957		2329.78	0.01046		2329.78	0.00998		2329.78	0.01001		2329.78	0.01004		2329.78	0.01003		2329.78	0.02115
2328.15	0.00061		2328.15	0.00438		2328.15	0.00857		2328.15	0.00885		2328.15	0.00887		2328.15	0.00956		2328.15	0.01045		2328.15	0.00998		2328.15	0.01		2328.15	0.01003		2328.15	0.01002		2328.15	0.02115
2326.53	0.00064		2326.53	0.00439		2326.53	0.00856		2326.53	0.00884		2326.53	0.00887		2326.53	0.00955		2326.53	0.01044		2326.53	0.00999		2326.53	0.00999		2326.53	0.01003		2326.53	0.01002		2326.53	0.02114
2324.9	0.00054		2324.9	0.00439		2324.9	0.00855		2324.9	0.00885		2324.9	0.00888		2324.9	0.00954		2324.9	0.01044		2324.9	0.00999		2324.9	0.00998		2324.9	0.01002		2324.9	0.01002		2324.9	0.02113
2323.27	0.00053		2323.27	0.00438		2323.27	0.00854		2323.27	0.00885		2323.27	0.00888		2323.27	0.00952		2323.27	0.01044		2323.27	0.01		2323.27	0.00998		2323.27	0.01002		2323.27	0.01002		2323.27	0.02112
2321.64	0.00054		2321.64	0.00438		2321.64	0.00852		2321.64	0.00887		2321.64	0.00887		2321.64	0.00951		2321.64	0.01044		2321.64	0.01		2321.64	0.00997		2321.64	0.01003		2321.64	0.01002		2321.64	0.02111
2320.02	0.00053		2320.02	0.00439		2320.02	0.00852		2320.02	0.00888		2320.02	0.00887		2320.02	0.00951		2320.02	0.01044		2320.02	0.01		2320.02	0.00997		2320.02	0.01003		2320.02	0.01002		2320.02	0.0211
2318.39	0.0005		2318.39	0.0044		2318.39	0.00852		2318.39	0.00889		2318.39	0.00887		2318.39	0.0095		2318.39	0.01044		2318.39	0.01001		2318.39	0.00997		2318.39	0.01004		2318.39	0.01002		2318.39	0.0211
2316.76	0.00053		2316.76	0.0044		2316.76	0.00854		2316.76	0.00889		2316.76	0.00888		2316.76	0.00949		2316.76	0.01043		2316.76	0.01001		2316.76	0.00997		2316.76	0.01004		2316.76	0.01002		2316.76	0.0211
2315.14	0.00045		2315.14	0.0044		2315.14	0.00856		2315.14	0.0089		2315.14	0.00889		2315.14	0.00948		2315.14	0.01043		2315.14	0.01		2315.14	0.00998		2315.14	0.01004		2315.14	0.01001		2315.14	0.0211
2313.51	0.00038		2313.51	0.0044		2313.51	0.00858		2313.51	0.0089		2313.51	0.00891		2313.51	0.00947		2313.51	0.01042		2313.51	0.00999		2313.51	0.00998		2313.51	0.01004		2313.51	0.01		2313.51	0.02109
2311.88	0.00035		2311.88	0.00439		2311.88	0.00861		2311.88	0.0089		2311.88	0.00892		2311.88	0.00947		2311.88	0.01041		2311.88	0.00998		2311.88	0.00998		2311.88	0.01003		2311.88	0.00999		2311.88	0.02109
2310.25	0.00035		2310.25	0.00439		2310.25	0.00863		2310.25	0.0089		2310.25	0.00893		2310.25	0.00946		2310.25	0.01041		2310.25	0.00997		2310.25	0.00998		2310.25	0.01002		2310.25	0.00998		2310.25	0.0211
2308.63	0.00036		2308.63	0.00439		2308.63	0.00865		2308.63	0.0089		2308.63	0.00893		2308.63	0.00946		2308.63	0.01039		2308.63	0.00997		2308.63	0.00997		2308.63	0.01		2308.63	0.00997		2308.63	0.0211
2307	0.00039		2307	0.00439		2307	0.00866		2307	0.0089		2307	0.00894		2307	0.00945		2307	0.01038		2307	0.00997		2307	0.00995		2307	0.00999		2307	0.00998		2307	0.02109
2305.37	0.0004		2305.37	0.0044		2305.37	0.00867		2305.37	0.0089		2305.37	0.00895		2305.37	0.00944		2305.37	0.01037		2305.37	0.00996		2305.37	0.00995		2305.37	0.00999		2305.37	0.00998		2305.37	0.02109
2303.75	0.00046		2303.75	0.00441		2303.75	0.00866		2303.75	0.00891		2303.75	0.00895		2303.75	0.00943		2303.75	0.01036		2303.75	0.00995		2303.75	0.00994		2303.75	0.00998		2303.75	0.00997		2303.75	0.02109
2302.12	0.00054		2302.12	0.00442		2302.12	0.00866		2302.12	0.00892		2302.12	0.00895		2302.12	0.00943		2302.12	0.01035		2302.12	0.00994		2302.12	0.00994		2302.12	0.00998		2302.12	0.00997		2302.12	0.02108
2300.49	0.00061		2300.49	0.00444		2300.49	0.00865		2300.49	0.00893		2300.49	0.00894		2300.49	0.00942		2300.49	0.01034		2300.49	0.00994		2300.49	0.00994		2300.49	0.00998		2300.49	0.00998		2300.49	0.02108
2298.86	0.00068		2298.86	0.00445		2298.86	0.00865		2298.86	0.00893		2298.86	0.00894		2298.86	0.00941		2298.86	0.01033		2298.86	0.00993		2298.86	0.00995		2298.86	0.00998		2298.86	0.00998		2298.86	0.02108
2297.24	0.00071		2297.24	0.00446		2297.24	0.00864		2297.24	0.00893		2297.24	0.00894		2297.24	0.00939		2297.24	0.01033		2297.24	0.00992		2297.24	0.00995		2297.24	0.00998		2297.24	0.00998		2297.24	0.02108
2295.61	0.00073		2295.61	0.00447		2295.61	0.00864		2295.61	0.00893		2295.61	0.00894		2295.61	0.00937		2295.61	0.01033		2295.61	0.0099		2295.61	0.00995		2295.61	0.00997		2295.61	0.00999		2295.61	0.02108
2293.98	0.00075		2293.98	0.00447		2293.98	0.00864		2293.98	0.00893		2293.98	0.00894		2293.98	0.00935		2293.98	0.01033		2293.98	0.00989		2293.98	0.00994		2293.98	0.00996		2293.98	0.00999		2293.98	0.02107
2292.36	0.00076		2292.36	0.00447		2292.36	0.00864		2292.36	0.00893		2292.36	0.00893		2292.36	0.00934		2292.36	0.01032		2292.36	0.00989		2292.36	0.00994		2292.36	0.00995		2292.36	0.00999		2292.36	0.02106
2290.73	0.00076		2290.73	0.00447		2290.73	0.00864		2290.73	0.00892		2290.73	0.00893		2290.73	0.00934		2290.73	0.01032		2290.73	0.0099		2290.73	0.00993		2290.73	0.00994		2290.73	0.01		2290.73	0.02106
2289.1	0.00076		2289.1	0.00448		2289.1	0.00863		2289.1	0.00891		2289.1	0.00893		2289.1	0.00934		2289.1	0.01032		2289.1	0.0099		2289.1	0.00992		2289.1	0.00993		2289.1	0.01		2289.1	0.02105
2287.47	0.00079		2287.47	0.00449		2287.47	0.00862		2287.47	0.0089		2287.47	0.00893		2287.47	0.00934		2287.47	0.01032		2287.47	0.0099		2287.47	0.00991		2287.47	0.00992		2287.47	0.01		2287.47	0.02105
2285.85	0.00076		2285.85	0.00449		2285.85	0.00862		2285.85	0.00888		2285.85	0.00894		2285.85	0.00934		2285.85	0.01032		2285.85	0.0099		2285.85	0.00991		2285.85	0.00991		2285.85	0.00999		2285.85	0.02105
2284.22	0.00077		2284.22	0.0045		2284.22	0.00861		2284.22	0.00888		2284.22	0.00894		2284.22	0.00934		2284.22	0.01031		2284.22	0.0099		2284.22	0.0099		2284.22	0.00991		2284.22	0.00998		2284.22	0.02105
2282.59	0.00078		2282.59	0.00451		2282.59	0.0086		2282.59	0.00889		2282.59	0.00895		2282.59	0.00934		2282.59	0.01031		2282.59	0.0099		2282.59	0.0099		2282.59	0.00992		2282.59	0.00998		2282.59	0.02106
2280.97	0.00081		2280.97	0.00451		2280.97	0.0086		2280.97	0.0089		2280.97	0.00895		2280.97	0.00934		2280.97	0.01029		2280.97	0.0099		2280.97	0.00989		2280.97	0.00992		2280.97	0.00997		2280.97	0.02107
2279.34	0.00084		2279.34	0.00452		2279.34	0.0086		2279.34	0.0089		2279.34	0.00896		2279.34	0.00934		2279.34	0.01028		2279.34	0.00989		2279.34	0.00989		2279.34	0.00993		2279.34	0.00997		2279.34	0.02107
2277.71	0.00083		2277.71	0.00452		2277.71	0.0086		2277.71	0.00891		2277.71	0.00895		2277.71	0.00933		2277.71	0.01028		2277.71	0.00988		2277.71	0.00988		2277.71	0.00993		2277.71	0.00997		2277.71	0.02108
2276.08	0.00084		2276.08	0.00453		2276.08	0.00861		2276.08	0.00892		2276.08	0.00896		2276.08	0.00931		2276.08	0.01028		2276.08	0.00986		2276.08	0.00987		2276.08	0.00994		2276.08	0.00996		2276.08	0.02107
2274.46	0.00085		2274.46	0.00453		2274.46	0.00861		2274.46	0.00893		2274.46	0.00896		2274.46	0.00931		2274.46	0.01027		2274.46	0.00985		2274.46	0.00987		2274.46	0.00995		2274.46	0.00996		2274.46	0.02106
2272.83	0.00087		2272.83	0.00452		2272.83	0.00862		2272.83	0.00894		2272.83	0.00896		2272.83	0.00931		2272.83	0.01026		2272.83	0.00985		2272.83	0.00988		2272.83	0.00995		2272.83	0.00996		2272.83	0.02105
2271.2	0.00089		2271.2	0.00452		2271.2	0.00862		2271.2	0.00895		2271.2	0.00896		2271.2	0.00931		2271.2	0.01026		2271.2	0.00985		2271.2	0.00988		2271.2	0.00994		2271.2	0.00995		2271.2	0.02104
2269.58	0.00092		2269.58	0.00453		2269.58	0.00862		2269.58	0.00895		2269.58	0.00895		2269.58	0.00931		2269.58	0.01025		2269.58	0.00985		2269.58	0.00988		2269.58	0.00994		2269.58	0.00995		2269.58	0.02103
2267.95	0.0009		2267.95	0.00453		2267.95	0.00862		2267.95	0.00894		2267.95	0.00895		2267.95	0.00929		2267.95	0.01025		2267.95	0.00985		2267.95	0.00988		2267.95	0.00994		2267.95	0.00995		2267.95	0.02102
2266.32	0.00092		2266.32	0.00452		2266.32	0.00862		2266.32	0.00895		2266.32	0.00895		2266.32	0.00927		2266.32	0.01024		2266.32	0.00986		2266.32	0.00988		2266.32	0.00994		2266.32	0.00995		2266.32	0.021
2264.69	0.00092		2264.69	0.00451		2264.69	0.00862		2264.69	0.00896		2264.69	0.00895		2264.69	0.00926		2264.69	0.01024		2264.69	0.00986		2264.69	0.00987		2264.69	0.00993		2264.69	0.00995		2264.69	0.02099
2263.07	0.00092		2263.07	0.00451		2263.07	0.00862		2263.07	0.00896		2263.07	0.00896		2263.07	0.00925		2263.07	0.01023		2263.07	0.00986		2263.07	0.00986		2263.07	0.00991		2263.07	0.00995		2263.07	0.02099
2261.44	0.00092		2261.44	0.0045		2261.44	0.00863		2261.44	0.00896		2261.44	0.00896		2261.44	0.00924		2261.44	0.01022		2261.44	0.00985		2261.44	0.00985		2261.44	0.0099		2261.44	0.00994		2261.44	0.02098
2259.81	0.00095		2259.81	0.00451		2259.81	0.00864		2259.81	0.00895		2259.81	0.00896		2259.81	0.00923		2259.81	0.01022		2259.81	0.00984		2259.81	0.00984		2259.81	0.00989		2259.81	0.00993		2259.81	0.02098
2258.19	0.00092		2258.19	0.00452		2258.19	0.00865		2258.19	0.00895		2258.19	0.00896		2258.19	0.00921		2258.19	0.01021		2258.19	0.00981		2258.19	0.00983		2258.19	0.00988		2258.19	0.00992		2258.19	0.02098
2256.56	0.00092		2256.56	0.00452		2256.56	0.00866		2256.56	0.00894		2256.56	0.00897		2256.56	0.0092		2256.56	0.01021		2256.56	0.0098		2256.56	0.00983		2256.56	0.00988		2256.56	0.00991		2256.56	0.02097
2254.93	0.00092		2254.93	0.00452		2254.93	0.00866		2254.93	0.00894		2254.93	0.00897		2254.93	0.00919		2254.93	0.01021		2254.93	0.00979		2254.93	0.00983		2254.93	0.00988		2254.93	0.0099		2254.93	0.02096
2253.3	0.00092		2253.3	0.00453		2253.3	0.00866		2253.3	0.00894		2253.3	0.00897		2253.3	0.00917		2253.3	0.0102		2253.3	0.00978		2253.3	0.00982		2253.3	0.00988		2253.3	0.0099		2253.3	0.02096
2251.68	0.00092		2251.68	0.00453		2251.68	0.00866		2251.68	0.00894		2251.68	0.00896		2251.68	0.00916		2251.68	0.01019		2251.68	0.00977		2251.68	0.00982		2251.68	0.00989		2251.68	0.00989		2251.68	0.02096
2250.05	0.00095		2250.05	0.00454		2250.05	0.00865		2250.05	0.00895		2250.05	0.00895		2250.05	0.00914		2250.05	0.01018		2250.05	0.00976		2250.05	0.00983		2250.05	0.00989		2250.05	0.00988		2250.05	0.02095
2248.42	0.00091		2248.42	0.00454		2248.42	0.00864		2248.42	0.00895		2248.42	0.00894		2248.42	0.00912		2248.42	0.01017		2248.42	0.00977		2248.42	0.00984		2248.42	0.00989		2248.42	0.00988		2248.42	0.02095
2246.8	0.00092		2246.8	0.00453		2246.8	0.00863		2246.8	0.00894		2246.8	0.00893		2246.8	0.00912		2246.8	0.01017		2246.8	0.00977		2246.8	0.00984		2246.8	0.00988		2246.8	0.00987		2246.8	0.02094
2245.17	0.00092		2245.17	0.00453		2245.17	0.00862		2245.17	0.00894		2245.17	0.00893		2245.17	0.00912		2245.17	0.01016		2245.17	0.00977		2245.17	0.00984		2245.17	0.00987		2245.17	0.00986		2245.17	0.02094
2243.54	0.00093		2243.54	0.00453		2243.54	0.00862		2243.54	0.00894		2243.54	0.00894		2243.54	0.00912		2243.54	0.01015		2243.54	0.00976		2243.54	0.00984		2243.54	0.00985		2243.54	0.00985		2243.54	0.02094
2241.91	0.00094		2241.91	0.00453		2241.91	0.00863		2241.91	0.00894		2241.91	0.00894		2241.91	0.00913		2241.91	0.01014		2241.91	0.00976		2241.91	0.00984		2241.91	0.00984		2241.91	0.00984		2241.91	0.02094
2240.29	0.00097		2240.29	0.00454		2240.29	0.00863		2240.29	0.00893		2240.29	0.00895		2240.29	0.00913		2240.29	0.01013		2240.29	0.00975		2240.29	0.00984		2240.29	0.00982		2240.29	0.00983		2240.29	0.02093
2238.66	0.00095		2238.66	0.00454		2238.66	0.00864		2238.66	0.00893		2238.66	0.00896		2238.66	0.00912		2238.66	0.01012		2238.66	0.00975		2238.66	0.00983		2238.66	0.00981		2238.66	0.00982		2238.66	0.02093
2237.03	0.00096		2237.03	0.00455		2237.03	0.00864		2237.03	0.00893		2237.03	0.00898		2237.03	0.00911		2237.03	0.01012		2237.03	0.00973		2237.03	0.00982		2237.03	0.0098		2237.03	0.00982		2237.03	0.02092
2235.41	0.00096		2235.41	0.00455		2235.41	0.00865		2235.41	0.00893		2235.41	0.00899		2235.41	0.0091		2235.41	0.01011		2235.41	0.00972		2235.41	0.0098		2235.41	0.00979		2235.41	0.00982		2235.41	0.02091
2233.78	0.00096		2233.78	0.00456		2233.78	0.00864		2233.78	0.00894		2233.78	0.00899		2233.78	0.00909		2233.78	0.0101		2233.78	0.00971		2233.78	0.00978		2233.78	0.00978		2233.78	0.00983		2233.78	0.0209
2232.15	0.00095		2232.15	0.00456		2232.15	0.00864		2232.15	0.00895		2232.15	0.00899		2232.15	0.00907		2232.15	0.01008		2232.15	0.0097		2232.15	0.00977		2232.15	0.00978		2232.15	0.00983		2232.15	0.0209
2230.52	0.00098		2230.52	0.00455		2230.52	0.00864		2230.52	0.00895		2230.52	0.00898		2230.52	0.00905		2230.52	0.01007		2230.52	0.0097		2230.52	0.00975		2230.52	0.00978		2230.52	0.00983		2230.52	0.02089
2228.9	0.00094		2228.9	0.00454		2228.9	0.00863		2228.9	0.00895		2228.9	0.00896		2228.9	0.00905		2228.9	0.01006		2228.9	0.0097		2228.9	0.00974		2228.9	0.00978		2228.9	0.00983		2228.9	0.02089
2227.27	0.00093		2227.27	0.00453		2227.27	0.00862		2227.27	0.00894		2227.27	0.00896		2227.27	0.00904		2227.27	0.01006		2227.27	0.00969		2227.27	0.00973		2227.27	0.00978		2227.27	0.00984		2227.27	0.02089
2225.64	0.00092		2225.64	0.00452		2225.64	0.00862		2225.64	0.00893		2225.64	0.00895		2225.64	0.00904		2225.64	0.01005		2225.64	0.00969		2225.64	0.00972		2225.64	0.00978		2225.64	0.00983		2225.64	0.02088
2224.02	0.00092		2224.02	0.00452		2224.02	0.00862		2224.02	0.00893		2224.02	0.00895		2224.02	0.00903		2224.02	0.01004		2224.02	0.00969		2224.02	0.00971		2224.02	0.00979		2224.02	0.00983		2224.02	0.02088
2222.39	0.00092		2222.39	0.00453		2222.39	0.00862		2222.39	0.00893		2222.39	0.00895		2222.39	0.00902		2222.39	0.01004		2222.39	0.00969		2222.39	0.00971		2222.39	0.0098		2222.39	0.00982		2222.39	0.02088
2220.76	0.00095		2220.76	0.00453		2220.76	0.00862		2220.76	0.00892		2220.76	0.00896		2220.76	0.00902		2220.76	0.01003		2220.76	0.00969		2220.76	0.00971		2220.76	0.0098		2220.76	0.00982		2220.76	0.02087
2219.13	0.00092		2219.13	0.00453		2219.13	0.00863		2219.13	0.00892		2219.13	0.00897		2219.13	0.00901		2219.13	0.01002		2219.13	0.00969		2219.13	0.00971		2219.13	0.0098		2219.13	0.00982		2219.13	0.02087
2217.51	0.00093		2217.51	0.00453		2217.51	0.00863		2217.51	0.00892		2217.51	0.00898		2217.51	0.009		2217.51	0.01001		2217.51	0.00968		2217.51	0.00971		2217.51	0.0098		2217.51	0.00981		2217.51	0.02087
2215.88	0.00094		2215.88	0.00453		2215.88	0.00864		2215.88	0.00892		2215.88	0.00899		2215.88	0.009		2215.88	0.01		2215.88	0.00968		2215.88	0.00971		2215.88	0.0098		2215.88	0.00979		2215.88	0.02087
2214.25	0.00095		2214.25	0.00454		2214.25	0.00866		2214.25	0.00893		2214.25	0.00899		2214.25	0.00899		2214.25	0.01		2214.25	0.00968		2214.25	0.0097		2214.25	0.0098		2214.25	0.00978		2214.25	0.02086
2212.63	0.00095		2212.63	0.00454		2212.63	0.00867		2212.63	0.00894		2212.63	0.00899		2212.63	0.00898		2212.63	0.01001		2212.63	0.00968		2212.63	0.0097		2212.63	0.0098		2212.63	0.00977		2212.63	0.02084
2211	0.00098		2211	0.00453		2211	0.00868		2211	0.00894		2211	0.00899		2211	0.00897		2211	0.01001		2211	0.00968		2211	0.00971		2211	0.0098		2211	0.00976		2211	0.02083
2209.37	0.00095		2209.37	0.00453		2209.37	0.00869		2209.37	0.00894		2209.37	0.00898		2209.37	0.00897		2209.37	0.01001		2209.37	0.00967		2209.37	0.00971		2209.37	0.0098		2209.37	0.00975		2209.37	0.02082
2207.74	0.00094		2207.74	0.00453		2207.74	0.00869		2207.74	0.00894		2207.74	0.00897		2207.74	0.00896		2207.74	0.01001		2207.74	0.00965		2207.74	0.00972		2207.74	0.0098		2207.74	0.00975		2207.74	0.02082
2206.12	0.00094		2206.12	0.00452		2206.12	0.00868		2206.12	0.00894		2206.12	0.00896		2206.12	0.00895		2206.12	0.01001		2206.12	0.00964		2206.12	0.00972		2206.12	0.0098		2206.12	0.00975		2206.12	0.02081
2204.49	0.00095		2204.49	0.00452		2204.49	0.00868		2204.49	0.00894		2204.49	0.00896		2204.49	0.00894		2204.49	0.01002		2204.49	0.00964		2204.49	0.00973		2204.49	0.0098		2204.49	0.00976		2204.49	0.02081
2202.86	0.00095		2202.86	0.00453		2202.86	0.00867		2202.86	0.00895		2202.86	0.00896		2202.86	0.00893		2202.86	0.01002		2202.86	0.00964		2202.86	0.00973		2202.86	0.00979		2202.86	0.00977		2202.86	0.02081
2201.24	0.00098		2201.24	0.00453		2201.24	0.00867		2201.24	0.00896		2201.24	0.00895		2201.24	0.00892		2201.24	0.01002		2201.24	0.00964		2201.24	0.00973		2201.24	0.00977		2201.24	0.00978		2201.24	0.02081
2199.61	0.00095		2199.61	0.00452		2199.61	0.00866		2199.61	0.00896		2199.61	0.00894		2199.61	0.00892		2199.61	0.01001		2199.61	0.00963		2199.61	0.00971		2199.61	0.00976		2199.61	0.00978		2199.61	0.02081
2197.98	0.00095		2197.98	0.00451		2197.98	0.00865		2197.98	0.00897		2197.98	0.00893		2197.98	0.00892		2197.98	0.01001		2197.98	0.00962		2197.98	0.0097		2197.98	0.00975		2197.98	0.00978		2197.98	0.02081
2196.35	0.00095		2196.35	0.00451		2196.35	0.00864		2196.35	0.00897		2196.35	0.00893		2196.35	0.00892		2196.35	0.00999		2196.35	0.00961		2196.35	0.00969		2196.35	0.00974		2196.35	0.00977		2196.35	0.0208
2194.73	0.00095		2194.73	0.00451		2194.73	0.00863		2194.73	0.00897		2194.73	0.00892		2194.73	0.00893		2194.73	0.00998		2194.73	0.0096		2194.73	0.00968		2194.73	0.00974		2194.73	0.00976		2194.73	0.02079
2193.1	0.00095		2193.1	0.00451		2193.1	0.00862		2193.1	0.00897		2193.1	0.00892		2193.1	0.00893		2193.1	0.00997		2193.1	0.00959		2193.1	0.00968		2193.1	0.00973		2193.1	0.00975		2193.1	0.02078
2191.47	0.00098		2191.47	0.00451		2191.47	0.00862		2191.47	0.00897		2191.47	0.00892		2191.47	0.00893		2191.47	0.00996		2191.47	0.00958		2191.47	0.00967		2191.47	0.00972		2191.47	0.00974		2191.47	0.02077
2189.85	0.00095		2189.85	0.00451		2189.85	0.00862		2189.85	0.00896		2189.85	0.00892		2189.85	0.00893		2189.85	0.00994		2189.85	0.00957		2189.85	0.00967		2189.85	0.00971		2189.85	0.00974		2189.85	0.02077
2188.22	0.00095		2188.22	0.00451		2188.22	0.00862		2188.22	0.00895		2188.22	0.00893		2188.22	0.00892		2188.22	0.00994		2188.22	0.00956		2188.22	0.00967		2188.22	0.00971		2188.22	0.00973		2188.22	0.02077
2186.59	0.00095		2186.59	0.00451		2186.59	0.00862		2186.59	0.00894		2186.59	0.00894		2186.59	0.00891		2186.59	0.00994		2186.59	0.00956		2186.59	0.00967		2186.59	0.0097		2186.59	0.00973		2186.59	0.02078
2184.96	0.00095		2184.96	0.00451		2184.96	0.00862		2184.96	0.00894		2184.96	0.00894		2184.96	0.00891		2184.96	0.00994		2184.96	0.00955		2184.96	0.00966		2184.96	0.00968		2184.96	0.00973		2184.96	0.02078
2183.34	0.00096		2183.34	0.00451		2183.34	0.00862		2183.34	0.00893		2183.34	0.00894		2183.34	0.00889		2183.34	0.00994		2183.34	0.00955		2183.34	0.00965		2183.34	0.00967		2183.34	0.00973		2183.34	0.02078
2181.71	0.00099		2181.71	0.00451		2181.71	0.00862		2181.71	0.00893		2181.71	0.00894		2181.71	0.00888		2181.71	0.00994		2181.71	0.00955		2181.71	0.00963		2181.71	0.00965		2181.71	0.00972		2181.71	0.02077
2180.08	0.00098		2180.08	0.00451		2180.08	0.00861		2180.08	0.00892		2180.08	0.00893		2180.08	0.00886		2180.08	0.00994		2180.08	0.00955		2180.08	0.00962		2180.08	0.00964		2180.08	0.00972		2180.08	0.02076
2178.46	0.00099		2178.46	0.00451		2178.46	0.00861		2178.46	0.00892		2178.46	0.00892		2178.46	0.00884		2178.46	0.00993		2178.46	0.00955		2178.46	0.00962		2178.46	0.00964		2178.46	0.00972		2178.46	0.02075
2176.83	0.001		2176.83	0.00452		2176.83	0.00861		2176.83	0.00892		2176.83	0.00892		2176.83	0.00883		2176.83	0.00992		2176.83	0.00954		2176.83	0.00961		2176.83	0.00965		2176.83	0.00971		2176.83	0.02073
2175.2	0.001		2175.2	0.00452		2175.2	0.00861		2175.2	0.00893		2175.2	0.00892		2175.2	0.00883		2175.2	0.00991		2175.2	0.00954		2175.2	0.0096		2175.2	0.00966		2175.2	0.00971		2175.2	0.02072
2173.57	0.001		2173.57	0.00453		2173.57	0.00861		2173.57	0.00894		2173.57	0.00893		2173.57	0.00882		2173.57	0.0099		2173.57	0.00954		2173.57	0.0096		2173.57	0.00966		2173.57	0.0097		2173.57	0.02071
2171.95	0.00103		2171.95	0.00454		2171.95	0.00862		2171.95	0.00894		2171.95	0.00893		2171.95	0.00882		2171.95	0.0099		2171.95	0.00954		2171.95	0.0096		2171.95	0.00966		2171.95	0.00969		2171.95	0.0207
2170.32	0.001		2170.32	0.00455		2170.32	0.00863		2170.32	0.00894		2170.32	0.00894		2170.32	0.0088		2170.32	0.00989		2170.32	0.00953		2170.32	0.00961		2170.32	0.00967		2170.32	0.00968		2170.32	0.02069
2168.69	0.001		2168.69	0.00455		2168.69	0.00863		2168.69	0.00894		2168.69	0.00894		2168.69	0.00879		2168.69	0.00988		2168.69	0.00952		2168.69	0.00961		2168.69	0.00967		2168.69	0.00967		2168.69	0.02069
2167.07	0.00099		2167.07	0.00456		2167.07	0.00864		2167.07	0.00894		2167.07	0.00894		2167.07	0.00877		2167.07	0.00987		2167.07	0.0095		2167.07	0.00961		2167.07	0.00967		2167.07	0.00967		2167.07	0.02069
2165.44	0.00098		2165.44	0.00456		2165.44	0.00865		2165.44	0.00894		2165.44	0.00893		2165.44	0.00876		2165.44	0.00987		2165.44	0.00949		2165.44	0.00961		2165.44	0.00966		2165.44	0.00966		2165.44	0.02069
2163.81	0.00098		2163.81	0.00457		2163.81	0.00866		2163.81	0.00894		2163.81	0.00893		2163.81	0.00875		2163.81	0.00986		2163.81	0.00948		2163.81	0.0096		2163.81	0.00965		2163.81	0.00966		2163.81	0.0207
2162.18	0.00101		2162.18	0.00457		2162.18	0.00866		2162.18	0.00894		2162.18	0.00892		2162.18	0.00874		2162.18	0.00985		2162.18	0.00948		2162.18	0.0096		2162.18	0.00964		2162.18	0.00965		2162.18	0.0207
2160.56	0.00098		2160.56	0.00457		2160.56	0.00866		2160.56	0.00894		2160.56	0.00893		2160.56	0.00873		2160.56	0.00985		2160.56	0.00948		2160.56	0.00959		2160.56	0.00963		2160.56	0.00965		2160.56	0.02069
2158.93	0.00098		2158.93	0.00457		2158.93	0.00865		2158.93	0.00894		2158.93	0.00893		2158.93	0.00872		2158.93	0.00984		2158.93	0.00948		2158.93	0.00958		2158.93	0.00963		2158.93	0.00965		2158.93	0.02068
2157.3	0.001		2157.3	0.00458		2157.3	0.00864		2157.3	0.00894		2157.3	0.00893		2157.3	0.00873		2157.3	0.00983		2157.3	0.00947		2157.3	0.00957		2157.3	0.00963		2157.3	0.00964		2157.3	0.02067
2155.68	0.00101		2155.68	0.00458		2155.68	0.00863		2155.68	0.00894		2155.68	0.00893		2155.68	0.00873		2155.68	0.00983		2155.68	0.00948		2155.68	0.00956		2155.68	0.00963		2155.68	0.00964		2155.68	0.02065
2154.05	0.00103		2154.05	0.00458		2154.05	0.00863		2154.05	0.00893		2154.05	0.00894		2154.05	0.00874		2154.05	0.00983		2154.05	0.00947		2154.05	0.00956		2154.05	0.00963		2154.05	0.00964		2154.05	0.02063
2152.42	0.00106		2152.42	0.00458		2152.42	0.00862		2152.42	0.00893		2152.42	0.00894		2152.42	0.00874		2152.42	0.00983		2152.42	0.00947		2152.42	0.00955		2152.42	0.00963		2152.42	0.00964		2152.42	0.02062
2150.79	0.00105		2150.79	0.00458		2150.79	0.00861		2150.79	0.00891		2150.79	0.00895		2150.79	0.00873		2150.79	0.00983		2150.79	0.00946		2150.79	0.00955		2150.79	0.00962		2150.79	0.00964		2150.79	0.0206
2149.17	0.00106		2149.17	0.00458		2149.17	0.0086		2149.17	0.00889		2149.17	0.00896		2149.17	0.00871		2149.17	0.00982		2149.17	0.00945		2149.17	0.00955		2149.17	0.00962		2149.17	0.00963		2149.17	0.0206
2147.54	0.00108		2147.54	0.00458		2147.54	0.0086		2147.54	0.00888		2147.54	0.00897		2147.54	0.00869		2147.54	0.00981		2147.54	0.00944		2147.54	0.00954		2147.54	0.00961		2147.54	0.00963		2147.54	0.0206
2145.91	0.00108		2145.91	0.00458		2145.91	0.00861		2145.91	0.00889		2145.91	0.00897		2145.91	0.00867		2145.91	0.0098		2145.91	0.00942		2145.91	0.00953		2145.91	0.0096		2145.91	0.00962		2145.91	0.02059
2144.29	0.00108		2144.29	0.00457		2144.29	0.00862		2144.29	0.0089		2144.29	0.00898		2144.29	0.00865		2144.29	0.00979		2144.29	0.00941		2144.29	0.00952		2144.29	0.00959		2144.29	0.00962		2144.29	0.02059
2142.66	0.00111		2142.66	0.00458		2142.66	0.00863		2142.66	0.00891		2142.66	0.00898		2142.66	0.00863		2142.66	0.00978		2142.66	0.0094		2142.66	0.00951		2142.66	0.00958		2142.66	0.00963		2142.66	0.0206
2141.03	0.00107		2141.03	0.00459		2141.03	0.00864		2141.03	0.00893		2141.03	0.00899		2141.03	0.00864		2141.03	0.00978		2141.03	0.00941		2141.03	0.00951		2141.03	0.00958		2141.03	0.00964		2141.03	0.02063
2139.4	0.00106		2139.4	0.00463		2139.4	0.00867		2139.4	0.00897		2139.4	0.00902		2139.4	0.00867		2139.4	0.0098		2139.4	0.00943		2139.4	0.00951		2139.4	0.00959		2139.4	0.00963		2139.4	0.02067
2137.78	0.00106		2137.78	0.00469		2137.78	0.00872		2137.78	0.00904		2137.78	0.00908		2137.78	0.00872		2137.78	0.00984		2137.78	0.00946		2137.78	0.00951		2137.78	0.0096		2137.78	0.00963		2137.78	0.02071
2136.15	0.00106		2136.15	0.00478		2136.15	0.0088		2136.15	0.00913		2136.15	0.00916		2136.15	0.00882		2136.15	0.00991		2136.15	0.0095		2136.15	0.00953		2136.15	0.00962		2136.15	0.00963		2136.15	0.02076
2134.52	0.00106		2134.52	0.00488		2134.52	0.00888		2134.52	0.00923		2134.52	0.00925		2134.52	0.00896		2134.52	0.01002		2134.52	0.00956		2134.52	0.00959		2134.52	0.00968		2134.52	0.00965		2134.52	0.02083
2132.9	0.00109		2132.9	0.00501		2132.9	0.00894		2132.9	0.00928		2132.9	0.00933		2132.9	0.00911		2132.9	0.01015		2132.9	0.00963		2132.9	0.00967		2132.9	0.00973		2132.9	0.00966		2132.9	0.02095
2131.27	0.00106		2131.27	0.00513		2131.27	0.00902		2131.27	0.00928		2131.27	0.00941		2131.27	0.00931		2131.27	0.01027		2131.27	0.00971		2131.27	0.00973		2131.27	0.00976		2131.27	0.00963		2131.27	0.0211
2129.64	0.00106		2129.64	0.00521		2129.64	0.0091		2129.64	0.00925		2129.64	0.00946		2129.64	0.00955		2129.64	0.01037		2129.64	0.00981		2129.64	0.00975		2129.64	0.00978		2129.64	0.00958		2129.64	0.0213
2128.01	0.00107		2128.01	0.00522		2128.01	0.00913		2128.01	0.0092		2128.01	0.00946		2128.01	0.00982		2128.01	0.01046		2128.01	0.00988		2128.01	0.00974		2128.01	0.00979		2128.01	0.00952		2128.01	0.02155
2126.39	0.00107		2126.39	0.00522		2126.39	0.00906		2126.39	0.00909		2126.39	0.00942		2126.39	0.01007		2126.39	0.01051		2126.39	0.00988		2126.39	0.0097		2126.39	0.00977		2126.39	0.00948		2126.39	0.02184
2124.76	0.00108		2124.76	0.00523		2124.76	0.00894		2124.76	0.00897		2124.76	0.00936		2124.76	0.01027		2124.76	0.01057		2124.76	0.00984		2124.76	0.00966		2124.76	0.00974		2124.76	0.00948		2124.76	0.02211
2123.13	0.00111		2123.13	0.00517		2123.13	0.0088		2123.13	0.00885		2123.13	0.0093		2123.13	0.01039		2123.13	0.01069		2123.13	0.00981		2123.13	0.00965		2123.13	0.00973		2123.13	0.00951		2123.13	0.02236
2121.51	0.00109		2121.51	0.00503		2121.51	0.00862		2121.51	0.00874		2121.51	0.00922		2121.51	0.01046		2121.51	0.01083		2121.51	0.00979		2121.51	0.00966		2121.51	0.00975		2121.51	0.00957		2121.51	0.02256
2119.88	0.00109		2119.88	0.00483		2119.88	0.00841		2119.88	0.00862		2119.88	0.00914		2119.88	0.01051		2119.88	0.01094		2119.88	0.00977		2119.88	0.00965		2119.88	0.00975		2119.88	0.00963		2119.88	0.02271
2118.25	0.0011		2118.25	0.00459		2118.25	0.0082		2118.25	0.00852		2118.25	0.00905		2118.25	0.01048		2118.25	0.01101		2118.25	0.00974		2118.25	0.00961		2118.25	0.00972		2118.25	0.00968		2118.25	0.02278
2116.62	0.00111		2116.62	0.00434		2116.62	0.00802		2116.62	0.00845		2116.62	0.00896		2116.62	0.01037		2116.62	0.01102		2116.62	0.00969		2116.62	0.00957		2116.62	0.00968		2116.62	0.00972		2116.62	0.02273
2115	0.00113		2115	0.00413		2115	0.00789		2115	0.00842		2115	0.00887		2115	0.01018		2115	0.01097		2115	0.00962		2115	0.00955		2115	0.00964		2115	0.00975		2115	0.0226
2113.37	0.00116		2113.37	0.00402		2113.37	0.00786		2113.37	0.00842		2113.37	0.00883		2113.37	0.00996		2113.37	0.01087		2113.37	0.00956		2113.37	0.00953		2113.37	0.00958		2113.37	0.00976		2113.37	0.02239
2111.74	0.00114		2111.74	0.004		2111.74	0.00796		2111.74	0.00848		2111.74	0.00884		2111.74	0.00978		2111.74	0.01073		2111.74	0.00954		2111.74	0.00948		2111.74	0.0095		2111.74	0.00972		2111.74	0.02218
2110.12	0.00116		2110.12	0.00403		2110.12	0.00814		2110.12	0.00858		2110.12	0.00885		2110.12	0.00971		2110.12	0.01058		2110.12	0.00955		2110.12	0.00941		2110.12	0.00946		2110.12	0.00966		2110.12	0.02202
2108.49	0.00116		2108.49	0.00413		2108.49	0.00829		2108.49	0.00868		2108.49	0.00884		2108.49	0.00969		2108.49	0.01043		2108.49	0.00956		2108.49	0.00932		2108.49	0.00943		2108.49	0.00959		2108.49	0.02195
2106.86	0.00116		2106.86	0.00432		2106.86	0.0084		2106.86	0.00876		2106.86	0.00883		2106.86	0.0097		2106.86	0.01032		2106.86	0.00955		2106.86	0.00925		2106.86	0.00939		2106.86	0.00953		2106.86	0.02194
2105.23	0.00116		2105.23	0.00455		2105.23	0.00853		2105.23	0.00886		2105.23	0.00886		2105.23	0.00971		2105.23	0.0103		2105.23	0.00957		2105.23	0.00925		2105.23	0.00938		2105.23	0.00948		2105.23	0.02196
2103.61	0.00119		2103.61	0.00471		2103.61	0.00864		2103.61	0.00898		2103.61	0.00891		2103.61	0.00973		2103.61	0.01036		2103.61	0.00963		2103.61	0.00932		2103.61	0.00944		2103.61	0.00947		2103.61	0.022
2101.98	0.00115		2101.98	0.00478		2101.98	0.00867		2101.98	0.00905		2101.98	0.00894		2101.98	0.00977		2101.98	0.01045		2101.98	0.00969		2101.98	0.00942		2101.98	0.00951		2101.98	0.00947		2101.98	0.02207
2100.35	0.00115		2100.35	0.00478		2100.35	0.00863		2100.35	0.00904		2100.35	0.00896		2100.35	0.00983		2100.35	0.01054		2100.35	0.00974		2100.35	0.00947		2100.35	0.00957		2100.35	0.00945		2100.35	0.02216
2098.73	0.00114		2098.73	0.00471		2098.73	0.00854		2098.73	0.009		2098.73	0.00893		2098.73	0.00985		2098.73	0.0106		2098.73	0.00976		2098.73	0.00948		2098.73	0.00959		2098.73	0.00942		2098.73	0.02224
2097.1	0.00113		2097.1	0.0046		2097.1	0.00846		2097.1	0.00896		2097.1	0.00888		2097.1	0.00983		2097.1	0.01063		2097.1	0.00975		2097.1	0.00947		2097.1	0.00959		2097.1	0.00939		2097.1	0.02225
2095.47	0.00112		2095.47	0.00451		2095.47	0.0084		2095.47	0.00893		2095.47	0.00886		2095.47	0.00976		2095.47	0.0106		2095.47	0.00973		2095.47	0.00945		2095.47	0.00957		2095.47	0.00937		2095.47	0.02219
2093.84	0.00115		2093.84	0.00446		2093.84	0.0084		2093.84	0.00893		2093.84	0.00887		2093.84	0.00967		2093.84	0.01054		2093.84	0.00968		2093.84	0.00942		2093.84	0.00954		2093.84	0.00936		2093.84	0.02209
2092.22	0.00113		2092.22	0.00442		2092.22	0.00844		2092.22	0.00894		2092.22	0.00889		2092.22	0.00959		2092.22	0.01047		2092.22	0.00964		2092.22	0.00936		2092.22	0.00949		2092.22	0.00936		2092.22	0.022
2090.59	0.00114		2090.59	0.00438		2090.59	0.00848		2090.59	0.00892		2090.59	0.00888		2090.59	0.00953		2090.59	0.01038		2090.59	0.00959		2090.59	0.00929		2090.59	0.00942		2090.59	0.00935		2090.59	0.02193
2088.96	0.00116		2088.96	0.00435		2088.96	0.0085		2088.96	0.00887		2088.96	0.00883		2088.96	0.00947		2088.96	0.0103		2088.96	0.00954		2088.96	0.00923		2088.96	0.00932		2088.96	0.00933		2088.96	0.02185
2087.34	0.00118		2087.34	0.00433		2087.34	0.00848		2087.34	0.0088		2087.34	0.00878		2087.34	0.00939		2087.34	0.01021		2087.34	0.00949		2087.34	0.0092		2087.34	0.00923		2087.34	0.0093		2087.34	0.02177
2085.71	0.00119		2085.71	0.00432		2085.71	0.00846		2085.71	0.00875		2085.71	0.00874		2085.71	0.00929		2085.71	0.01012		2085.71	0.00945		2085.71	0.00921		2085.71	0.00916		2085.71	0.00928		2085.71	0.02169
2084.08	0.00122		2084.08	0.0043		2084.08	0.00842		2084.08	0.0087		2084.08	0.00873		2084.08	0.00917		2084.08	0.01004		2084.08	0.00941		2084.08	0.00926		2084.08	0.00914		2084.08	0.00929		2084.08	0.0216
2082.45	0.0012		2082.45	0.00429		2082.45	0.00837		2082.45	0.00866		2082.45	0.00873		2082.45	0.00906		2082.45	0.00999		2082.45	0.00937		2082.45	0.00931		2082.45	0.00916		2082.45	0.0093		2082.45	0.02152
2080.83	0.0012		2080.83	0.00428		2080.83	0.00831		2080.83	0.00862		2080.83	0.00873		2080.83	0.00896		2080.83	0.00996		2080.83	0.00934		2080.83	0.00932		2080.83	0.0092		2080.83	0.00931		2080.83	0.02144
2079.2	0.0012		2079.2	0.00429		2079.2	0.00827		2079.2	0.00861		2079.2	0.00872		2079.2	0.00889		2079.2	0.00993		2079.2	0.00933		2079.2	0.00933		2079.2	0.00924		2079.2	0.00931		2079.2	0.02136
2077.57	0.00119		2077.57	0.00432		2077.57	0.00828		2077.57	0.00864		2077.57	0.00873		2077.57	0.00886		2077.57	0.00988		2077.57	0.00934		2077.57	0.00934		2077.57	0.00929		2077.57	0.00932		2077.57	0.02126
2075.95	0.00119		2075.95	0.00437		2075.95	0.00832		2075.95	0.0087		2075.95	0.00877		2075.95	0.00882		2075.95	0.00982		2075.95	0.00936		2075.95	0.00934		2075.95	0.00935		2075.95	0.00933		2075.95	0.02115
2074.32	0.00122		2074.32	0.00443		2074.32	0.00839		2074.32	0.00877		2074.32	0.00883		2074.32	0.0088		2074.32	0.00978		2074.32	0.00939		2074.32	0.00933		2074.32	0.0094		2074.32	0.00936		2074.32	0.02105
2072.69	0.00119		2072.69	0.00447		2072.69	0.00848		2072.69	0.00884		2072.69	0.00889		2072.69	0.00878		2072.69	0.00976		2072.69	0.00941		2072.69	0.00932		2072.69	0.00944		2072.69	0.00939		2072.69	0.02097
2071.06	0.00119		2071.06	0.00449		2071.06	0.00855		2071.06	0.0089		2071.06	0.00894		2071.06	0.00878		2071.06	0.00974		2071.06	0.00941		2071.06	0.00932		2071.06	0.00945		2071.06	0.00941		2071.06	0.02089
2069.44	0.00119		2069.44	0.0045		2069.44	0.0086		2069.44	0.00893		2069.44	0.00898		2069.44	0.00877		2069.44	0.00973		2069.44	0.0094		2069.44	0.00932		2069.44	0.00944		2069.44	0.00941		2069.44	0.02081
2067.81	0.0012		2067.81	0.00452		2067.81	0.00863		2067.81	0.00894		2067.81	0.009		2067.81	0.00876		2067.81	0.00972		2067.81	0.00939		2067.81	0.00934		2067.81	0.00943		2067.81	0.00941		2067.81	0.02075
2066.18	0.00122		2066.18	0.00454		2066.18	0.00864		2066.18	0.00893		2066.18	0.00902		2066.18	0.00874		2066.18	0.00972		2066.18	0.00937		2066.18	0.00936		2066.18	0.00944		2066.18	0.00943		2066.18	0.02071
2064.56	0.00125		2064.56	0.00455		2064.56	0.00863		2064.56	0.00891		2064.56	0.00904		2064.56	0.00871		2064.56	0.00972		2064.56	0.00936		2064.56	0.00938		2064.56	0.00945		2064.56	0.00946		2064.56	0.02069
2062.93	0.00124		2062.93	0.00455		2062.93	0.00861		2062.93	0.00889		2062.93	0.00903		2062.93	0.00867		2062.93	0.00972		2062.93	0.00934		2062.93	0.0094		2062.93	0.00946		2062.93	0.00949		2062.93	0.02067
2061.3	0.00125		2061.3	0.00455		2061.3	0.00859		2061.3	0.00888		2061.3	0.00901		2061.3	0.00862		2061.3	0.00971		2061.3	0.00932		2061.3	0.0094		2061.3	0.00946		2061.3	0.00949		2061.3	0.02064
2059.67	0.00125		2059.67	0.00456		2059.67	0.00858		2059.67	0.00887		2059.67	0.00898		2059.67	0.00857		2059.67	0.00969		2059.67	0.0093		2059.67	0.0094		2059.67	0.00945		2059.67	0.00948		2059.67	0.0206
2058.05	0.00125		2058.05	0.00458		2058.05	0.00858		2058.05	0.00888		2058.05	0.00896		2058.05	0.00853		2058.05	0.00966		2058.05	0.00928		2058.05	0.00939		2058.05	0.00944		2058.05	0.00947		2058.05	0.02057
2056.42	0.00125		2056.42	0.00461		2056.42	0.00859		2056.42	0.0089		2056.42	0.00896		2056.42	0.0085		2056.42	0.00964		2056.42	0.00927		2056.42	0.00939		2056.42	0.00943		2056.42	0.00947		2056.42	0.02053
2054.79	0.00128		2054.79	0.00464		2054.79	0.00862		2054.79	0.00892		2054.79	0.00897		2054.79	0.00847		2054.79	0.00963		2054.79	0.00927		2054.79	0.00938		2054.79	0.00944		2054.79	0.00947		2054.79	0.0205
2053.17	0.00125		2053.17	0.00466		2053.17	0.00864		2053.17	0.00895		2053.17	0.00899		2053.17	0.00846		2053.17	0.00963		2053.17	0.00927		2053.17	0.00937		2053.17	0.00945		2053.17	0.00946		2053.17	0.02049
2051.54	0.00124		2051.54	0.00467		2051.54	0.00866		2051.54	0.00896		2051.54	0.00902		2051.54	0.00844		2051.54	0.00963		2051.54	0.00927		2051.54	0.00937		2051.54	0.00945		2051.54	0.00945		2051.54	0.02048
2049.91	0.00124		2049.91	0.00468		2049.91	0.00868		2049.91	0.00897		2049.91	0.00904		2049.91	0.00842		2049.91	0.00962		2049.91	0.00927		2049.91	0.00936		2049.91	0.00945		2049.91	0.00945		2049.91	0.02048
2048.28	0.00123		2048.28	0.00469		2048.28	0.00869		2048.28	0.00897		2048.28	0.00906		2048.28	0.00842		2048.28	0.00961		2048.28	0.00927		2048.28	0.00935		2048.28	0.00946		2048.28	0.00944		2048.28	0.02047
2046.66	0.00122		2046.66	0.0047		2046.66	0.0087		2046.66	0.00897		2046.66	0.00906		2046.66	0.00841		2046.66	0.0096		2046.66	0.00926		2046.66	0.00935		2046.66	0.00946		2046.66	0.00945		2046.66	0.02048
2045.03	0.00125		2045.03	0.0047		2045.03	0.0087		2045.03	0.00897		2045.03	0.00907		2045.03	0.00841		2045.03	0.0096		2045.03	0.00927		2045.03	0.00935		2045.03	0.00946		2045.03	0.00945		2045.03	0.02048
2043.4	0.00123		2043.4	0.0047		2043.4	0.0087		2043.4	0.00897		2043.4	0.00906		2043.4	0.00841		2043.4	0.0096		2043.4	0.00927		2043.4	0.00934		2043.4	0.00946		2043.4	0.00945		2043.4	0.02048
2041.78	0.00124		2041.78	0.00469		2041.78	0.00869		2041.78	0.00898		2041.78	0.00905		2041.78	0.0084		2041.78	0.0096		2041.78	0.00927		2041.78	0.00934		2041.78	0.00945		2041.78	0.00945		2041.78	0.02048
2040.15	0.00125		2040.15	0.00468		2040.15	0.00869		2040.15	0.00898		2040.15	0.00903		2040.15	0.0084		2040.15	0.00959		2040.15	0.00926		2040.15	0.00935		2040.15	0.00944		2040.15	0.00945		2040.15	0.02048
2038.52	0.00126		2038.52	0.00468		2038.52	0.00868		2038.52	0.00899		2038.52	0.00901		2038.52	0.00839		2038.52	0.00958		2038.52	0.00925		2038.52	0.00935		2038.52	0.00944		2038.52	0.00945		2038.52	0.02048
2036.89	0.00126		2036.89	0.00468		2036.89	0.00868		2036.89	0.00899		2036.89	0.009		2036.89	0.00838		2036.89	0.00957		2036.89	0.00925		2036.89	0.00935		2036.89	0.00944		2036.89	0.00946		2036.89	0.02047
2035.27	0.00129		2035.27	0.00468		2035.27	0.00868		2035.27	0.009		2035.27	0.009		2035.27	0.00837		2035.27	0.00957		2035.27	0.00926		2035.27	0.00935		2035.27	0.00945		2035.27	0.00946		2035.27	0.02046
2033.64	0.00126		2033.64	0.00469		2033.64	0.00868		2033.64	0.009		2033.64	0.009		2033.64	0.00837		2033.64	0.00956		2033.64	0.00926		2033.64	0.00934		2033.64	0.00946		2033.64	0.00946		2033.64	0.02046
2032.01	0.00126		2032.01	0.00469		2032.01	0.00868		2032.01	0.00899		2032.01	0.00901		2032.01	0.00837		2032.01	0.00956		2032.01	0.00927		2032.01	0.00933		2032.01	0.00947		2032.01	0.00947		2032.01	0.02045
2030.39	0.00125		2030.39	0.00469		2030.39	0.00868		2030.39	0.00899		2030.39	0.00902		2030.39	0.00838		2030.39	0.00955		2030.39	0.00926		2030.39	0.00933		2030.39	0.00947		2030.39	0.00947		2030.39	0.02045
2028.76	0.00125		2028.76	0.00469		2028.76	0.00868		2028.76	0.009		2028.76	0.00903		2028.76	0.00838		2028.76	0.00954		2028.76	0.00926		2028.76	0.00933		2028.76	0.00948		2028.76	0.00946		2028.76	0.02045
2027.13	0.00125		2027.13	0.0047		2027.13	0.00869		2027.13	0.009		2027.13	0.00903		2027.13	0.00839		2027.13	0.00954		2027.13	0.00926		2027.13	0.00934		2027.13	0.00948		2027.13	0.00946		2027.13	0.02044
2025.5	0.00128		2025.5	0.00471		2025.5	0.00869		2025.5	0.00901		2025.5	0.00904		2025.5	0.0084		2025.5	0.00954		2025.5	0.00926		2025.5	0.00934		2025.5	0.00947		2025.5	0.00944		2025.5	0.02044
2023.88	0.00125		2023.88	0.00472		2023.88	0.00869		2023.88	0.00902		2023.88	0.00904		2023.88	0.0084		2023.88	0.00954		2023.88	0.00926		2023.88	0.00935		2023.88	0.00946		2023.88	0.00943		2023.88	0.02044
2022.25	0.00125		2022.25	0.00472		2022.25	0.0087		2022.25	0.00903		2022.25	0.00905		2022.25	0.00839		2022.25	0.00954		2022.25	0.00926		2022.25	0.00936		2022.25	0.00945		2022.25	0.00942		2022.25	0.02044
2020.62	0.00124		2020.62	0.00472		2020.62	0.00871		2020.62	0.00904		2020.62	0.00905		2020.62	0.00839		2020.62	0.00954		2020.62	0.00927		2020.62	0.00938		2020.62	0.00944		2020.62	0.00943		2020.62	0.02043
2019	0.00126		2019	0.00472		2019	0.00872		2019	0.00905		2019	0.00905		2019	0.00838		2019	0.00954		2019	0.00927		2019	0.00939		2019	0.00944		2019	0.00944		2019	0.02043
2017.37	0.00128		2017.37	0.00472		2017.37	0.00872		2017.37	0.00905		2017.37	0.00905		2017.37	0.00837		2017.37	0.00955		2017.37	0.00927		2017.37	0.00939		2017.37	0.00944		2017.37	0.00946		2017.37	0.02042
2015.74	0.00131		2015.74	0.00472		2015.74	0.00872		2015.74	0.00906		2015.74	0.00905		2015.74	0.00836		2015.74	0.00956		2015.74	0.00928		2015.74	0.00939		2015.74	0.00945		2015.74	0.00948		2015.74	0.02041
2014.11	0.0013		2014.11	0.00472		2014.11	0.00871		2014.11	0.00906		2014.11	0.00906		2014.11	0.00835		2014.11	0.00957		2014.11	0.00927		2014.11	0.00938		2014.11	0.00945		2014.11	0.00949		2014.11	0.02041
2012.49	0.0013		2012.49	0.00473		2012.49	0.0087		2012.49	0.00906		2012.49	0.00907		2012.49	0.00835		2012.49	0.00958		2012.49	0.00927		2012.49	0.00938		2012.49	0.00946		2012.49	0.00949		2012.49	0.02041
2010.86	0.00131		2010.86	0.00474		2010.86	0.0087		2010.86	0.00906		2010.86	0.00908		2010.86	0.00836		2010.86	0.00957		2010.86	0.00926		2010.86	0.00937		2010.86	0.00946		2010.86	0.00949		2010.86	0.02042
2009.23	0.00131		2009.23	0.00475		2009.23	0.0087		2009.23	0.00906		2009.23	0.00908		2009.23	0.00836		2009.23	0.00956		2009.23	0.00925		2009.23	0.00936		2009.23	0.00946		2009.23	0.00949		2009.23	0.02043
2007.61	0.00131		2007.61	0.00476		2007.61	0.0087		2007.61	0.00905		2007.61	0.00907		2007.61	0.00836		2007.61	0.00955		2007.61	0.00925		2007.61	0.00936		2007.61	0.00946		2007.61	0.00948		2007.61	0.02043
2005.98	0.00134		2005.98	0.00477		2005.98	0.00871		2005.98	0.00905		2005.98	0.00907		2005.98	0.00837		2005.98	0.00954		2005.98	0.00925		2005.98	0.00936		2005.98	0.00946		2005.98	0.00947		2005.98	0.02043
2004.35	0.0013		2004.35	0.00477		2004.35	0.00872		2004.35	0.00905		2004.35	0.00908		2004.35	0.00837		2004.35	0.00952		2004.35	0.00926		2004.35	0.00936		2004.35	0.00946		2004.35	0.00947		2004.35	0.02042
2002.72	0.00129		2002.72	0.00477		2002.72	0.00873		2002.72	0.00905		2002.72	0.00908		2002.72	0.00837		2002.72	0.00951		2002.72	0.00927		2002.72	0.00936		2002.72	0.00946		2002.72	0.00947		2002.72	0.02042
2001.1	0.00128		2001.1	0.00477		2001.1	0.00875		2001.1	0.00905		2001.1	0.00908		2001.1	0.00837		2001.1	0.0095		2001.1	0.00927		2001.1	0.00937		2001.1	0.00945		2001.1	0.00947		2001.1	0.0204
1999.47	0.00126		1999.47	0.00477		1999.47	0.00875		1999.47	0.00906		1999.47	0.00908		1999.47	0.00836		1999.47	0.0095		1999.47	0.00927		1999.47	0.00938		1999.47	0.00944		1999.47	0.00948		1999.47	0.02039
1997.84	0.00125		1997.84	0.00477		1997.84	0.00875		1997.84	0.00907		1997.84	0.00907		1997.84	0.00835		1997.84	0.0095		1997.84	0.00927		1997.84	0.00938		1997.84	0.00944		1997.84	0.00948		1997.84	0.02038
1996.22	0.00128		1996.22	0.00477		1996.22	0.00875		1996.22	0.00908		1996.22	0.00907		1996.22	0.00834		1996.22	0.00951		1996.22	0.00928		1996.22	0.00938		1996.22	0.00944		1996.22	0.00947		1996.22	0.02037
1994.59	0.00126		1994.59	0.00478		1994.59	0.00873		1994.59	0.00908		1994.59	0.00907		1994.59	0.00833		1994.59	0.00952		1994.59	0.00928		1994.59	0.00938		1994.59	0.00944		1994.59	0.00947		1994.59	0.02037
1992.96	0.00128		1992.96	0.00479		1992.96	0.00872		1992.96	0.00909		1992.96	0.00907		1992.96	0.00833		1992.96	0.00954		1992.96	0.00928		1992.96	0.00937		1992.96	0.00944		1992.96	0.00946		1992.96	0.02036
1991.33	0.00131		1991.33	0.0048		1991.33	0.00872		1991.33	0.00909		1991.33	0.00907		1991.33	0.00833		1991.33	0.00955		1991.33	0.00927		1991.33	0.00937		1991.33	0.00944		1991.33	0.00945		1991.33	0.02037
1989.71	0.00135		1989.71	0.00481		1989.71	0.00872		1989.71	0.0091		1989.71	0.00907		1989.71	0.00834		1989.71	0.00956		1989.71	0.00927		1989.71	0.00937		1989.71	0.00945		1989.71	0.00944		1989.71	0.02038
1988.08	0.00138		1988.08	0.00482		1988.08	0.00873		1988.08	0.0091		1988.08	0.00907		1988.08	0.00834		1988.08	0.00956		1988.08	0.00927		1988.08	0.00937		1988.08	0.00946		1988.08	0.00944		1988.08	0.02038
1986.45	0.00141		1986.45	0.00482		1986.45	0.00875		1986.45	0.00909		1986.45	0.00908		1986.45	0.00834		1986.45	0.00956		1986.45	0.00928		1986.45	0.00937		1986.45	0.00947		1986.45	0.00943		1986.45	0.02039
1984.83	0.0014		1984.83	0.00482		1984.83	0.00876		1984.83	0.00909		1984.83	0.00909		1984.83	0.00835		1984.83	0.00955		1984.83	0.00928		1984.83	0.00937		1984.83	0.00947		1984.83	0.00944		1984.83	0.0204
1983.2	0.0014		1983.2	0.00483		1983.2	0.00876		1983.2	0.00909		1983.2	0.00911		1983.2	0.00836		1983.2	0.00955		1983.2	0.00928		1983.2	0.00937		1983.2	0.00948		1983.2	0.00945		1983.2	0.02042
1981.57	0.00139		1981.57	0.00482		1981.57	0.00876		1981.57	0.00909		1981.57	0.00911		1981.57	0.00837		1981.57	0.00954		1981.57	0.00928		1981.57	0.00937		1981.57	0.00948		1981.57	0.00946		1981.57	0.02043
1979.94	0.00138		1979.94	0.00482		1979.94	0.00876		1979.94	0.00909		1979.94	0.00912		1979.94	0.00837		1979.94	0.00953		1979.94	0.00929		1979.94	0.00937		1979.94	0.00947		1979.94	0.00946		1979.94	0.02043
1978.32	0.00135		1978.32	0.00481		1978.32	0.00876		1978.32	0.0091		1978.32	0.00912		1978.32	0.00837		1978.32	0.00953		1978.32	0.00929		1978.32	0.00937		1978.32	0.00947		1978.32	0.00947		1978.32	0.02044
1976.69	0.00138		1976.69	0.0048		1976.69	0.00876		1976.69	0.00911		1976.69	0.00912		1976.69	0.00837		1976.69	0.00953		1976.69	0.0093		1976.69	0.00937		1976.69	0.00947		1976.69	0.00948		1976.69	0.02043
1975.06	0.00132		1975.06	0.00481		1975.06	0.00875		1975.06	0.00912		1975.06	0.00912		1975.06	0.00837		1975.06	0.00954		1975.06	0.00931		1975.06	0.00938		1975.06	0.00947		1975.06	0.00949		1975.06	0.02043
1973.44	0.00129		1973.44	0.00481		1973.44	0.00875		1973.44	0.00912		1973.44	0.00911		1973.44	0.00837		1973.44	0.00956		1973.44	0.00931		1973.44	0.00938		1973.44	0.00946		1973.44	0.0095		1973.44	0.02043
1971.81	0.00126		1971.81	0.00482		1971.81	0.00875		1971.81	0.00913		1971.81	0.0091		1971.81	0.00837		1971.81	0.00957		1971.81	0.00932		1971.81	0.00939		1971.81	0.00946		1971.81	0.00951		1971.81	0.02043
1970.18	0.00125		1970.18	0.00482		1970.18	0.00875		1970.18	0.00913		1970.18	0.0091		1970.18	0.00837		1970.18	0.00958		1970.18	0.00932		1970.18	0.0094		1970.18	0.00946		1970.18	0.00952		1970.18	0.02043
1968.55	0.00127		1968.55	0.00482		1968.55	0.00875		1968.55	0.00913		1968.55	0.00909		1968.55	0.00837		1968.55	0.00958		1968.55	0.00932		1968.55	0.00942		1968.55	0.00946		1968.55	0.00953		1968.55	0.02043
1966.93	0.0013		1966.93	0.00483		1966.93	0.00875		1966.93	0.00912		1966.93	0.0091		1966.93	0.00837		1966.93	0.00958		1966.93	0.00932		1966.93	0.00943		1966.93	0.00948		1966.93	0.00954		1966.93	0.02043
1965.3	0.0013		1965.3	0.00483		1965.3	0.00875		1965.3	0.00912		1965.3	0.0091		1965.3	0.00837		1965.3	0.00957		1965.3	0.00931		1965.3	0.00944		1965.3	0.00949		1965.3	0.00954		1965.3	0.02043
1963.67	0.00131		1963.67	0.00484		1963.67	0.00874		1963.67	0.00912		1963.67	0.00911		1963.67	0.00839		1963.67	0.00957		1963.67	0.00931		1963.67	0.00944		1963.67	0.0095		1963.67	0.00955		1963.67	0.02043
1962.05	0.00131		1962.05	0.00484		1962.05	0.00874		1962.05	0.00912		1962.05	0.00912		1962.05	0.0084		1962.05	0.00957		1962.05	0.00931		1962.05	0.00944		1962.05	0.00951		1962.05	0.00955		1962.05	0.02043
1960.42	0.0013		1960.42	0.00483		1960.42	0.00874		1960.42	0.00912		1960.42	0.00913		1960.42	0.00841		1960.42	0.00957		1960.42	0.00931		1960.42	0.00944		1960.42	0.00952		1960.42	0.00955		1960.42	0.02043
1958.79	0.0013		1958.79	0.00483		1958.79	0.00876		1958.79	0.00914		1958.79	0.00914		1958.79	0.00842		1958.79	0.00958		1958.79	0.00931		1958.79	0.00945		1958.79	0.00953		1958.79	0.00954		1958.79	0.02043
1957.16	0.00133		1957.16	0.00484		1957.16	0.00877		1957.16	0.00915		1957.16	0.00914		1957.16	0.00843		1957.16	0.00959		1957.16	0.00932		1957.16	0.00945		1957.16	0.00954		1957.16	0.00954		1957.16	0.02044
1955.54	0.0013		1955.54	0.00485		1955.54	0.00878		1955.54	0.00916		1955.54	0.00915		1955.54	0.00843		1955.54	0.00959		1955.54	0.00932		1955.54	0.00945		1955.54	0.00955		1955.54	0.00954		1955.54	0.02044
1953.91	0.0013		1953.91	0.00486		1953.91	0.00878		1953.91	0.00916		1953.91	0.00916		1953.91	0.00843		1953.91	0.00959		1953.91	0.00932		1953.91	0.00945		1953.91	0.00956		1953.91	0.00954		1953.91	0.02045
1952.28	0.0013		1952.28	0.00487		1952.28	0.00879		1952.28	0.00916		1952.28	0.00917		1952.28	0.00842		1952.28	0.0096		1952.28	0.00932		1952.28	0.00945		1952.28	0.00956		1952.28	0.00954		1952.28	0.02047
1950.66	0.00129		1950.66	0.00487		1950.66	0.00879		1950.66	0.00916		1950.66	0.00917		1950.66	0.00842		1950.66	0.0096		1950.66	0.00933		1950.66	0.00945		1950.66	0.00957		1950.66	0.00954		1950.66	0.02047
1949.03	0.00127		1949.03	0.00488		1949.03	0.0088		1949.03	0.00915		1949.03	0.00917		1949.03	0.00842		1949.03	0.0096		1949.03	0.00932		1949.03	0.00945		1949.03	0.00957		1949.03	0.00954		1949.03	0.02048
1947.4	0.0013		1947.4	0.00488		1947.4	0.0088		1947.4	0.00915		1947.4	0.00917		1947.4	0.00842		1947.4	0.0096		1947.4	0.00932		1947.4	0.00945		1947.4	0.00957		1947.4	0.00954		1947.4	0.02048
1945.77	0.00126		1945.77	0.00488		1945.77	0.0088		1945.77	0.00914		1945.77	0.00917		1945.77	0.00843		1945.77	0.0096		1945.77	0.00931		1945.77	0.00945		1945.77	0.00957		1945.77	0.00954		1945.77	0.02047
1944.15	0.00128		1944.15	0.00488		1944.15	0.0088		1944.15	0.00914		1944.15	0.00916		1944.15	0.00844		1944.15	0.00961		1944.15	0.00931		1944.15	0.00945		1944.15	0.00957		1944.15	0.00954		1944.15	0.02047
1942.52	0.00131		1942.52	0.00489		1942.52	0.0088		1942.52	0.00914		1942.52	0.00916		1942.52	0.00844		1942.52	0.00961		1942.52	0.00932		1942.52	0.00945		1942.52	0.00956		1942.52	0.00954		1942.52	0.02047
1940.89	0.00134		1940.89	0.00489		1940.89	0.00881		1940.89	0.00915		1940.89	0.00915		1940.89	0.00845		1940.89	0.00961		1940.89	0.00931		1940.89	0.00945		1940.89	0.00955		1940.89	0.00954		1940.89	0.02047
1939.27	0.00136		1939.27	0.0049		1939.27	0.00882		1939.27	0.00916		1939.27	0.00915		1939.27	0.00846		1939.27	0.00961		1939.27	0.00931		1939.27	0.00946		1939.27	0.00954		1939.27	0.00953		1939.27	0.02046
1937.64	0.00139		1937.64	0.00491		1937.64	0.00882		1937.64	0.00917		1937.64	0.00916		1937.64	0.00847		1937.64	0.00961		1937.64	0.00931		1937.64	0.00946		1937.64	0.00954		1937.64	0.00953		1937.64	0.02046
1936.01	0.00136		1936.01	0.00492		1936.01	0.00883		1936.01	0.00917		1936.01	0.00918		1936.01	0.00847		1936.01	0.00961		1936.01	0.00932		1936.01	0.00946		1936.01	0.00953		1936.01	0.00953		1936.01	0.02045
1934.38	0.00135		1934.38	0.00494		1934.38	0.00884		1934.38	0.00917		1934.38	0.00919		1934.38	0.00846		1934.38	0.00961		1934.38	0.00933		1934.38	0.00946		1934.38	0.00952		1934.38	0.00953		1934.38	0.02045
1932.76	0.00135		1932.76	0.00496		1932.76	0.00884		1932.76	0.00917		1932.76	0.00921		1932.76	0.00846		1932.76	0.00961		1932.76	0.00934		1932.76	0.00946		1932.76	0.00952		1932.76	0.00954		1932.76	0.02045
1931.13	0.00134		1931.13	0.00497		1931.13	0.00883		1931.13	0.00918		1931.13	0.00922		1931.13	0.00846		1931.13	0.00962		1931.13	0.00934		1931.13	0.00945		1931.13	0.00951		1931.13	0.00955		1931.13	0.02044
1929.5	0.00131		1929.5	0.00497		1929.5	0.00883		1929.5	0.00919		1929.5	0.00923		1929.5	0.00846		1929.5	0.00963		1929.5	0.00935		1929.5	0.00944		1929.5	0.00951		1929.5	0.00956		1929.5	0.02044
1927.88	0.00134		1927.88	0.00497		1927.88	0.00883		1927.88	0.0092		1927.88	0.00924		1927.88	0.00846		1927.88	0.00964		1927.88	0.00935		1927.88	0.00944		1927.88	0.00951		1927.88	0.00957		1927.88	0.02044
1926.25	0.00127		1926.25	0.00497		1926.25	0.00883		1926.25	0.0092		1926.25	0.00925		1926.25	0.00846		1926.25	0.00964		1926.25	0.00935		1926.25	0.00944		1926.25	0.00951		1926.25	0.00957		1926.25	0.02044
1924.62	0.00122		1924.62	0.00496		1924.62	0.00884		1924.62	0.00921		1924.62	0.00925		1924.62	0.00846		1924.62	0.00963		1924.62	0.00935		1924.62	0.00944		1924.62	0.00951		1924.62	0.00957		1924.62	0.02044
1922.99	0.00119		1922.99	0.00495		1922.99	0.00884		1922.99	0.00922		1922.99	0.00924		1922.99	0.00847		1922.99	0.00963		1922.99	0.00935		1922.99	0.00943		1922.99	0.00952		1922.99	0.00957		1922.99	0.02045
1921.37	0.0012		1921.37	0.00494		1921.37	0.00886		1921.37	0.00922		1921.37	0.00924		1921.37	0.00847		1921.37	0.00963		1921.37	0.00934		1921.37	0.00944		1921.37	0.00953		1921.37	0.00957		1921.37	0.02046
1919.74	0.00123		1919.74	0.00493		1919.74	0.00887		1919.74	0.00922		1919.74	0.00924		1919.74	0.00847		1919.74	0.00963		1919.74	0.00934		1919.74	0.00944		1919.74	0.00955		1919.74	0.00958		1919.74	0.02045
1918.11	0.00126		1918.11	0.00493		1918.11	0.00888		1918.11	0.00922		1918.11	0.00924		1918.11	0.00847		1918.11	0.00963		1918.11	0.00934		1918.11	0.00945		1918.11	0.00956		1918.11	0.00959		1918.11	0.02045
1916.49	0.00127		1916.49	0.00494		1916.49	0.00889		1916.49	0.00922		1916.49	0.00923		1916.49	0.00847		1916.49	0.00964		1916.49	0.00935		1916.49	0.00946		1916.49	0.00957		1916.49	0.0096		1916.49	0.02044
1914.86	0.00129		1914.86	0.00494		1914.86	0.00889		1914.86	0.00922		1914.86	0.00923		1914.86	0.00848		1914.86	0.00965		1914.86	0.00936		1914.86	0.00946		1914.86	0.00958		1914.86	0.00961		1914.86	0.02044
1913.23	0.00129		1913.23	0.00495		1913.23	0.00888		1913.23	0.00922		1913.23	0.00924		1913.23	0.00847		1913.23	0.00966		1913.23	0.00937		1913.23	0.00946		1913.23	0.00958		1913.23	0.00961		1913.23	0.02043
1911.6	0.00127		1911.6	0.00495		1911.6	0.00886		1911.6	0.00922		1911.6	0.00924		1911.6	0.00848		1911.6	0.00967		1911.6	0.00937		1911.6	0.00947		1911.6	0.00958		1911.6	0.00962		1911.6	0.02043
1909.98	0.00127		1909.98	0.00496		1909.98	0.00885		1909.98	0.00922		1909.98	0.00924		1909.98	0.00848		1909.98	0.00968		1909.98	0.00937		1909.98	0.00947		1909.98	0.00958		1909.98	0.00962		1909.98	0.02043
1908.35	0.0013		1908.35	0.00496		1908.35	0.00885		1908.35	0.00921		1908.35	0.00924		1908.35	0.00849		1908.35	0.00968		1908.35	0.00937		1908.35	0.00948		1908.35	0.00957		1908.35	0.00962		1908.35	0.02044
1906.72	0.00129		1906.72	0.00496		1906.72	0.00885		1906.72	0.0092		1906.72	0.00923		1906.72	0.0085		1906.72	0.00968		1906.72	0.00938		1906.72	0.00949		1906.72	0.00956		1906.72	0.00962		1906.72	0.02045
1905.1	0.00129		1905.1	0.00496		1905.1	0.00885		1905.1	0.0092		1905.1	0.00922		1905.1	0.00851		1905.1	0.00967		1905.1	0.00939		1905.1	0.00949		1905.1	0.00956		1905.1	0.00961		1905.1	0.02045
1903.47	0.00127		1903.47	0.00496		1903.47	0.00887		1903.47	0.0092		1903.47	0.00921		1903.47	0.00851		1903.47	0.00966		1903.47	0.0094		1903.47	0.00949		1903.47	0.00955		1903.47	0.0096		1903.47	0.02046
1901.84	0.00125		1901.84	0.00497		1901.84	0.00887		1901.84	0.0092		1901.84	0.00921		1901.84	0.00851		1901.84	0.00966		1901.84	0.0094		1901.84	0.00949		1901.84	0.00955		1901.84	0.00959		1901.84	0.02046
1900.21	0.00124		1900.21	0.00497		1900.21	0.00888		1900.21	0.0092		1900.21	0.00921		1900.21	0.00851		1900.21	0.00966		1900.21	0.00941		1900.21	0.00949		1900.21	0.00955		1900.21	0.00958		1900.21	0.02046
1898.59	0.00127		1898.59	0.00498		1898.59	0.00888		1898.59	0.00921		1898.59	0.0092		1898.59	0.00851		1898.59	0.00965		1898.59	0.00941		1898.59	0.00949		1898.59	0.00954		1898.59	0.00958		1898.59	0.02046
1896.96	0.00122		1896.96	0.00499		1896.96	0.00889		1896.96	0.00922		1896.96	0.0092		1896.96	0.00851		1896.96	0.00965		1896.96	0.00941		1896.96	0.00949		1896.96	0.00955		1896.96	0.00957		1896.96	0.02045
1895.33	0.0012		1895.33	0.00501		1895.33	0.00889		1895.33	0.00923		1895.33	0.0092		1895.33	0.00851		1895.33	0.00964		1895.33	0.00942		1895.33	0.00949		1895.33	0.00955		1895.33	0.00957		1895.33	0.02045
1893.71	0.0012		1893.71	0.00502		1893.71	0.0089		1893.71	0.00923		1893.71	0.00921		1893.71	0.00852		1893.71	0.00964		1893.71	0.00941		1893.71	0.0095		1893.71	0.00956		1893.71	0.00957		1893.71	0.02044
1892.08	0.00118		1892.08	0.00503		1892.08	0.00889		1892.08	0.00923		1892.08	0.00922		1892.08	0.00852		1892.08	0.00963		1892.08	0.0094		1892.08	0.0095		1892.08	0.00957		1892.08	0.00958		1892.08	0.02044
1890.45	0.00116		1890.45	0.00502		1890.45	0.00889		1890.45	0.00924		1890.45	0.00923		1890.45	0.00852		1890.45	0.00963		1890.45	0.00939		1890.45	0.0095		1890.45	0.00957		1890.45	0.00958		1890.45	0.02044
1888.82	0.00119		1888.82	0.00502		1888.82	0.00889		1888.82	0.00924		1888.82	0.00924		1888.82	0.00852		1888.82	0.00963		1888.82	0.00938		1888.82	0.00951		1888.82	0.00957		1888.82	0.00959		1888.82	0.02044
1887.2	0.00117		1887.2	0.00501		1887.2	0.0089		1887.2	0.00924		1887.2	0.00925		1887.2	0.00851		1887.2	0.00964		1887.2	0.00938		1887.2	0.00952		1887.2	0.00957		1887.2	0.0096		1887.2	0.02044
1885.57	0.0012		1885.57	0.00501		1885.57	0.0089		1885.57	0.00924		1885.57	0.00925		1885.57	0.00851		1885.57	0.00964		1885.57	0.00937		1885.57	0.00952		1885.57	0.00957		1885.57	0.0096		1885.57	0.02044
1883.94	0.00123		1883.94	0.005		1883.94	0.0089		1883.94	0.00924		1883.94	0.00926		1883.94	0.00851		1883.94	0.00965		1883.94	0.00937		1883.94	0.00952		1883.94	0.00956		1883.94	0.00961		1883.94	0.02045
1882.32	0.00124		1882.32	0.005		1882.32	0.00889		1882.32	0.00924		1882.32	0.00927		1882.32	0.00851		1882.32	0.00967		1882.32	0.00937		1882.32	0.00951		1882.32	0.00956		1882.32	0.00962		1882.32	0.02046
1880.69	0.00123		1880.69	0.005		1880.69	0.00889		1880.69	0.00924		1880.69	0.00927		1880.69	0.0085		1880.69	0.00967		1880.69	0.00938		1880.69	0.00951		1880.69	0.00955		1880.69	0.00963		1880.69	0.02046
1879.06	0.00126		1879.06	0.00499		1879.06	0.00888		1879.06	0.00924		1879.06	0.00926		1879.06	0.0085		1879.06	0.00968		1879.06	0.00938		1879.06	0.00951		1879.06	0.00955		1879.06	0.00964		1879.06	0.02045
1877.43	0.00121		1877.43	0.005		1877.43	0.00889		1877.43	0.00924		1877.43	0.00926		1877.43	0.00849		1877.43	0.00969		1877.43	0.0094		1877.43	0.00951		1877.43	0.00956		1877.43	0.00964		1877.43	0.02045
1875.81	0.00118		1875.81	0.00503		1875.81	0.0089		1875.81	0.00923		1875.81	0.00927		1875.81	0.0085		1875.81	0.0097		1875.81	0.00941		1875.81	0.00952		1875.81	0.00958		1875.81	0.00964		1875.81	0.02044
1874.18	0.00114		1874.18	0.00506		1874.18	0.00891		1874.18	0.00923		1874.18	0.00927		1874.18	0.00851		1874.18	0.00971		1874.18	0.00942		1874.18	0.00953		1874.18	0.00959		1874.18	0.00964		1874.18	0.02044
1872.55	0.00109		1872.55	0.00507		1872.55	0.00891		1872.55	0.00924		1872.55	0.00927		1872.55	0.00852		1872.55	0.00972		1872.55	0.00943		1872.55	0.00953		1872.55	0.00961		1872.55	0.00962		1872.55	0.02044
1870.93	0.00104		1870.93	0.00508		1870.93	0.00892		1870.93	0.00924		1870.93	0.00927		1870.93	0.00852		1870.93	0.00973		1870.93	0.00943		1870.93	0.00953		1870.93	0.00961		1870.93	0.00961		1870.93	0.02044
1869.3	0.00107		1869.3	0.00508		1869.3	0.00892		1869.3	0.00925		1869.3	0.00927		1869.3	0.00852		1869.3	0.00974		1869.3	0.00943		1869.3	0.00953		1869.3	0.00962		1869.3	0.00959		1869.3	0.02043
1867.67	0.00104		1867.67	0.00508		1867.67	0.00893		1867.67	0.00925		1867.67	0.00927		1867.67	0.00852		1867.67	0.00974		1867.67	0.00943		1867.67	0.00953		1867.67	0.00962		1867.67	0.00958		1867.67	0.02042
1866.04	0.00112		1866.04	0.00508		1866.04	0.00893		1866.04	0.00925		1866.04	0.00926		1866.04	0.00853		1866.04	0.00973		1866.04	0.00943		1866.04	0.00953		1866.04	0.00961		1866.04	0.00956		1866.04	0.02042
1864.42	0.00122		1864.42	0.00507		1864.42	0.00893		1864.42	0.00924		1864.42	0.00925		1864.42	0.00853		1864.42	0.00973		1864.42	0.00942		1864.42	0.00952		1864.42	0.0096		1864.42	0.00956		1864.42	0.02041
1862.79	0.00127		1862.79	0.00506		1862.79	0.00892		1862.79	0.00924		1862.79	0.00924		1862.79	0.00852		1862.79	0.00972		1862.79	0.00941		1862.79	0.00952		1862.79	0.00959		1862.79	0.00957		1862.79	0.0204
1861.16	0.00129		1861.16	0.00504		1861.16	0.00892		1861.16	0.00924		1861.16	0.00923		1861.16	0.00851		1861.16	0.00971		1861.16	0.0094		1861.16	0.00952		1861.16	0.00958		1861.16	0.00957		1861.16	0.0204
1859.54	0.00132		1859.54	0.00503		1859.54	0.00891		1859.54	0.00923		1859.54	0.00923		1859.54	0.0085		1859.54	0.00969		1859.54	0.00939		1859.54	0.00951		1859.54	0.00958		1859.54	0.00957		1859.54	0.02039
1857.91	0.0013		1857.91	0.00504		1857.91	0.00891		1857.91	0.00923		1857.91	0.00923		1857.91	0.0085		1857.91	0.00967		1857.91	0.00939		1857.91	0.00951		1857.91	0.00958		1857.91	0.00957		1857.91	0.02039
1856.28	0.00128		1856.28	0.00506		1856.28	0.00892		1856.28	0.00924		1856.28	0.00923		1856.28	0.00851		1856.28	0.00966		1856.28	0.00939		1856.28	0.00951		1856.28	0.00958		1856.28	0.00958		1856.28	0.0204
1854.65	0.00125		1854.65	0.00508		1854.65	0.00892		1854.65	0.00925		1854.65	0.00924		1854.65	0.00852		1854.65	0.00966		1854.65	0.0094		1854.65	0.00951		1854.65	0.00958		1854.65	0.00958		1854.65	0.02041
1853.03	0.0012		1853.03	0.00508		1853.03	0.00892		1853.03	0.00926		1853.03	0.00925		1853.03	0.00852		1853.03	0.00966		1853.03	0.0094		1853.03	0.0095		1853.03	0.00958		1853.03	0.00959		1853.03	0.02042
1851.4	0.00111		1851.4	0.00509		1851.4	0.00892		1851.4	0.00926		1851.4	0.00926		1851.4	0.00853		1851.4	0.00966		1851.4	0.00941		1851.4	0.00949		1851.4	0.00957		1851.4	0.00959		1851.4	0.02042
1849.77	0.00114		1849.77	0.00508		1849.77	0.00893		1849.77	0.00926		1849.77	0.00926		1849.77	0.00853		1849.77	0.00967		1849.77	0.00942		1849.77	0.00948		1849.77	0.00956		1849.77	0.00959		1849.77	0.02042
1848.15	0.001		1848.15	0.00508		1848.15	0.00893		1848.15	0.00925		1848.15	0.00927		1848.15	0.00854		1848.15	0.00968		1848.15	0.00942		1848.15	0.00948		1848.15	0.00956		1848.15	0.0096		1848.15	0.02041
1846.52	0.00091		1846.52	0.00506		1846.52	0.00893		1846.52	0.00924		1846.52	0.00926		1846.52	0.00853		1846.52	0.00968		1846.52	0.00942		1846.52	0.00949		1846.52	0.00956		1846.52	0.00961		1846.52	0.02039
1844.89	0.00092		1844.89	0.00504		1844.89	0.00893		1844.89	0.00923		1844.89	0.00926		1844.89	0.00853		1844.89	0.00969		1844.89	0.00942		1844.89	0.00949		1844.89	0.00956		1844.89	0.00962		1844.89	0.02038
1843.26	0.00104		1843.26	0.00501		1843.26	0.00892		1843.26	0.00922		1843.26	0.00926		1843.26	0.00851		1843.26	0.00969		1843.26	0.00942		1843.26	0.0095		1843.26	0.00957		1843.26	0.00962		1843.26	0.02037
1841.64	0.00114		1841.64	0.00499		1841.64	0.00891		1841.64	0.00922		1841.64	0.00926		1841.64	0.0085		1841.64	0.00968		1841.64	0.00942		1841.64	0.00951		1841.64	0.00957		1841.64	0.00962		1841.64	0.02037
1840.01	0.00117		1840.01	0.00498		1840.01	0.00889		1840.01	0.00922		1840.01	0.00926		1840.01	0.00849		1840.01	0.00967		1840.01	0.00942		1840.01	0.00952		1840.01	0.00958		1840.01	0.00962		1840.01	0.02036
1838.38	0.00119		1838.38	0.00497		1838.38	0.00888		1838.38	0.00922		1838.38	0.00926		1838.38	0.00848		1838.38	0.00966		1838.38	0.00942		1838.38	0.00953		1838.38	0.00959		1838.38	0.00962		1838.38	0.02036
1836.76	0.00121		1836.76	0.00499		1836.76	0.00888		1836.76	0.00922		1836.76	0.00926		1836.76	0.00848		1836.76	0.00965		1836.76	0.00941		1836.76	0.00954		1836.76	0.0096		1836.76	0.00961		1836.76	0.02036
1835.13	0.00121		1835.13	0.00503		1835.13	0.00889		1835.13	0.00924		1835.13	0.00927		1835.13	0.00849		1835.13	0.00966		1835.13	0.00941		1835.13	0.00954		1835.13	0.00959		1835.13	0.00961		1835.13	0.02036
1833.5	0.00119		1833.5	0.00505		1833.5	0.0089		1833.5	0.00925		1833.5	0.00927		1833.5	0.0085		1833.5	0.00968		1833.5	0.00941		1833.5	0.00955		1833.5	0.00959		1833.5	0.0096		1833.5	0.02037
1831.87	0.00114		1831.87	0.00507		1831.87	0.00891		1831.87	0.00925		1831.87	0.00927		1831.87	0.00851		1831.87	0.00969		1831.87	0.00941		1831.87	0.00954		1831.87	0.00959		1831.87	0.0096		1831.87	0.02038
1830.25	0.00117		1830.25	0.00509		1830.25	0.00893		1830.25	0.00925		1830.25	0.00927		1830.25	0.00852		1830.25	0.00971		1830.25	0.00941		1830.25	0.00954		1830.25	0.00958		1830.25	0.00959		1830.25	0.02038
1828.62	0.00109		1828.62	0.0051		1828.62	0.00894		1828.62	0.00926		1828.62	0.00927		1828.62	0.00852		1828.62	0.00972		1828.62	0.00941		1828.62	0.00955		1828.62	0.00958		1828.62	0.00959		1828.62	0.02038
1826.99	0.00107		1826.99	0.0051		1826.99	0.00894		1826.99	0.00926		1826.99	0.00928		1826.99	0.00852		1826.99	0.00973		1826.99	0.0094		1826.99	0.00955		1826.99	0.00958		1826.99	0.00958		1826.99	0.02037
1825.37	0.00104		1825.37	0.0051		1825.37	0.00893		1825.37	0.00926		1825.37	0.00928		1825.37	0.00851		1825.37	0.00972		1825.37	0.0094		1825.37	0.00954		1825.37	0.00957		1825.37	0.00958		1825.37	0.02035
1823.74	0.00103		1823.74	0.00509		1823.74	0.00892		1823.74	0.00926		1823.74	0.00928		1823.74	0.0085		1823.74	0.00971		1823.74	0.0094		1823.74	0.00954		1823.74	0.00956		1823.74	0.00957		1823.74	0.02035
1822.11	0.00107		1822.11	0.00507		1822.11	0.0089		1822.11	0.00926		1822.11	0.00928		1822.11	0.00848		1822.11	0.00969		1822.11	0.0094		1822.11	0.00953		1822.11	0.00956		1822.11	0.00957		1822.11	0.02034
1820.48	0.0011		1820.48	0.00504		1820.48	0.00887		1820.48	0.00925		1820.48	0.00927		1820.48	0.00846		1820.48	0.00967		1820.48	0.0094		1820.48	0.00952		1820.48	0.00956		1820.48	0.00957		1820.48	0.02033
1818.86	0.00113		1818.86	0.00502		1818.86	0.00886		1818.86	0.00925		1818.86	0.00926		1818.86	0.00844		1818.86	0.00964		1818.86	0.00941		1818.86	0.00951		1818.86	0.00955		1818.86	0.00956		1818.86	0.02033
1817.23	0.00114		1817.23	0.00501		1817.23	0.00885		1817.23	0.00924		1817.23	0.00925		1817.23	0.00843		1817.23	0.00963		1817.23	0.00941		1817.23	0.0095		1817.23	0.00954		1817.23	0.00955		1817.23	0.02033
1815.6	0.00111		1815.6	0.00502		1815.6	0.00885		1815.6	0.00925		1815.6	0.00925		1815.6	0.00843		1815.6	0.00962		1815.6	0.00941		1815.6	0.0095		1815.6	0.00954		1815.6	0.00955		1815.6	0.02033
1813.98	0.00105		1813.98	0.00505		1813.98	0.00888		1813.98	0.00926		1813.98	0.00926		1813.98	0.00844		1813.98	0.00963		1813.98	0.00942		1813.98	0.0095		1813.98	0.00953		1813.98	0.00956		1813.98	0.02034
1812.35	0.00099		1812.35	0.00508		1812.35	0.0089		1812.35	0.00926		1812.35	0.00928		1812.35	0.00845		1812.35	0.00965		1812.35	0.00942		1812.35	0.0095		1812.35	0.00953		1812.35	0.00956		1812.35	0.02035
1810.72	0.00102		1810.72	0.00511		1810.72	0.00892		1810.72	0.00926		1810.72	0.00929		1810.72	0.00846		1810.72	0.00967		1810.72	0.00943		1810.72	0.0095		1810.72	0.00952		1810.72	0.00956		1810.72	0.02035
1809.09	0.00093		1809.09	0.00514		1809.09	0.00893		1809.09	0.00926		1809.09	0.00929		1809.09	0.00848		1809.09	0.00968		1809.09	0.00943		1809.09	0.00949		1809.09	0.00951		1809.09	0.00956		1809.09	0.02035
1807.47	0.00091		1807.47	0.00517		1807.47	0.00893		1807.47	0.00925		1807.47	0.00928		1807.47	0.00849		1807.47	0.00969		1807.47	0.00942		1807.47	0.00948		1807.47	0.0095		1807.47	0.00955		1807.47	0.02034
1805.84	0.00093		1805.84	0.00517		1805.84	0.00892		1805.84	0.00923		1805.84	0.00927		1805.84	0.00849		1805.84	0.0097		1805.84	0.0094		1805.84	0.00947		1805.84	0.00948		1805.84	0.00954		1805.84	0.02032
1804.21	0.00097		1804.21	0.00516		1804.21	0.00891		1804.21	0.00922		1804.21	0.00926		1804.21	0.00849		1804.21	0.00969		1804.21	0.00938		1804.21	0.00946		1804.21	0.00948		1804.21	0.00954		1804.21	0.02031
1802.59	0.00098		1802.59	0.00513		1802.59	0.00889		1802.59	0.0092		1802.59	0.00924		1802.59	0.00849		1802.59	0.00967		1802.59	0.00936		1802.59	0.00945		1802.59	0.00948		1802.59	0.00954		1802.59	0.0203
1800.96	0.00101		1800.96	0.00509		1800.96	0.00887		1800.96	0.00918		1800.96	0.00923		1800.96	0.00848		1800.96	0.00965		1800.96	0.00934		1800.96	0.00944		1800.96	0.00949		1800.96	0.00954		1800.96	0.0203
1799.33	0.00101		1799.33	0.00504		1799.33	0.00884		1799.33	0.00917		1799.33	0.00922		1799.33	0.00848		1799.33	0.00962		1799.33	0.00932		1799.33	0.00944		1799.33	0.0095		1799.33	0.00954		1799.33	0.02029
1797.7	0.00106		1797.7	0.005		1797.7	0.00882		1797.7	0.00916		1797.7	0.0092		1797.7	0.00847		1797.7	0.0096		1797.7	0.00931		1797.7	0.00944		1797.7	0.00951		1797.7	0.00954		1797.7	0.02028
1796.08	0.00109		1796.08	0.00497		1796.08	0.00881		1796.08	0.00916		1796.08	0.0092		1796.08	0.00847		1796.08	0.00957		1796.08	0.00929		1796.08	0.00945		1796.08	0.00952		1796.08	0.00954		1796.08	0.02028
1794.45	0.00109		1794.45	0.00498		1794.45	0.00883		1794.45	0.00918		1794.45	0.00921		1794.45	0.00848		1794.45	0.00957		1794.45	0.0093		1794.45	0.00946		1794.45	0.00953		1794.45	0.00954		1794.45	0.02027
1792.82	0.0011		1792.82	0.00502		1792.82	0.00885		1792.82	0.0092		1792.82	0.00923		1792.82	0.00848		1792.82	0.00957		1792.82	0.00931		1792.82	0.00947		1792.82	0.00953		1792.82	0.00954		1792.82	0.02028
1791.2	0.00113		1791.2	0.00506		1791.2	0.00885		1791.2	0.00922		1791.2	0.00923		1791.2	0.00848		1791.2	0.00959		1791.2	0.00932		1791.2	0.00946		1791.2	0.00951		1791.2	0.00953		1791.2	0.02028
1789.57	0.00115		1789.57	0.00508		1789.57	0.00884		1789.57	0.00922		1789.57	0.00922		1789.57	0.00848		1789.57	0.0096		1789.57	0.00932		1789.57	0.00944		1789.57	0.00949		1789.57	0.00952		1789.57	0.02028
1787.94	0.00123		1787.94	0.00509		1787.94	0.00884		1787.94	0.00922		1787.94	0.00921		1787.94	0.00848		1787.94	0.00962		1787.94	0.00932		1787.94	0.00942		1787.94	0.00947		1787.94	0.0095		1787.94	0.02028
1786.31	0.00128		1786.31	0.0051		1786.31	0.00884		1786.31	0.00921		1786.31	0.0092		1786.31	0.00846		1786.31	0.00963		1786.31	0.00932		1786.31	0.00941		1786.31	0.00945		1786.31	0.0095		1786.31	0.02027
1784.69	0.00128		1784.69	0.00509		1784.69	0.00884		1784.69	0.00921		1784.69	0.0092		1784.69	0.00844		1784.69	0.00963		1784.69	0.00931		1784.69	0.0094		1784.69	0.00944		1784.69	0.00949		1784.69	0.02027
1783.06	0.00123		1783.06	0.00508		1783.06	0.00884		1783.06	0.0092		1783.06	0.00921		1783.06	0.00842		1783.06	0.00963		1783.06	0.0093		1783.06	0.00939		1783.06	0.00943		1783.06	0.00948		1783.06	0.02026
1781.43	0.00126		1781.43	0.00507		1781.43	0.00884		1781.43	0.0092		1781.43	0.00922		1781.43	0.00839		1781.43	0.00962		1781.43	0.00929		1781.43	0.00938		1781.43	0.00943		1781.43	0.00948		1781.43	0.02025
1779.81	0.00115		1779.81	0.00505		1779.81	0.00883		1779.81	0.00919		1779.81	0.00922		1779.81	0.00836		1779.81	0.0096		1779.81	0.00929		1779.81	0.00938		1779.81	0.00942		1779.81	0.00947		1779.81	0.02023
1778.18	0.00107		1778.18	0.00502		1778.18	0.00882		1778.18	0.00918		1778.18	0.00922		1778.18	0.00833		1778.18	0.00958		1778.18	0.00928		1778.18	0.00938		1778.18	0.00943		1778.18	0.00947		1778.18	0.02021
1776.55	0.00101		1776.55	0.00499		1776.55	0.00882		1776.55	0.00917		1776.55	0.00921		1776.55	0.0083		1776.55	0.00955		1776.55	0.00927		1776.55	0.00939		1776.55	0.00943		1776.55	0.00947		1776.55	0.0202
1774.92	0.00094		1774.92	0.005		1774.92	0.00883		1774.92	0.00919		1774.92	0.00922		1774.92	0.00828		1774.92	0.00953		1774.92	0.00926		1774.92	0.00939		1774.92	0.00943		1774.92	0.00947		1774.92	0.02019
1773.3	0.00086		1773.3	0.00506		1773.3	0.00884		1773.3	0.00922		1773.3	0.00924		1773.3	0.00826		1773.3	0.00953		1773.3	0.00926		1773.3	0.00938		1773.3	0.00942		1773.3	0.00946		1773.3	0.02019
1771.67	0.00089		1771.67	0.00512		1771.67	0.00885		1771.67	0.00924		1771.67	0.00926		1771.67	0.00826		1771.67	0.00955		1771.67	0.00927		1771.67	0.00936		1771.67	0.00941		1771.67	0.00944		1771.67	0.0202
1770.04	0.00085		1770.04	0.00516		1770.04	0.00885		1770.04	0.00925		1770.04	0.00926		1770.04	0.00827		1770.04	0.00957		1770.04	0.00928		1770.04	0.00934		1770.04	0.0094		1770.04	0.00943		1770.04	0.0202
1768.42	0.00097		1768.42	0.00517		1768.42	0.00884		1768.42	0.00924		1768.42	0.00926		1768.42	0.00828		1768.42	0.00958		1768.42	0.00928		1768.42	0.00933		1768.42	0.0094		1768.42	0.00943		1768.42	0.0202
1766.79	0.00115		1766.79	0.00517		1766.79	0.00883		1766.79	0.00923		1766.79	0.00926		1766.79	0.00829		1766.79	0.00958		1766.79	0.00928		1766.79	0.00932		1766.79	0.0094		1766.79	0.00942		1766.79	0.02021
1765.16	0.00129		1765.16	0.00516		1765.16	0.00883		1765.16	0.00922		1765.16	0.00925		1765.16	0.0083		1765.16	0.00958		1765.16	0.00928		1765.16	0.00931		1765.16	0.0094		1765.16	0.00943		1765.16	0.02021
1763.53	0.00131		1763.53	0.00514		1763.53	0.00882		1763.53	0.00922		1763.53	0.00925		1763.53	0.0083		1763.53	0.00957		1763.53	0.00928		1763.53	0.00931		1763.53	0.0094		1763.53	0.00943		1763.53	0.02021
1761.91	0.00134		1761.91	0.00511		1761.91	0.00881		1761.91	0.0092		1761.91	0.00924		1761.91	0.0083		1761.91	0.00955		1761.91	0.00927		1761.91	0.00931		1761.91	0.0094		1761.91	0.00943		1761.91	0.0202
1760.28	0.0013		1760.28	0.00505		1760.28	0.0088		1760.28	0.00918		1760.28	0.00921		1760.28	0.0083		1760.28	0.00953		1760.28	0.00925		1760.28	0.00932		1760.28	0.0094		1760.28	0.00944		1760.28	0.02018
1758.65	0.00128		1758.65	0.00498		1758.65	0.00878		1758.65	0.00914		1758.65	0.00918		1758.65	0.00829		1758.65	0.00949		1758.65	0.00924		1758.65	0.00933		1758.65	0.0094		1758.65	0.00945		1758.65	0.02017
1757.03	0.00125		1757.03	0.00494		1757.03	0.00878		1757.03	0.00912		1757.03	0.00915		1757.03	0.00829		1757.03	0.00946		1757.03	0.00923		1757.03	0.00933		1757.03	0.0094		1757.03	0.00946		1757.03	0.02015
1755.4	0.00119		1755.4	0.00495		1755.4	0.0088		1755.4	0.00913		1755.4	0.00915		1755.4	0.00828		1755.4	0.00944		1755.4	0.00922		1755.4	0.00933		1755.4	0.00939		1755.4	0.00946		1755.4	0.02014
1753.77	0.0011		1753.77	0.005		1753.77	0.00882		1753.77	0.00914		1753.77	0.00917		1753.77	0.00828		1753.77	0.00945		1753.77	0.00921		1753.77	0.00932		1753.77	0.00938		1753.77	0.00946		1753.77	0.02013
1752.14	0.00113		1752.14	0.00509		1752.14	0.00885		1752.14	0.00916		1752.14	0.0092		1752.14	0.00829		1752.14	0.00947		1752.14	0.00921		1752.14	0.00931		1752.14	0.00936		1752.14	0.00945		1752.14	0.02013
1750.52	0.00097		1750.52	0.00516		1750.52	0.00886		1750.52	0.00916		1750.52	0.00922		1750.52	0.0083		1750.52	0.0095		1750.52	0.00921		1750.52	0.00929		1750.52	0.00933		1750.52	0.00943		1750.52	0.02013
1748.89	0.00086		1748.89	0.0052		1748.89	0.00885		1748.89	0.00916		1748.89	0.00922		1748.89	0.0083		1748.89	0.00952		1748.89	0.00921		1748.89	0.00927		1748.89	0.00931		1748.89	0.00941		1748.89	0.02013
1747.26	0.00089		1747.26	0.0052		1747.26	0.00883		1747.26	0.00915		1747.26	0.00922		1747.26	0.0083		1747.26	0.00953		1747.26	0.00919		1747.26	0.00925		1747.26	0.0093		1747.26	0.0094		1747.26	0.02013
1745.64	0.00102		1745.64	0.00521		1745.64	0.00882		1745.64	0.00915		1745.64	0.00922		1745.64	0.0083		1745.64	0.00954		1745.64	0.00918		1745.64	0.00925		1745.64	0.00929		1745.64	0.0094		1745.64	0.02014
1744.01	0.00113		1744.01	0.00523		1744.01	0.00881		1744.01	0.00915		1744.01	0.00923		1744.01	0.00828		1744.01	0.00954		1744.01	0.00917		1744.01	0.00924		1744.01	0.00928		1744.01	0.00939		1744.01	0.02014
1742.38	0.00116		1742.38	0.00523		1742.38	0.0088		1742.38	0.00916		1742.38	0.00924		1742.38	0.00827		1742.38	0.00954		1742.38	0.00916		1742.38	0.00923		1742.38	0.00926		1742.38	0.00937		1742.38	0.02013
1740.75	0.00119		1740.75	0.00519		1740.75	0.00879		1740.75	0.00915		1740.75	0.00923		1740.75	0.00825		1740.75	0.00953		1740.75	0.00916		1740.75	0.00922		1740.75	0.00926		1740.75	0.00936		1740.75	0.02012
1739.13	0.00121		1739.13	0.00513		1739.13	0.00878		1739.13	0.00914		1739.13	0.00922		1739.13	0.00823		1739.13	0.0095		1739.13	0.00915		1739.13	0.00922		1739.13	0.00926		1739.13	0.00936		1739.13	0.02012
1737.5	0.00125		1737.5	0.00507		1737.5	0.00878		1737.5	0.00914		1737.5	0.00921		1737.5	0.00822		1737.5	0.00947		1737.5	0.00915		1737.5	0.00923		1737.5	0.00927		1737.5	0.00936		1737.5	0.02012
1735.87	0.00128		1735.87	0.00502		1735.87	0.00877		1735.87	0.00914		1735.87	0.0092		1735.87	0.00819		1735.87	0.00944		1735.87	0.00914		1735.87	0.00923		1735.87	0.00928		1735.87	0.00935		1735.87	0.02011
1734.25	0.00127		1734.25	0.00498		1734.25	0.00877		1734.25	0.00914		1734.25	0.00919		1734.25	0.00817		1734.25	0.00941		1734.25	0.00913		1734.25	0.00923		1734.25	0.00929		1734.25	0.00935		1734.25	0.0201
1732.62	0.0013		1732.62	0.00497		1732.62	0.00877		1732.62	0.00914		1732.62	0.00918		1732.62	0.00814		1732.62	0.0094		1732.62	0.00912		1732.62	0.00923		1732.62	0.00928		1732.62	0.00934		1732.62	0.0201
1730.99	0.00127		1730.99	0.00495		1730.99	0.00876		1730.99	0.00913		1730.99	0.00916		1730.99	0.00811		1730.99	0.00938		1730.99	0.00912		1730.99	0.00923		1730.99	0.00926		1730.99	0.00933		1730.99	0.02008
1729.36	0.00131		1729.36	0.00492		1729.36	0.00874		1729.36	0.00912		1729.36	0.00913		1729.36	0.00808		1729.36	0.00936		1729.36	0.00911		1729.36	0.00922		1729.36	0.00926		1729.36	0.00932		1729.36	0.02007
1727.74	0.00131		1727.74	0.00492		1727.74	0.00874		1727.74	0.00912		1727.74	0.00912		1727.74	0.00806		1727.74	0.00935		1727.74	0.00911		1727.74	0.00922		1727.74	0.00926		1727.74	0.00932		1727.74	0.02007
1726.11	0.00129		1726.11	0.00496		1726.11	0.00876		1726.11	0.00913		1726.11	0.00913		1726.11	0.00805		1726.11	0.00936		1726.11	0.00911		1726.11	0.00922		1726.11	0.00926		1726.11	0.00932		1726.11	0.02007
1724.48	0.00126		1724.48	0.00501		1724.48	0.00877		1724.48	0.00915		1724.48	0.00914		1724.48	0.00805		1724.48	0.00937		1724.48	0.00911		1724.48	0.0092		1724.48	0.00924		1724.48	0.0093		1724.48	0.02006
1722.86	0.00129		1722.86	0.00505		1722.86	0.00878		1722.86	0.00916		1722.86	0.00915		1722.86	0.00804		1722.86	0.00937		1722.86	0.00911		1722.86	0.00919		1722.86	0.00923		1722.86	0.00929		1722.86	0.02005
1721.23	0.00122		1721.23	0.00507		1721.23	0.00879		1721.23	0.00917		1721.23	0.00915		1721.23	0.00804		1721.23	0.00937		1721.23	0.0091		1721.23	0.00917		1721.23	0.00922		1721.23	0.00928		1721.23	0.02005
1719.6	0.00112		1719.6	0.00505		1719.6	0.00879		1719.6	0.00916		1719.6	0.00915		1719.6	0.00803		1719.6	0.00936		1719.6	0.00909		1719.6	0.00916		1719.6	0.00922		1719.6	0.00927		1719.6	0.02005
1717.97	0.00099		1717.97	0.00502		1717.97	0.00878		1717.97	0.00914		1717.97	0.00913		1717.97	0.00802		1717.97	0.00934		1717.97	0.00907		1717.97	0.00916		1717.97	0.00922		1717.97	0.00927		1717.97	0.02004
1716.35	0.00088		1716.35	0.00496		1716.35	0.00877		1716.35	0.00911		1716.35	0.0091		1716.35	0.008		1716.35	0.00932		1716.35	0.00905		1716.35	0.00916		1716.35	0.00922		1716.35	0.00927		1716.35	0.02004
1714.72	0.00088		1714.72	0.00488		1714.72	0.00874		1714.72	0.00908		1714.72	0.00907		1714.72	0.00797		1714.72	0.00929		1714.72	0.00903		1714.72	0.00916		1714.72	0.00922		1714.72	0.00927		1714.72	0.02003
1713.09	0.00091		1713.09	0.0048		1713.09	0.0087		1713.09	0.00903		1713.09	0.00903		1713.09	0.00794		1713.09	0.00926		1713.09	0.009		1713.09	0.00916		1713.09	0.00923		1713.09	0.00928		1713.09	0.02002
1711.47	0.00098		1711.47	0.00478		1711.47	0.0087		1711.47	0.00901		1711.47	0.00903		1711.47	0.00791		1711.47	0.00923		1711.47	0.00899		1711.47	0.00916		1711.47	0.00924		1711.47	0.00928		1711.47	0.02001
1709.84	0.00107		1709.84	0.00488		1709.84	0.00875		1709.84	0.00905		1709.84	0.00908		1709.84	0.00792		1709.84	0.00924		1709.84	0.00901		1709.84	0.00916		1709.84	0.00924		1709.84	0.00928		1709.84	0.02002
1708.21	0.00117		1708.21	0.00504		1708.21	0.0088		1708.21	0.00911		1708.21	0.00914		1708.21	0.00795		1708.21	0.00928		1708.21	0.00904		1708.21	0.00915		1708.21	0.00923		1708.21	0.00927		1708.21	0.02004
1706.58	0.00126		1706.58	0.00516		1706.58	0.00882		1706.58	0.00914		1706.58	0.00917		1706.58	0.00798		1706.58	0.00934		1706.58	0.00907		1706.58	0.00913		1706.58	0.00921		1706.58	0.00926		1706.58	0.02005
1704.96	0.00128		1704.96	0.00523		1704.96	0.00882		1704.96	0.00916		1704.96	0.00919		1704.96	0.00801		1704.96	0.00937		1704.96	0.00908		1704.96	0.00911		1704.96	0.00919		1704.96	0.00925		1704.96	0.02005
1703.33	0.00131		1703.33	0.00527		1703.33	0.00882		1703.33	0.00918		1703.33	0.0092		1703.33	0.00803		1703.33	0.0094		1703.33	0.00909		1703.33	0.0091		1703.33	0.00918		1703.33	0.00923		1703.33	0.02006
1701.7	0.00129		1701.7	0.00527		1701.7	0.00881		1701.7	0.00919		1701.7	0.00921		1701.7	0.00804		1701.7	0.0094		1701.7	0.00909		1701.7	0.0091		1701.7	0.00916		1701.7	0.00922		1701.7	0.02006
1700.08	0.0013		1700.08	0.00523		1700.08	0.0088		1700.08	0.00918		1700.08	0.0092		1700.08	0.00804		1700.08	0.0094		1700.08	0.00909		1700.08	0.00909		1700.08	0.00915		1700.08	0.00922		1700.08	0.02005
1698.45	0.00133		1698.45	0.00515		1698.45	0.00878		1698.45	0.00916		1698.45	0.00917		1698.45	0.00802		1698.45	0.00938		1698.45	0.00908		1698.45	0.00909		1698.45	0.00914		1698.45	0.00922		1698.45	0.02004
1696.82	0.00143		1696.82	0.00501		1696.82	0.00873		1696.82	0.00911		1696.82	0.00911		1696.82	0.008		1696.82	0.00935		1696.82	0.00906		1696.82	0.00908		1696.82	0.00914		1696.82	0.00922		1696.82	0.02003
1695.19	0.00164		1695.19	0.00484		1695.19	0.00867		1695.19	0.00904		1695.19	0.00904		1695.19	0.00795		1695.19	0.00929		1695.19	0.00903		1695.19	0.00909		1695.19	0.00915		1695.19	0.00923		1695.19	0.02001
1693.57	0.00167		1693.57	0.00468		1693.57	0.00863		1693.57	0.00898		1693.57	0.00899		1693.57	0.0079		1693.57	0.00922		1693.57	0.00899		1693.57	0.0091		1693.57	0.00917		1693.57	0.00924		1693.57	0.01999
1691.94	0.00197		1691.94	0.00464		1691.94	0.00864		1691.94	0.00897		1691.94	0.00899		1691.94	0.00786		1691.94	0.00917		1691.94	0.00897		1691.94	0.00911		1691.94	0.00919		1691.94	0.00926		1691.94	0.01998
1690.31	0.00235		1690.31	0.00478		1690.31	0.00871		1690.31	0.00904		1690.31	0.00906		1690.31	0.00785		1690.31	0.00918		1690.31	0.00898		1690.31	0.00912		1690.31	0.0092		1690.31	0.00926		1690.31	0.01998
1688.69	0.00262		1688.69	0.00495		1688.69	0.00877		1688.69	0.00909		1688.69	0.00913		1688.69	0.00788		1688.69	0.00922		1688.69	0.009		1688.69	0.0091		1688.69	0.00918		1688.69	0.00924		1688.69	0.01998
1687.06	0.00271		1687.06	0.00507		1687.06	0.00879		1687.06	0.00911		1687.06	0.00916		1687.06	0.0079		1687.06	0.00926		1687.06	0.00901		1687.06	0.00909		1687.06	0.00916		1687.06	0.00921		1687.06	0.01998
1685.43	0.00266		1685.43	0.00514		1685.43	0.00879		1685.43	0.00911		1685.43	0.00917		1685.43	0.00791		1685.43	0.00929		1685.43	0.00902		1685.43	0.00907		1685.43	0.00914		1685.43	0.00917		1685.43	0.01997
1683.8	0.00269		1683.8	0.0052		1683.8	0.00879		1683.8	0.00912		1683.8	0.00919		1683.8	0.00792		1683.8	0.00931		1683.8	0.00902		1683.8	0.00906		1683.8	0.00912		1683.8	0.00914		1683.8	0.01996
1682.18	0.00256		1682.18	0.00522		1682.18	0.00877		1682.18	0.00911		1682.18	0.00919		1682.18	0.00792		1682.18	0.00933		1682.18	0.00901		1682.18	0.00905		1682.18	0.0091		1682.18	0.00911		1682.18	0.01995
1680.55	0.00253		1680.55	0.00519		1680.55	0.00874		1680.55	0.00909		1680.55	0.00917		1680.55	0.0079		1680.55	0.00932		1680.55	0.009		1680.55	0.00904		1680.55	0.00908		1680.55	0.0091		1680.55	0.01995
1678.92	0.00257		1678.92	0.00512		1678.92	0.00872		1678.92	0.00907		1678.92	0.00914		1678.92	0.00788		1678.92	0.0093		1678.92	0.00898		1678.92	0.00903		1678.92	0.00906		1678.92	0.00909		1678.92	0.01994
1677.3	0.00256		1677.3	0.00508		1677.3	0.0087		1677.3	0.00906		1677.3	0.00913		1677.3	0.00786		1677.3	0.00927		1677.3	0.00896		1677.3	0.00903		1677.3	0.00906		1677.3	0.0091		1677.3	0.01995
1675.67	0.00253		1675.67	0.00503		1675.67	0.00869		1675.67	0.00906		1675.67	0.00911		1675.67	0.00782		1675.67	0.00924		1675.67	0.00894		1675.67	0.00903		1675.67	0.00907		1675.67	0.00911		1675.67	0.01995
1674.04	0.00256		1674.04	0.00501		1674.04	0.00868		1674.04	0.00906		1674.04	0.00911		1674.04	0.00778		1674.04	0.00921		1674.04	0.00891		1674.04	0.00902		1674.04	0.00908		1674.04	0.00912		1674.04	0.01995
1672.41	0.00255		1672.41	0.00504		1672.41	0.0087		1672.41	0.00908		1672.41	0.00914		1672.41	0.00775		1672.41	0.00921		1672.41	0.00891		1672.41	0.00902		1672.41	0.00908		1672.41	0.00913		1672.41	0.01995
1670.79	0.00263		1670.79	0.00513		1670.79	0.00874		1670.79	0.0091		1670.79	0.00918		1670.79	0.00774		1670.79	0.00922		1670.79	0.00891		1670.79	0.009		1670.79	0.00908		1670.79	0.00912		1670.79	0.01995
1669.16	0.00267		1669.16	0.00518		1669.16	0.00876		1669.16	0.0091		1669.16	0.00919		1669.16	0.00773		1669.16	0.00924		1669.16	0.00893		1669.16	0.00898		1669.16	0.00906		1669.16	0.0091		1669.16	0.01995
1667.53	0.0026		1667.53	0.00516		1667.53	0.00874		1667.53	0.00908		1667.53	0.00917		1667.53	0.00771		1667.53	0.00924		1667.53	0.00893		1667.53	0.00896		1667.53	0.00904		1667.53	0.00908		1667.53	0.01995
1665.91	0.0025		1665.91	0.0051		1665.91	0.0087		1665.91	0.00905		1665.91	0.00914		1665.91	0.00768		1665.91	0.00922		1665.91	0.00892		1665.91	0.00894		1665.91	0.00903		1665.91	0.00907		1665.91	0.01994
1664.28	0.00253		1664.28	0.005		1664.28	0.00866		1664.28	0.00901		1664.28	0.0091		1664.28	0.00765		1664.28	0.00919		1664.28	0.0089		1664.28	0.00894		1664.28	0.00902		1664.28	0.00907		1664.28	0.01993
1662.65	0.00234		1662.65	0.00488		1662.65	0.00861		1662.65	0.00898		1662.65	0.00906		1662.65	0.00763		1662.65	0.00915		1662.65	0.00888		1662.65	0.00894		1662.65	0.00903		1662.65	0.00907		1662.65	0.01993
1661.02	0.00215		1661.02	0.00478		1661.02	0.00859		1661.02	0.00896		1661.02	0.00903		1661.02	0.00762		1661.02	0.00912		1661.02	0.00886		1661.02	0.00895		1661.02	0.00903		1661.02	0.00907		1661.02	0.01993
1659.4	0.00204		1659.4	0.00475		1659.4	0.0086		1659.4	0.00898		1659.4	0.00903		1659.4	0.00763		1659.4	0.0091		1659.4	0.00885		1659.4	0.00896		1659.4	0.00903		1659.4	0.00908		1659.4	0.01993
1657.77	0.00208		1657.77	0.00476		1657.77	0.00861		1657.77	0.009		1657.77	0.00904		1657.77	0.00763		1657.77	0.00908		1657.77	0.00883		1657.77	0.00897		1657.77	0.00903		1657.77	0.00908		1657.77	0.01993
1656.14	0.00211		1656.14	0.00476		1656.14	0.00861		1656.14	0.009		1656.14	0.00904		1656.14	0.00763		1656.14	0.00906		1656.14	0.00881		1656.14	0.00896		1656.14	0.00902		1656.14	0.00907		1656.14	0.01992
1654.52	0.00199		1654.52	0.00479		1654.52	0.00862		1654.52	0.009		1654.52	0.00904		1654.52	0.00763		1654.52	0.00907		1654.52	0.00881		1654.52	0.00895		1654.52	0.00902		1654.52	0.00907		1654.52	0.01991
1652.89	0.0019		1652.89	0.00487		1652.89	0.00865		1652.89	0.00902		1652.89	0.00907		1652.89	0.00764		1652.89	0.0091		1652.89	0.00883		1652.89	0.00894		1652.89	0.00903		1652.89	0.00907		1652.89	0.01991
1651.26	0.00201		1651.26	0.00495		1651.26	0.00867		1651.26	0.00903		1651.26	0.00909		1651.26	0.00766		1651.26	0.00913		1651.26	0.00885		1651.26	0.00893		1651.26	0.00902		1651.26	0.00906		1651.26	0.0199
1649.63	0.0022		1649.63	0.005		1649.63	0.00868		1649.63	0.00903		1649.63	0.00911		1649.63	0.00766		1649.63	0.00915		1649.63	0.00886		1649.63	0.00891		1649.63	0.00901		1649.63	0.00905		1649.63	0.0199
1648.01	0.00236		1648.01	0.00505		1648.01	0.00868		1648.01	0.00904		1648.01	0.00912		1648.01	0.00765		1648.01	0.00916		1648.01	0.00886		1648.01	0.00888		1648.01	0.00901		1648.01	0.00904		1648.01	0.01989
1646.38	0.00239		1646.38	0.00514		1646.38	0.00871		1646.38	0.00908		1646.38	0.00917		1646.38	0.00764		1646.38	0.00918		1646.38	0.00887		1646.38	0.00887		1646.38	0.00901		1646.38	0.00903		1646.38	0.01989
1644.75	0.00261		1644.75	0.00526		1644.75	0.00874		1644.75	0.00913		1644.75	0.00921		1644.75	0.00763		1644.75	0.00921		1644.75	0.00887		1644.75	0.00886		1644.75	0.00899		1644.75	0.00901		1644.75	0.01988
1643.13	0.00292		1643.13	0.00532		1643.13	0.00872		1643.13	0.00914		1643.13	0.00921		1643.13	0.00761		1643.13	0.00921		1643.13	0.00885		1643.13	0.00883		1643.13	0.00894		1643.13	0.00897		1643.13	0.01985
1641.5	0.00302		1641.5	0.00532		1641.5	0.00868		1641.5	0.00911		1641.5	0.00917		1641.5	0.00756		1641.5	0.00919		1641.5	0.00881		1641.5	0.00878		1641.5	0.00886		1641.5	0.00891		1641.5	0.0198
1639.87	0.00293		1639.87	0.00522		1639.87	0.0086		1639.87	0.00903		1639.87	0.00908		1639.87	0.00747		1639.87	0.00912		1639.87	0.00873		1639.87	0.0087		1639.87	0.00877		1639.87	0.00884		1639.87	0.01973
1638.24	0.0027		1638.24	0.00504		1638.24	0.00848		1638.24	0.0089		1638.24	0.00894		1638.24	0.00736		1638.24	0.00899		1638.24	0.00862		1638.24	0.00861		1638.24	0.00866		1638.24	0.00876		1638.24	0.01965
1636.62	0.00273		1636.62	0.00483		1636.62	0.00834		1636.62	0.00875		1636.62	0.00877		1636.62	0.00722		1636.62	0.00883		1636.62	0.00849		1636.62	0.00851		1636.62	0.00855		1636.62	0.00866		1636.62	0.01956
1634.99	0.00235		1634.99	0.00462		1634.99	0.0082		1634.99	0.00858		1634.99	0.00861		1634.99	0.00708		1634.99	0.00867		1634.99	0.00836		1634.99	0.00839		1634.99	0.00844		1634.99	0.00855		1634.99	0.01946
1633.36	0.00193		1633.36	0.00441		1633.36	0.00804		1633.36	0.00842		1633.36	0.00845		1633.36	0.00694		1633.36	0.00852		1633.36	0.00824		1633.36	0.00827		1633.36	0.00832		1633.36	0.00845		1633.36	0.01936
1631.74	0.00136		1631.74	0.00418		1631.74	0.00789		1631.74	0.00825		1631.74	0.00828		1631.74	0.0068		1631.74	0.00837		1631.74	0.0081		1631.74	0.00814		1631.74	0.0082		1631.74	0.00835		1631.74	0.01925
1630.11	0.00068		1630.11	0.00403		1630.11	0.00778		1630.11	0.00813		1630.11	0.00816		1630.11	0.00667		1630.11	0.00822		1630.11	0.00798		1630.11	0.00803		1630.11	0.0081		1630.11	0.00825		1630.11	0.01916
1628.48	3e-05		1628.48	0.00409		1628.48	0.00778		1628.48	0.00812		1628.48	0.00815		1628.48	0.0066		1628.48	0.00817		1628.48	0.00791		1628.48	0.00795		1628.48	0.00803		1628.48	0.00817		1628.48	0.01911
1626.85	6e-05		1626.85	0.00432		1626.85	0.00787		1626.85	0.00821		1626.85	0.00823		1626.85	0.00661		1626.85	0.00823		1626.85	0.00791		1626.85	0.00793		1626.85	0.00799		1626.85	0.00813		1626.85	0.0191
1625.23	-0.00063		1625.23	0.00456		1625.23	0.00797		1625.23	0.00831		1625.23	0.00833		1625.23	0.00667		1625.23	0.00835		1625.23	0.00797		1625.23	0.00794		1625.23	0.00799		1625.23	0.00812		1625.23	0.01912
1623.6	-0.00121		1623.6	0.00471		1623.6	0.00805		1623.6	0.00839		1623.6	0.00839		1623.6	0.00675		1623.6	0.00849		1623.6	0.00805		1623.6	0.00799		1623.6	0.00802		1623.6	0.00816		1623.6	0.01917
1621.97	-0.00152		1621.97	0.00479		1621.97	0.00814		1621.97	0.00848		1621.97	0.00847		1621.97	0.00687		1621.97	0.00863		1621.97	0.00816		1621.97	0.00809		1621.97	0.00811		1621.97	0.00825		1621.97	0.01926
1620.35	-0.00162		1620.35	0.00487		1620.35	0.00824		1620.35	0.0086		1620.35	0.00858		1620.35	0.007		1620.35	0.00877		1620.35	0.00829		1620.35	0.00823		1620.35	0.00823		1620.35	0.00839		1620.35	0.01938
1618.72	-0.00165		1618.72	0.00494		1618.72	0.00835		1618.72	0.0087		1618.72	0.0087		1618.72	0.00714		1618.72	0.0089		1618.72	0.00843		1618.72	0.00839		1618.72	0.00838		1618.72	0.00853		1618.72	0.01951
1617.09	-0.00162		1617.09	0.005		1617.09	0.00844		1617.09	0.0088		1617.09	0.00881		1617.09	0.00728		1617.09	0.00902		1617.09	0.00856		1617.09	0.00854		1617.09	0.00853		1617.09	0.00866		1617.09	0.01963
1615.46	-0.00154		1615.46	0.005		1615.46	0.00849		1615.46	0.00886		1615.46	0.00889		1615.46	0.00738		1615.46	0.0091		1615.46	0.00866		1615.46	0.00866		1615.46	0.00866		1615.46	0.00878		1615.46	0.01973
1613.84	-0.00121		1613.84	0.00491		1613.84	0.00849		1613.84	0.00887		1613.84	0.00892		1613.84	0.00743		1613.84	0.00913		1613.84	0.00872		1613.84	0.00875		1613.84	0.00876		1613.84	0.00888		1613.84	0.01979
1612.21	-0.00067		1612.21	0.00481		1612.21	0.00848		1612.21	0.00888		1612.21	0.00894		1612.21	0.00745		1612.21	0.0091		1612.21	0.00874		1612.21	0.00881		1612.21	0.00884		1612.21	0.00896		1612.21	0.01984
1610.58	-2e-05		1610.58	0.00485		1610.58	0.00853		1610.58	0.00894		1610.58	0.00901		1610.58	0.00747		1610.58	0.00906		1610.58	0.00874		1610.58	0.00884		1610.58	0.00889		1610.58	0.00901		1610.58	0.01987
1608.96	0.0005		1608.96	0.00511		1608.96	0.00865		1608.96	0.00906		1608.96	0.00915		1608.96	0.0075		1608.96	0.0091		1608.96	0.00876		1608.96	0.00884		1608.96	0.00888		1608.96	0.00902		1608.96	0.01989
1607.33	0.00053		1607.33	0.0054		1607.33	0.00877		1607.33	0.00917		1607.33	0.00928		1607.33	0.00756		1607.33	0.00919		1607.33	0.00879		1607.33	0.00881		1607.33	0.00883		1607.33	0.00899		1607.33	0.0199
1605.7	0.00091		1605.7	0.00565		1605.7	0.00884		1605.7	0.00924		1605.7	0.00936		1605.7	0.0076		1605.7	0.00928		1605.7	0.00881		1605.7	0.00877		1605.7	0.00876		1605.7	0.00895		1605.7	0.0199
1604.07	0.00126		1604.07	0.00583		1604.07	0.0089		1604.07	0.00929		1604.07	0.00941		1604.07	0.00763		1604.07	0.00935		1604.07	0.00882		1604.07	0.00872		1604.07	0.00869		1604.07	0.00892		1604.07	0.01991
1602.45	0.00158		1602.45	0.00598		1602.45	0.00896		1602.45	0.00933		1602.45	0.00946		1602.45	0.00766		1602.45	0.00941		1602.45	0.00883		1602.45	0.00869		1602.45	0.00863		1602.45	0.00891		1602.45	0.01993
1600.82	0.00186		1600.82	0.0061		1600.82	0.009		1600.82	0.00935		1600.82	0.00951		1600.82	0.00768		1600.82	0.00947		1600.82	0.00884		1600.82	0.00866		1600.82	0.00859		1600.82	0.00891		1600.82	0.01995
1599.19	0.00212		1599.19	0.00615		1599.19	0.00902		1599.19	0.00935		1599.19	0.00953		1599.19	0.00769		1599.19	0.0095		1599.19	0.00885		1599.19	0.00863		1599.19	0.00856		1599.19	0.0089		1599.19	0.01997
1597.57	0.00215		1597.57	0.0062		1597.57	0.00903		1597.57	0.00936		1597.57	0.00956		1597.57	0.0077		1597.57	0.00952		1597.57	0.00887		1597.57	0.00863		1597.57	0.00855		1597.57	0.0089		1597.57	0.01999
1595.94	0.00233		1595.94	0.00626		1595.94	0.00904		1595.94	0.00939		1595.94	0.00959		1595.94	0.00772		1595.94	0.00956		1595.94	0.00889		1595.94	0.00864		1595.94	0.00857		1595.94	0.0089		1595.94	0.02001
1594.31	0.00249		1594.31	0.00625		1594.31	0.00902		1594.31	0.00939		1594.31	0.00959		1594.31	0.00774		1594.31	0.00961		1594.31	0.00891		1594.31	0.00865		1594.31	0.0086		1594.31	0.00892		1594.31	0.02003
1592.68	0.00263		1592.68	0.00618		1592.68	0.00897		1592.68	0.00938		1592.68	0.00957		1592.68	0.00776		1592.68	0.00963		1592.68	0.00893		1592.68	0.00867		1592.68	0.00864		1592.68	0.00896		1592.68	0.02005
1591.06	0.0028		1591.06	0.0061		1591.06	0.00892		1591.06	0.00937		1591.06	0.00954		1591.06	0.00777		1591.06	0.00964		1591.06	0.00894		1591.06	0.00869		1591.06	0.00869		1591.06	0.00899		1591.06	0.02007
1589.43	0.00292		1589.43	0.00601		1589.43	0.00888		1589.43	0.00933		1589.43	0.00949		1589.43	0.00778		1589.43	0.00964		1589.43	0.00894		1589.43	0.00872		1589.43	0.00872		1589.43	0.00901		1589.43	0.02007
1587.8	0.00295		1587.8	0.00585		1587.8	0.00881		1587.8	0.00927		1587.8	0.00941		1587.8	0.00778		1587.8	0.00961		1587.8	0.00893		1587.8	0.00874		1587.8	0.00875		1587.8	0.00901		1587.8	0.02006
1586.18	0.00298		1586.18	0.00563		1586.18	0.00873		1586.18	0.00918		1586.18	0.0093		1586.18	0.00777		1586.18	0.00955		1586.18	0.0089		1586.18	0.00875		1586.18	0.00878		1586.18	0.00902		1586.18	0.02004
1584.55	0.00302		1584.55	0.00537		1584.55	0.00866		1584.55	0.0091		1584.55	0.0092		1584.55	0.00772		1584.55	0.00945		1584.55	0.00887		1584.55	0.00877		1584.55	0.00882		1584.55	0.00903		1584.55	0.02001
1582.92	0.00303		1582.92	0.00524		1582.92	0.00866		1582.92	0.00908		1582.92	0.00919		1582.92	0.00767		1582.92	0.00935		1582.92	0.00886		1582.92	0.00878		1582.92	0.00887		1582.92	0.00906		1582.92	0.02001
1581.29	0.00303		1581.29	0.00531		1581.29	0.00873		1581.29	0.00914		1581.29	0.00923		1581.29	0.00768		1581.29	0.00935		1581.29	0.00888		1581.29	0.00879		1581.29	0.0089		1581.29	0.00909		1581.29	0.02003
1579.67	0.003		1579.67	0.00546		1579.67	0.0088		1579.67	0.00921		1579.67	0.00928		1579.67	0.00775		1579.67	0.00942		1579.67	0.00894		1579.67	0.00881		1579.67	0.00891		1579.67	0.00911		1579.67	0.02004
1578.04	0.00303		1578.04	0.00568		1578.04	0.00889		1578.04	0.00931		1578.04	0.00936		1578.04	0.0079		1578.04	0.00956		1578.04	0.00904		1578.04	0.00884		1578.04	0.00892		1578.04	0.00912		1578.04	0.02006
1576.41	0.00295		1576.41	0.00593		1576.41	0.00896		1576.41	0.00941		1576.41	0.00944		1576.41	0.00811		1576.41	0.00979		1576.41	0.00916		1576.41	0.00887		1576.41	0.00891		1576.41	0.00915		1576.41	0.02008
1574.79	0.0029		1574.79	0.00611		1574.79	0.00901		1574.79	0.00948		1574.79	0.00948		1574.79	0.00837		1574.79	0.01004		1574.79	0.00927		1574.79	0.0089		1574.79	0.00891		1574.79	0.00918		1574.79	0.0201
1573.16	0.00292		1573.16	0.00627		1573.16	0.00905		1573.16	0.00954		1573.16	0.0095		1573.16	0.00867		1573.16	0.01032		1573.16	0.00938		1573.16	0.00893		1573.16	0.00891		1573.16	0.00922		1573.16	0.02012
1571.53	0.00297		1571.53	0.00648		1571.53	0.00909		1571.53	0.0096		1571.53	0.00951		1571.53	0.00913		1571.53	0.01069		1571.53	0.0095		1571.53	0.00894		1571.53	0.00886		1571.53	0.00924		1571.53	0.02014
1569.9	0.00298		1569.9	0.00676		1569.9	0.00914		1569.9	0.00966		1569.9	0.00954		1569.9	0.00979		1569.9	0.01117		1569.9	0.00963		1569.9	0.00891		1569.9	0.00875		1569.9	0.00926		1569.9	0.02014
1568.28	0.00301		1568.28	0.00714		1568.28	0.00923		1568.28	0.00974		1568.28	0.00961		1568.28	0.01063		1568.28	0.01174		1568.28	0.00979		1568.28	0.00883		1568.28	0.0086		1568.28	0.00928		1568.28	0.02013
1566.65	0.00301		1566.65	0.00774		1566.65	0.00939		1566.65	0.00987		1566.65	0.00975		1566.65	0.01164		1566.65	0.01245		1566.65	0.00999		1566.65	0.00867		1566.65	0.00837		1566.65	0.00926		1566.65	0.0201
1565.02	0.00306		1565.02	0.00857		1565.02	0.0096		1565.02	0.01005		1565.02	0.00997		1565.02	0.01279		1565.02	0.01331		1565.02	0.01025		1565.02	0.00846		1565.02	0.00809		1565.02	0.00923		1565.02	0.02005
1563.4	0.00309		1563.4	0.00948		1563.4	0.00983		1563.4	0.01027		1563.4	0.01021		1563.4	0.01401		1563.4	0.01425		1563.4	0.01053		1563.4	0.00824		1563.4	0.00779		1563.4	0.0092		1563.4	0.02
1561.77	0.00308		1561.77	0.01029		1561.77	0.00998		1561.77	0.01043		1561.77	0.01038		1561.77	0.01523		1561.77	0.01521		1561.77	0.01084		1561.77	0.00803		1561.77	0.00752		1561.77	0.00919		1561.77	0.01997
1560.14	0.00301		1560.14	0.01082		1560.14	0.01002		1560.14	0.01049		1560.14	0.01043		1560.14	0.01634		1560.14	0.01605		1560.14	0.01111		1560.14	0.00789		1560.14	0.00732		1560.14	0.00921		1560.14	0.01993
1558.51	0.00304		1558.51	0.01106		1558.51	0.00998		1558.51	0.01047		1558.51	0.0104		1558.51	0.01725		1558.51	0.01672		1558.51	0.01135		1558.51	0.00783		1558.51	0.00721		1558.51	0.00927		1558.51	0.01992
1556.89	0.00291		1556.89	0.01109		1556.89	0.00991		1556.89	0.0104		1556.89	0.01032		1556.89	0.01798		1556.89	0.0172		1556.89	0.01157		1556.89	0.00786		1556.89	0.0072		1556.89	0.00936		1556.89	0.01995
1555.26	0.00295		1555.26	0.01109		1555.26	0.0099		1555.26	0.01037		1555.26	0.01027		1555.26	0.01853		1555.26	0.01754		1555.26	0.01176		1555.26	0.00798		1555.26	0.00728		1555.26	0.00949		1555.26	0.02001
1553.63	0.00306		1553.63	0.01107		1553.63	0.00992		1553.63	0.01037		1553.63	0.01023		1553.63	0.01897		1553.63	0.0178		1553.63	0.01197		1553.63	0.00819		1553.63	0.00745		1553.63	0.00966		1553.63	0.02012
1552.01	0.00317		1552.01	0.01092		1552.01	0.0099		1552.01	0.01033		1552.01	0.01014		1552.01	0.01935		1552.01	0.01803		1552.01	0.01222		1552.01	0.00847		1552.01	0.00769		1552.01	0.00987		1552.01	0.02028
1550.38	0.00328		1550.38	0.01064		1550.38	0.00982		1550.38	0.01024		1550.38	0.01002		1550.38	0.01963		1550.38	0.0182		1550.38	0.01246		1550.38	0.00883		1550.38	0.008		1550.38	0.01013		1550.38	0.02048
1548.75	0.00331		1548.75	0.01033		1548.75	0.00977		1548.75	0.01014		1548.75	0.0099		1548.75	0.01981		1548.75	0.01831		1548.75	0.01271		1548.75	0.00922		1548.75	0.00837		1548.75	0.01043		1548.75	0.02073
1547.12	0.00332		1547.12	0.0101		1547.12	0.00973		1547.12	0.01007		1547.12	0.00982		1547.12	0.01994		1547.12	0.01842		1547.12	0.01298		1547.12	0.00963		1547.12	0.00876		1547.12	0.01072		1547.12	0.021
1545.5	0.00327		1545.5	0.00979		1545.5	0.00964		1545.5	0.00994		1545.5	0.00971		1545.5	0.02		1545.5	0.01848		1545.5	0.01328		1545.5	0.01008		1545.5	0.00919		1545.5	0.01101		1545.5	0.02127
1543.87	0.0032		1543.87	0.00931		1543.87	0.00948		1543.87	0.00976		1543.87	0.00953		1543.87	0.01993		1543.87	0.01845		1543.87	0.01356		1543.87	0.01057		1543.87	0.00969		1543.87	0.01133		1543.87	0.02156
1542.24	0.00309		1542.24	0.00876		1542.24	0.00931		1542.24	0.00955		1542.24	0.00933		1542.24	0.01977		1542.24	0.01835		1542.24	0.01381		1542.24	0.01108		1542.24	0.01023		1542.24	0.01166		1542.24	0.02187
1540.62	0.00294		1540.62	0.0081		1540.62	0.00911		1540.62	0.0093		1540.62	0.00911		1540.62	0.01958		1540.62	0.01823		1540.62	0.01407		1540.62	0.01163		1540.62	0.01083		1540.62	0.01202		1540.62	0.02218
1538.99	0.00297		1538.99	0.0074		1538.99	0.0089		1538.99	0.00903		1538.99	0.00886		1538.99	0.01945		1538.99	0.0181		1538.99	0.01434		1538.99	0.01221		1538.99	0.01147		1538.99	0.0124		1538.99	0.0225
1537.36	0.00291		1537.36	0.00683		1537.36	0.00876		1537.36	0.00883		1537.36	0.00868		1537.36	0.01942		1537.36	0.01803		1537.36	0.01463		1537.36	0.01277		1537.36	0.01208		1537.36	0.01276		1537.36	0.0228
1535.73	0.00306		1535.73	0.00649		1535.73	0.00872		1535.73	0.00871		1535.73	0.00859		1535.73	0.01956		1535.73	0.01807		1535.73	0.01496		1535.73	0.01329		1535.73	0.01264		1535.73	0.0131		1535.73	0.02309
1534.11	0.00317		1534.11	0.00617		1534.11	0.00865		1534.11	0.00858		1534.11	0.00848		1534.11	0.01986		1534.11	0.01825		1534.11	0.01535		1534.11	0.01381		1534.11	0.01319		1534.11	0.01347		1534.11	0.02338
1532.48	0.00334		1532.48	0.00574		1532.48	0.00852		1532.48	0.0084		1532.48	0.00831		1532.48	0.0203		1532.48	0.01853		1532.48	0.01577		1532.48	0.01432		1532.48	0.01373		1532.48	0.01387		1532.48	0.02369
1530.85	0.00348		1530.85	0.00532		1530.85	0.00838		1530.85	0.00823		1530.85	0.00813		1530.85	0.02085		1530.85	0.01887		1530.85	0.01621		1530.85	0.01482		1530.85	0.01424		1530.85	0.01427		1530.85	0.02398
1529.23	0.00351		1529.23	0.00511		1529.23	0.00834		1529.23	0.00816		1529.23	0.00804		1529.23	0.0215		1529.23	0.01927		1529.23	0.01668		1529.23	0.01531		1529.23	0.01472		1529.23	0.01467		1529.23	0.02428
1527.6	0.00352		1527.6	0.00508		1527.6	0.00836		1527.6	0.00814		1527.6	0.00801		1527.6	0.02221		1527.6	0.01976		1527.6	0.01718		1527.6	0.0158		1527.6	0.01519		1527.6	0.01504		1527.6	0.0246
1525.97	0.00345		1525.97	0.00509		1525.97	0.00837		1525.97	0.00811		1525.97	0.00798		1525.97	0.02294		1525.97	0.02032		1525.97	0.01772		1525.97	0.01628		1525.97	0.01564		1525.97	0.01538		1525.97	0.02494
1524.34	0.0033		1524.34	0.00529		1524.34	0.00844		1524.34	0.00813		1524.34	0.00799		1524.34	0.02386		1524.34	0.02106		1524.34	0.01835		1524.34	0.0168		1524.34	0.01611		1524.34	0.01577		1524.34	0.02532
1522.72	0.00312		1522.72	0.00567		1522.72	0.00858		1522.72	0.00821		1522.72	0.00808		1522.72	0.02474		1522.72	0.02185		1522.72	0.01896		1522.72	0.01726		1522.72	0.01652		1522.72	0.01614		1522.72	0.02569
1521.09	0.00294		1521.09	0.00595		1521.09	0.0087		1521.09	0.0083		1521.09	0.00818		1521.09	0.025		1521.09	0.02222		1521.09	0.01926		1521.09	0.01748		1521.09	0.01672		1521.09	0.01632		1521.09	0.02591
1519.46	0.00297		1519.46	0.00614		1519.46	0.00882		1519.46	0.00842		1519.46	0.00832		1519.46	0.02443		1519.46	0.02203		1519.46	0.01912		1519.46	0.01739		1519.46	0.01663		1519.46	0.01627		1519.46	0.02592
1517.84	0.00286		1517.84	0.0063		1517.84	0.00899		1517.84	0.00863		1517.84	0.00858		1517.84	0.02293		1517.84	0.02116		1517.84	0.01849		1517.84	0.01692		1517.84	0.01621		1517.84	0.01591		1517.84	0.02568
1516.21	0.00295		1516.21	0.00645		1516.21	0.00922		1516.21	0.00894		1516.21	0.00895		1516.21	0.02048		1516.21	0.01963		1516.21	0.01737		1516.21	0.01605		1516.21	0.01545		1516.21	0.01525		1516.21	0.0252
1514.58	0.00323		1514.58	0.00666		1514.58	0.00953		1514.58	0.00938		1514.58	0.00945		1514.58	0.01719		1514.58	0.01752		1514.58	0.01581		1514.58	0.01482		1514.58	0.01439		1514.58	0.01434		1514.58	0.02451
1512.95	0.00354		1512.95	0.00698		1512.95	0.00997		1512.95	0.01003		1512.95	0.01016		1512.95	0.01277		1512.95	0.01458		1512.95	0.01359		1512.95	0.01303		1512.95	0.01283		1512.95	0.01296		1512.95	0.02344
1511.33	0.00362		1511.33	0.00739		1511.33	0.01052		1511.33	0.01084		1511.33	0.01104		1511.33	0.00748		1511.33	0.01093		1511.33	0.0108		1511.33	0.01075		1511.33	0.01082		1511.33	0.01117		1511.33	0.02205
1509.7	0.00365		1509.7	0.00792		1509.7	0.01119		1509.7	0.0118		1509.7	0.01205		1509.7	0.00187		1509.7	0.00696		1509.7	0.00774		1509.7	0.00824		1509.7	0.0086		1509.7	0.00915		1509.7	0.02049
1508.07	0.00359		1508.07	0.00845		1508.07	0.01186		1508.07	0.01274		1508.07	0.01306		1508.07	-0.00349		1508.07	0.00311		1508.07	0.00473		1508.07	0.00576		1508.07	0.00641		1508.07	0.0071		1508.07	0.01895
1506.45	0.0035		1506.45	0.00893		1506.45	0.01245		1506.45	0.01358		1506.45	0.01396		1506.45	-0.00797		1506.45	-0.0002		1506.45	0.00211		1506.45	0.00358		1506.45	0.00448		1506.45	0.00526		1506.45	0.01759
1504.82	0.00338		1504.82	0.00948		1504.82	0.01299		1504.82	0.01432		1504.82	0.01473		1504.82	-0.0111		1504.82	-0.0026		1504.82	0.00015		1504.82	0.00193		1504.82	0.003		1504.82	0.00384		1504.82	0.01655
1503.19	0.0034		1503.19	0.01003		1503.19	0.01342		1503.19	0.0149		1503.19	0.01534		1503.19	-0.01296		1503.19	-0.00412		1503.19	-0.00114		1503.19	0.0008		1503.19	0.00197		1503.19	0.00285		1503.19	0.01583
1501.56	0.00338		1501.56	0.01033		1501.56	0.01364		1501.56	0.01519		1501.56	0.01566		1501.56	-0.01367		1501.56	-0.00485		1501.56	-0.00181		1501.56	0.00021		1501.56	0.0014		1501.56	0.0023		1501.56	0.01542
1499.94	0.00341		1499.94	0.0104		1499.94	0.01364		1499.94	0.01522		1499.94	0.01569		1499.94	-0.01315		1499.94	-0.00471		1499.94	-0.00177		1499.94	0.00023		1499.94	0.00138		1499.94	0.00224		1499.94	0.01538
1498.31	0.00326		1498.31	0.01041		1498.31	0.01354		1498.31	0.01508		1498.31	0.01556		1498.31	-0.01167		1498.31	-0.00386		1498.31	-0.00114		1498.31	0.00073		1498.31	0.0018		1498.31	0.00261		1498.31	0.01564
1496.68	0.00312		1496.68	0.01039		1496.68	0.01336		1496.68	0.0148		1496.68	0.01527		1496.68	-0.00939		1496.68	-0.00236		1496.68	0		1496.68	0.00166		1496.68	0.00261		1496.68	0.00333		1496.68	0.01617
1495.06	0.00304		1495.06	0.01037		1495.06	0.01312		1495.06	0.01444		1495.06	0.01488		1495.06	-0.00668		1495.06	-0.00049		1495.06	0.00144		1495.06	0.00281		1495.06	0.00363		1495.06	0.00426		1495.06	0.01684
1493.43	0.00303		1493.43	0.01028		1493.43	0.01284		1493.43	0.01405		1493.43	0.01445		1493.43	-0.00422		1493.43	0.0012		1493.43	0.00273		1493.43	0.00385		1493.43	0.00453		1493.43	0.00509		1493.43	0.01741
1491.8	--		1491.8	0.01007		1491.8	0.01253		1491.8	0.01365		1491.8	0.014		1491.8	-0.00203		1491.8	0.00268		1491.8	0.00387		1491.8	0.00477		1491.8	0.00534		1491.8	0.00583		1491.8	0.0179
1490.17	0.0029		1490.17	0.00982		1490.17	0.01223		1490.17	0.01326		1490.17	0.01357		1490.17	-9e-05		1490.17	0.00398		1490.17	0.00486		1490.17	0.0056		1490.17	0.00606		1490.17	0.00649		1490.17	0.01832
1488.55	0.00272		1488.55	0.00955		1488.55	0.01195		1488.55	0.0129		1488.55	0.01316		1488.55	0.00158		1488.55	0.00509		1488.55	0.00571		1488.55	0.00631		1488.55	0.00669		1488.55	0.00706		1488.55	0.01868
1486.92	0.00256		1486.92	0.00929		1486.92	0.0117		1486.92	0.01258		1486.92	0.0128		1486.92	0.00303		1486.92	0.00604		1486.92	0.00644		1486.92	0.00692		1486.92	0.00723		1486.92	0.00755		1486.92	0.01898
1485.29	0.00248		1485.29	0.00907		1485.29	0.01149		1485.29	0.0123		1485.29	0.01248		1485.29	0.00425		1485.29	0.00685		1485.29	0.00706		1485.29	0.00744		1485.29	0.00768		1485.29	0.00795		1485.29	0.01922
1483.67	0.00251		1483.67	0.00885		1483.67	0.01129		1483.67	0.01204		1483.67	0.01219		1483.67	0.00533		1483.67	0.00756		1483.67	0.0076		1483.67	0.0079		1483.67	0.00808		1483.67	0.0083		1483.67	0.01942
1482.04	0.00254		1482.04	0.00859		1482.04	0.01107		1482.04	0.01176		1482.04	0.0119		1482.04	0.00636		1482.04	0.00823		1482.04	0.00811		1482.04	0.00834		1482.04	0.00845		1482.04	0.00865		1482.04	0.01961
1480.41	0.00266		1480.41	0.00836		1480.41	0.01089		1480.41	0.01153		1480.41	0.01165		1480.41	0.00726		1480.41	0.00881		1480.41	0.00856		1480.41	0.00873		1480.41	0.00879		1480.41	0.00895		1480.41	0.01979
1478.78	0.00263		1478.78	0.00825		1478.78	0.01078		1478.78	0.01137		1478.78	0.01148		1478.78	0.00804		1478.78	0.00932		1478.78	0.00895		1478.78	0.00906		1478.78	0.00907		1478.78	0.00921		1478.78	0.01995
1477.16	0.00251		1477.16	0.00813		1477.16	0.01066		1477.16	0.01121		1477.16	0.01131		1477.16	0.00883		1477.16	0.00984		1477.16	0.00934		1477.16	0.00938		1477.16	0.00934		1477.16	0.00946		1477.16	0.02011
1475.53	0.00237		1475.53	0.00797		1475.53	0.01053		1475.53	0.01103		1475.53	0.01112		1475.53	0.0096		1475.53	0.01033		1475.53	0.00972		1475.53	0.00968		1475.53	0.0096		1475.53	0.00969		1475.53	0.02025
1473.9	0.00227		1473.9	0.00781		1473.9	0.01041		1473.9	0.01087		1473.9	0.01095		1473.9	0.01028		1473.9	0.01076		1473.9	0.01003		1473.9	0.00994		1473.9	0.00983		1473.9	0.00989		1473.9	0.02038
1472.28	0.0023		1472.28	0.00767		1472.28	0.0103		1472.28	0.01074		1472.28	0.0108		1472.28	0.01087		1472.28	0.01112		1472.28	0.01029		1472.28	0.01015		1472.28	0.01		1472.28	0.01006		1472.28	0.02048
1470.65	0.00228		1470.65	0.00754		1470.65	0.0102		1470.65	0.01062		1470.65	0.01067		1470.65	0.01137		1470.65	0.01141		1470.65	0.01048		1470.65	0.01029		1470.65	0.01013		1470.65	0.01018		1470.65	0.02054
1469.02	0.00234		1469.02	0.0074		1469.02	0.0101		1469.02	0.0105		1469.02	0.01054		1469.02	0.01174		1469.02	0.01161		1469.02	0.01061		1469.02	0.01038		1469.02	0.01021		1469.02	0.01026		1469.02	0.02057
1467.39	0.00236		1467.39	0.00724		1467.39	0.01		1467.39	0.01039		1467.39	0.01042		1467.39	0.01195		1467.39	0.01171		1467.39	0.01066		1467.39	0.01041		1467.39	0.01024		1467.39	0.01028		1467.39	0.02057
1465.77	0.00236		1465.77	0.00709		1465.77	0.00991		1465.77	0.0103		1465.77	0.01033		1465.77	0.01198		1465.77	0.01171		1465.77	0.01064		1465.77	0.01039		1465.77	0.01023		1465.77	0.01027		1465.77	0.02054
1464.14	0.00243		1464.14	0.00706		1464.14	0.00988		1464.14	0.01027		1464.14	0.0103		1464.14	0.01191		1464.14	0.01166		1464.14	0.0106		1464.14	0.01035		1464.14	0.0102		1464.14	0.01023		1464.14	0.02049
1462.51	0.00246		1462.51	0.00713		1462.51	0.00988		1462.51	0.01028		1462.51	0.01031		1462.51	0.01178		1462.51	0.0116		1462.51	0.01055		1462.51	0.01028		1462.51	0.01014		1462.51	0.01017		1462.51	0.02045
1460.89	0.00252		1460.89	0.0072		1460.89	0.00989		1460.89	0.01028		1460.89	0.01033		1460.89	0.01159		1460.89	0.01152		1460.89	0.01048		1460.89	0.0102		1460.89	0.01006		1460.89	0.0101		1460.89	0.0204
1459.26	0.00251		1459.26	0.0073		1459.26	0.00991		1459.26	0.0103		1459.26	0.01037		1459.26	0.01139		1459.26	0.01144		1459.26	0.01042		1459.26	0.01012		1459.26	0.00997		1459.26	0.01004		1459.26	0.02035
1457.63	0.00241		1457.63	0.00744		1457.63	0.00996		1457.63	0.01034		1457.63	0.01044		1457.63	0.01121		1457.63	0.01139		1457.63	0.01039		1457.63	0.01005		1457.63	0.00989		1457.63	0.00997		1457.63	0.02032
1456	0.00232		1456	0.00757		1456	0.01		1456	0.01037		1456	0.01049		1456	0.01105		1456	0.01134		1456	0.01036		1456	0.00997		1456	0.00982		1456	0.00991		1456	0.0203
1454.38	0.00237		1454.38	0.00764		1454.38	0.01002		1454.38	0.01037		1454.38	0.01051		1454.38	0.01091		1454.38	0.0113		1454.38	0.01032		1454.38	0.0099		1454.38	0.00975		1454.38	0.00984		1454.38	0.02028
1452.75	0.0024		1452.75	0.00763		1452.75	0.01		1452.75	0.01034		1452.75	0.01049		1452.75	0.01078		1452.75	0.01126		1452.75	0.01029		1452.75	0.00984		1452.75	0.00968		1452.75	0.00979		1452.75	0.02025
1451.12	0.00242		1451.12	0.00757		1451.12	0.00997		1451.12	0.01028		1451.12	0.01044		1451.12	0.01067		1451.12	0.0112		1451.12	0.01024		1451.12	0.00979		1451.12	0.00963		1451.12	0.00975		1451.12	0.02024
1449.5	0.00245		1449.5	0.00758		1449.5	0.01		1449.5	0.01028		1449.5	0.01042		1449.5	0.01057		1449.5	0.01115		1449.5	0.0102		1449.5	0.00977		1449.5	0.00962		1449.5	0.00976		1449.5	0.02024
1447.87	0.0025		1447.87	0.00771		1447.87	0.01006		1447.87	0.01033		1447.87	0.01045		1447.87	0.01045		1447.87	0.01111		1447.87	0.01018		1447.87	0.00977		1447.87	0.00961		1447.87	0.00975		1447.87	0.02026
1446.24	0.00256		1446.24	0.0079		1446.24	0.01009		1446.24	0.01038		1446.24	0.0105		1446.24	0.01031		1446.24	0.01109		1446.24	0.01015		1446.24	0.00976		1446.24	0.00956		1446.24	0.00969		1446.24	0.02027
1444.61	0.00254		1444.61	0.00817		1444.61	0.01014		1444.61	0.01045		1444.61	0.01057		1444.61	0.0102		1444.61	0.0111		1444.61	0.01013		1444.61	0.00973		1444.61	0.00949		1444.61	0.00962		1444.61	0.02028
1442.99	0.00257		1442.99	0.00838		1442.99	0.01015		1442.99	0.01049		1442.99	0.01062		1442.99	0.01009		1442.99	0.01112		1442.99	0.01011		1442.99	0.00967		1442.99	0.00941		1442.99	0.00953		1442.99	0.02027
1441.36	0.00244		1441.36	0.00845		1441.36	0.01012		1441.36	0.01048		1441.36	0.01063		1441.36	0.00997		1441.36	0.01111		1441.36	0.01007		1441.36	0.0096		1441.36	0.00934		1441.36	0.00945		1441.36	0.02024
1439.73	0.00233		1439.73	0.00843		1439.73	0.01007		1439.73	0.01045		1439.73	0.01061		1439.73	0.00985		1439.73	0.01106		1439.73	0.01002		1439.73	0.00952		1439.73	0.00927		1439.73	0.00939		1439.73	0.02021
1438.11	0.00218		1438.11	0.0083		1438.11	0.01		1438.11	0.01039		1438.11	0.01056		1438.11	0.00971		1438.11	0.01097		1438.11	0.00995		1438.11	0.00944		1438.11	0.00921		1438.11	0.00932		1438.11	0.02017
1436.48	0.00198		1436.48	0.00806		1436.48	0.00989		1436.48	0.0103		1436.48	0.01046		1436.48	0.00956		1436.48	0.01083		1436.48	0.00984		1436.48	0.00936		1436.48	0.00916		1436.48	0.00927		1436.48	0.02013
1434.85	0.00181		1434.85	0.00798		1434.85	0.00988		1434.85	0.01032		1434.85	0.01045		1434.85	0.00946		1434.85	0.01074		1434.85	0.00978		1434.85	0.0093		1434.85	0.00915		1434.85	0.00925		1434.85	0.0201
1433.22	0.00184		1433.22	0.0082		1433.22	0.00999		1433.22	0.01042		1433.22	0.01058		1433.22	0.00945		1433.22	0.01079		1433.22	0.00978		1433.22	0.00926		1433.22	0.00912		1433.22	0.00927		1433.22	0.02008
1431.6	0.00179		1431.6	0.00841		1431.6	0.01007		1431.6	0.01049		1431.6	0.01067		1431.6	0.00946		1431.6	0.01086		1431.6	0.00979		1431.6	0.00923		1431.6	0.00909		1431.6	0.00931		1431.6	0.02005
1429.97	0.0019		1429.97	0.00864		1429.97	0.01016		1429.97	0.01057		1429.97	0.01077		1429.97	0.00951		1429.97	0.01096		1429.97	0.00982		1429.97	0.00924		1429.97	0.00909		1429.97	0.00936		1429.97	0.02005
1428.34	0.00195		1428.34	0.00892		1428.34	0.01023		1428.34	0.01064		1428.34	0.01086		1428.34	0.00958		1428.34	0.01109		1428.34	0.00986		1428.34	0.00926		1428.34	0.00906		1428.34	0.00937		1428.34	0.02005
1426.72	0.00196		1426.72	0.00909		1426.72	0.01024		1426.72	0.01066		1426.72	0.01089		1426.72	0.00965		1426.72	0.01123		1426.72	0.0099		1426.72	0.00927		1426.72	0.009		1426.72	0.00934		1426.72	0.02004
1425.09	0.00196		1425.09	0.00909		1425.09	0.01019		1425.09	0.01061		1425.09	0.01084		1425.09	0.00972		1425.09	0.01131		1425.09	0.00991		1425.09	0.00928		1425.09	0.00895		1425.09	0.00931		1425.09	0.02003
1423.46	0.00199		1423.46	0.00891		1423.46	0.0101		1423.46	0.01051		1423.46	0.01074		1423.46	0.00976		1423.46	0.01132		1423.46	0.0099		1423.46	0.00929		1423.46	0.00895		1423.46	0.00931		1423.46	0.02002
1421.83	0.00197		1421.83	0.00861		1421.83	0.00997		1421.83	0.01038		1421.83	0.01059		1421.83	0.00978		1421.83	0.01126		1421.83	0.00987		1421.83	0.00932		1421.83	0.00898		1421.83	0.00934		1421.83	0.02002
1420.21	0.00198		1420.21	0.00822		1420.21	0.00981		1420.21	0.01025		1420.21	0.01041		1420.21	0.0098		1420.21	0.01116		1420.21	0.00985		1420.21	0.00936		1420.21	0.00904		1420.21	0.00938		1420.21	0.02004
1418.58	0.00199		1418.58	0.00791		1418.58	0.00971		1418.58	0.01017		1418.58	0.01028		1418.58	0.00984		1418.58	0.01107		1418.58	0.00983		1418.58	0.0094		1418.58	0.00912		1418.58	0.00943		1418.58	0.02008
1416.95	0.00201		1416.95	0.00785		1416.95	0.00973		1416.95	0.01022		1416.95	0.01027		1416.95	0.00992		1416.95	0.01105		1416.95	0.00987		1416.95	0.00944		1416.95	0.00921		1416.95	0.00947		1416.95	0.02017
1415.33	0.0021		1415.33	0.00814		1415.33	0.00988		1415.33	0.01039		1415.33	0.01043		1415.33	0.01006		1415.33	0.01118		1415.33	0.00999		1415.33	0.00948		1415.33	0.00928		1415.33	0.0095		1415.33	0.02027
1413.7	0.00213		1413.7	0.0086		1413.7	0.01005		1413.7	0.01056		1413.7	0.01062		1413.7	0.01022		1413.7	0.01141		1413.7	0.01015		1413.7	0.0095		1413.7	0.00929		1413.7	0.00953		1413.7	0.02035
1412.07	0.0022		1412.07	0.00881		1412.07	0.01009		1412.07	0.01058		1412.07	0.01068		1412.07	0.01031		1412.07	0.01156		1412.07	0.01025		1412.07	0.00947		1412.07	0.00927		1412.07	0.00952		1412.07	0.02038
1410.44	0.00231		1410.44	0.00887		1410.44	0.01007		1410.44	0.01054		1410.44	0.01065		1410.44	0.01036		1410.44	0.01165		1410.44	0.0103		1410.44	0.00943		1410.44	0.00925		1410.44	0.0095		1410.44	0.02039
1408.82	0.00239		1408.82	0.00883		1408.82	0.01004		1408.82	0.01047		1408.82	0.0106		1408.82	0.01038		1408.82	0.01167		1408.82	0.01031		1408.82	0.00939		1408.82	0.00922		1408.82	0.00946		1408.82	0.02038
1407.19	0.0024		1407.19	0.00873		1407.19	0.01		1407.19	0.0104		1407.19	0.01053		1407.19	0.01037		1407.19	0.01166		1407.19	0.01029		1407.19	0.00937		1407.19	0.00919		1407.19	0.00943		1407.19	0.02035
1405.56	0.00237		1405.56	0.00879		1405.56	0.01004		1405.56	0.01044		1405.56	0.01054		1405.56	0.01039		1405.56	0.0117		1405.56	0.0103		1405.56	0.0094		1405.56	0.00921		1405.56	0.00944		1405.56	0.02034
1403.94	0.0024		1403.94	0.00879		1403.94	0.01005		1403.94	0.01046		1403.94	0.01052		1403.94	0.01035		1403.94	0.01169		1403.94	0.01028		1403.94	0.00943		1403.94	0.00923		1403.94	0.00945		1403.94	0.02033
1402.31	0.00232		1402.31	0.00867		1402.31	0.01002		1402.31	0.01045		1402.31	0.01046		1402.31	0.01024		1402.31	0.01159		1402.31	0.0102		1402.31	0.00943		1402.31	0.00922		1402.31	0.00945		1402.31	0.0203
1400.68	0.00228		1400.68	0.00849		1400.68	0.00997		1400.68	0.01042		1400.68	0.01041		1400.68	0.01009		1400.68	0.01145		1400.68	0.01009		1400.68	0.00942		1400.68	0.0092		1400.68	0.00944		1400.68	0.02026
1399.05	0.00224		1399.05	0.00838		1399.05	0.00996		1399.05	0.01044		1399.05	0.01042		1399.05	0.00994		1399.05	0.0113		1399.05	0.00998		1399.05	0.00939		1399.05	0.00917		1399.05	0.0094		1399.05	0.02023
1397.43	0.00224		1397.43	0.00838		1397.43	0.01		1397.43	0.01051		1397.43	0.0105		1397.43	0.0098		1397.43	0.01118		1397.43	0.0099		1397.43	0.00934		1397.43	0.00913		1397.43	0.00935		1397.43	0.02021
1395.8	0.00231		1395.8	0.00838		1395.8	0.01002		1395.8	0.01055		1395.8	0.01057		1395.8	0.00966		1395.8	0.01107		1395.8	0.00982		1395.8	0.00927		1395.8	0.00906		1395.8	0.00929		1395.8	0.02018
1394.17	0.00234		1394.17	0.00829		1394.17	0.01001		1394.17	0.01053		1394.17	0.01057		1394.17	0.0095		1394.17	0.01093		1394.17	0.00974		1394.17	0.00918		1394.17	0.00897		1394.17	0.00922		1394.17	0.02013
1392.55	0.00247		1392.55	0.00806		1392.55	0.00993		1392.55	0.01044		1392.55	0.0105		1392.55	0.00934		1392.55	0.01073		1392.55	0.00962		1392.55	0.00908		1392.55	0.00889		1392.55	0.00916		1392.55	0.02006
1390.92	0.00271		1390.92	0.00781		1390.92	0.00987		1390.92	0.01034		1390.92	0.01044		1390.92	0.0092		1390.92	0.01051		1390.92	0.00951		1390.92	0.00899		1390.92	0.00883		1390.92	0.00912		1390.92	0.01999
1389.29	0.00289		1389.29	0.00768		1389.29	0.00986		1389.29	0.0103		1389.29	0.01042		1389.29	0.00911		1389.29	0.01036		1389.29	0.00944		1389.29	0.00892		1389.29	0.00877		1389.29	0.00908		1389.29	0.01993
1387.66	0.00296		1387.66	0.0077		1387.66	0.00991		1387.66	0.01032		1387.66	0.01043		1387.66	0.00908		1387.66	0.01031		1387.66	0.00941		1387.66	0.00888		1387.66	0.00874		1387.66	0.00907		1387.66	0.01989
1386.04	0.00296		1386.04	0.00788		1386.04	0.01001		1386.04	0.01043		1386.04	0.0105		1386.04	0.00909		1386.04	0.01035		1386.04	0.00944		1386.04	0.00889		1386.04	0.00873		1386.04	0.00908		1386.04	0.0199
1384.41	0.00299		1384.41	0.00787		1384.41	0.01002		1384.41	0.01042		1384.41	0.01046		1384.41	0.00904		1384.41	0.01034		1384.41	0.00941		1384.41	0.00887		1384.41	0.00871		1384.41	0.00907		1384.41	0.0199
1382.78	0.00292		1382.78	0.00769		1382.78	0.00996		1382.78	0.01034		1382.78	0.01037		1382.78	0.00896		1382.78	0.01028		1382.78	0.00935		1382.78	0.00886		1382.78	0.00871		1382.78	0.00907		1382.78	0.01988
1381.16	0.00284		1381.16	0.00745		1381.16	0.00987		1381.16	0.01024		1381.16	0.01027		1381.16	0.00889		1381.16	0.0102		1381.16	0.00929		1381.16	0.00886		1381.16	0.00873		1381.16	0.00908		1381.16	0.01987
1379.53	0.00272		1379.53	0.00723		1379.53	0.00979		1379.53	0.01017		1379.53	0.01019		1379.53	0.00883		1379.53	0.01012		1379.53	0.00923		1379.53	0.00887		1379.53	0.00878		1379.53	0.00911		1379.53	0.01986
1377.9	0.00258		1377.9	0.00716		1377.9	0.00978		1377.9	0.01017		1377.9	0.01019		1377.9	0.00882		1377.9	0.01008		1377.9	0.00922		1377.9	0.0089		1377.9	0.00883		1377.9	0.00914		1377.9	0.01988
1376.27	0.00243		1376.27	0.00724		1376.27	0.00982		1376.27	0.01021		1376.27	0.01024		1376.27	0.00885		1376.27	0.01012		1376.27	0.00924		1376.27	0.00894		1376.27	0.00886		1376.27	0.00917		1376.27	0.0199
1374.65	0.00246		1374.65	0.00728		1374.65	0.00982		1374.65	0.01023		1374.65	0.01025		1374.65	0.0089		1374.65	0.01016		1374.65	0.00926		1374.65	0.00896		1374.65	0.00889		1374.65	0.00919		1374.65	0.01991
1373.02	0.00227		1373.02	0.00728		1373.02	0.00979		1373.02	0.01022		1373.02	0.01024		1373.02	0.00896		1373.02	0.0102		1373.02	0.00928		1373.02	0.00897		1373.02	0.00891		1373.02	0.00921		1373.02	0.01991
1371.39	0.00217		1371.39	0.00736		1371.39	0.0098		1371.39	0.01025		1371.39	0.01027		1371.39	0.00904		1371.39	0.01026		1371.39	0.00932		1371.39	0.00899		1371.39	0.00892		1371.39	0.00922		1371.39	0.01993
1369.77	0.00215		1369.77	0.00751		1369.77	0.00984		1369.77	0.01029		1369.77	0.01032		1369.77	0.00914		1369.77	0.01035		1369.77	0.00936		1369.77	0.009		1369.77	0.0089		1369.77	0.00922		1369.77	0.01994
1368.14	0.00215		1368.14	0.00756		1368.14	0.00982		1368.14	0.01027		1368.14	0.01031		1368.14	0.00921		1368.14	0.01043		1368.14	0.00939		1368.14	0.009		1368.14	0.00887		1368.14	0.00921		1368.14	0.01994
1366.51	0.00211		1366.51	0.00748		1366.51	0.00975		1366.51	0.0102		1366.51	0.01024		1366.51	0.00926		1366.51	0.01046		1366.51	0.00939		1366.51	0.00899		1366.51	0.00886		1366.51	0.00919		1366.51	0.01993
1364.88	0.00214		1364.88	0.00734		1364.88	0.00968		1364.88	0.01012		1364.88	0.01016		1364.88	0.00928		1364.88	0.01044		1364.88	0.00937		1364.88	0.009		1364.88	0.00886		1364.88	0.00919		1364.88	0.01991
1363.26	0.00205		1363.26	0.00736		1363.26	0.00966		1363.26	0.01014		1363.26	0.01019		1363.26	0.00934		1363.26	0.01046		1363.26	0.0094		1363.26	0.00903		1363.26	0.00887		1363.26	0.00921		1363.26	0.01992
1361.63	0.002		1361.63	0.00743		1361.63	0.00966		1361.63	0.01019		1361.63	0.01024		1361.63	0.00948		1361.63	0.01055		1361.63	0.00947		1361.63	0.00908		1361.63	0.00889		1361.63	0.00923		1361.63	0.01995
1360	0.00198		1360	0.00747		1360	0.00966		1360	0.01022		1360	0.01028		1360	0.00968		1360	0.01068		1360	0.00955		1360	0.00912		1360	0.00893		1360	0.00926		1360	0.01998
1358.38	0.002		1358.38	0.00756		1358.38	0.00969		1358.38	0.01028		1358.38	0.01032		1358.38	0.00992		1358.38	0.01084		1358.38	0.00965		1358.38	0.00917		1358.38	0.00897		1358.38	0.00931		1358.38	0.02003
1356.75	0.00201		1356.75	0.0077		1356.75	0.00972		1356.75	0.01034		1356.75	0.01037		1356.75	0.01021		1356.75	0.01104		1356.75	0.00978		1356.75	0.00923		1356.75	0.00901		1356.75	0.00936		1356.75	0.02008
1355.12	0.00204		1355.12	0.00772		1355.12	0.0097		1355.12	0.01034		1355.12	0.01037		1355.12	0.01053		1355.12	0.01124		1355.12	0.00989		1355.12	0.00928		1355.12	0.00906		1355.12	0.00942		1355.12	0.02012
1353.49	0.002		1353.49	0.00763		1353.49	0.00964		1353.49	0.01029		1353.49	0.01031		1353.49	0.01087		1353.49	0.01144		1353.49	0.01		1353.49	0.00934		1353.49	0.00913		1353.49	0.0095		1353.49	0.02016
1351.87	0.00197		1351.87	0.00747		1351.87	0.00957		1351.87	0.0102		1351.87	0.01024		1351.87	0.01121		1351.87	0.01162		1351.87	0.01011		1351.87	0.00942		1351.87	0.00922		1351.87	0.00958		1351.87	0.0202
1350.24	0.00193		1350.24	0.00726		1350.24	0.0095		1350.24	0.01008		1350.24	0.01013		1350.24	0.01143		1350.24	0.01172		1350.24	0.01017		1350.24	0.00949		1350.24	0.00929		1350.24	0.00965		1350.24	0.02021
1348.61	0.00192		1348.61	0.00695		1348.61	0.00939		1348.61	0.00993		1348.61	0.00998		1348.61	0.01144		1348.61	0.01165		1348.61	0.01011		1348.61	0.00949		1348.61	0.0093		1348.61	0.00965		1348.61	0.02018
1346.99	0.00191		1346.99	0.00664		1346.99	0.00931		1346.99	0.00979		1346.99	0.00984		1346.99	0.01119		1346.99	0.0114		1346.99	0.00994		1346.99	0.00942		1346.99	0.00926		1346.99	0.0096		1346.99	0.02011
1345.36	0.00194		1345.36	0.00651		1345.36	0.00931		1345.36	0.00976		1345.36	0.00981		1345.36	0.01076		1345.36	0.01106		1345.36	0.00973		1345.36	0.00931		1345.36	0.00916		1345.36	0.00951		1345.36	0.02004
1343.73	0.00189		1343.73	0.00659		1343.73	0.00938		1343.73	0.00982		1343.73	0.00989		1343.73	0.01032		1343.73	0.01076		1343.73	0.00955		1343.73	0.00919		1343.73	0.00905		1343.73	0.00939		1343.73	0.01998
1342.1	0.00184		1342.1	0.00667		1342.1	0.00943		1342.1	0.00985		1342.1	0.00993		1342.1	0.00992		1342.1	0.01052		1342.1	0.00937		1342.1	0.00906		1342.1	0.00892		1342.1	0.00925		1342.1	0.01993
1340.48	0.00177		1340.48	0.00669		1340.48	0.00946		1340.48	0.00985		1340.48	0.00995		1340.48	0.00957		1340.48	0.01032		1340.48	0.00922		1340.48	0.00893		1340.48	0.00882		1340.48	0.00914		1340.48	0.01989
1338.85	0.00169		1338.85	0.0067		1338.85	0.00947		1338.85	0.00984		1338.85	0.00995		1338.85	0.0093		1338.85	0.01017		1338.85	0.00911		1338.85	0.00883		1338.85	0.00874		1338.85	0.00907		1338.85	0.01987
1337.22	0.00165		1337.22	0.00672		1337.22	0.00948		1337.22	0.00984		1337.22	0.00996		1337.22	0.00918		1337.22	0.0101		1337.22	0.00906		1337.22	0.00878		1337.22	0.00871		1337.22	0.00905		1337.22	0.01987
1335.6	0.00168		1335.6	0.00674		1335.6	0.00948		1335.6	0.00984		1335.6	0.00996		1335.6	0.00926		1335.6	0.01017		1335.6	0.00911		1335.6	0.00881		1335.6	0.00875		1335.6	0.00909		1335.6	0.0199
1333.97	0.00169		1333.97	0.00675		1333.97	0.00946		1333.97	0.00983		1333.97	0.00996		1333.97	0.00956		1333.97	0.01038		1333.97	0.00926		1333.97	0.00892		1333.97	0.00886		1333.97	0.00921		1333.97	0.01996
1332.34	0.00174		1332.34	0.00677		1332.34	0.00945		1332.34	0.00982		1332.34	0.00995		1332.34	0.01003		1332.34	0.01071		1332.34	0.00949		1332.34	0.00911		1332.34	0.00902		1332.34	0.00938		1332.34	0.02006
1330.71	0.00176		1330.71	0.00687		1330.71	0.00947		1330.71	0.00985		1330.71	0.00996		1330.71	0.0105		1330.71	0.01104		1330.71	0.00972		1330.71	0.00929		1330.71	0.00917		1330.71	0.00955		1330.71	0.02016
1329.09	0.00175		1329.09	0.00705		1329.09	0.00953		1329.09	0.00993		1329.09	0.01		1329.09	0.01075		1329.09	0.01123		1329.09	0.00982		1329.09	0.00934		1329.09	0.00921		1329.09	0.00962		1329.09	0.02018
1327.46	0.00172		1327.46	0.0073		1327.46	0.00961		1327.46	0.01006		1327.46	0.01009		1327.46	0.0107		1327.46	0.0112		1327.46	0.00976		1327.46	0.00924		1327.46	0.00911		1327.46	0.00955		1327.46	0.02012
1325.83	0.00175		1325.83	0.00757		1325.83	0.00972		1325.83	0.01021		1325.83	0.01022		1325.83	0.01037		1325.83	0.011		1325.83	0.00955		1325.83	0.009		1325.83	0.00889		1325.83	0.00936		1325.83	0.01997
1324.21	0.00169		1324.21	0.00778		1324.21	0.0098		1324.21	0.01034		1324.21	0.01033		1324.21	0.00983		1324.21	0.01066		1324.21	0.00923		1324.21	0.00867		1324.21	0.00857		1324.21	0.00908		1324.21	0.01977
1322.58	0.00165		1322.58	0.00795		1322.58	0.00988		1322.58	0.01045		1322.58	0.01042		1322.58	0.00923		1322.58	0.01026		1322.58	0.00887		1322.58	0.00829		1322.58	0.00822		1322.58	0.00878		1322.58	0.01954
1320.95	0.0016		1320.95	0.00808		1320.95	0.00994		1320.95	0.01053		1320.95	0.0105		1320.95	0.00875		1320.95	0.00995		1320.95	0.00855		1320.95	0.00796		1320.95	0.00791		1320.95	0.00852		1320.95	0.01934
1319.32	0.00154		1319.32	0.00817		1319.32	0.00999		1319.32	0.01059		1319.32	0.01054		1319.32	0.00852		1319.32	0.0098		1319.32	0.00836		1319.32	0.00773		1319.32	0.00768		1319.32	0.00834		1319.32	0.01921
1317.7	0.00146		1317.7	0.00822		1317.7	0.01002		1317.7	0.01061		1317.7	0.01056		1317.7	0.00856		1317.7	0.00982		1317.7	0.0083		1317.7	0.0076		1317.7	0.00755		1317.7	0.00825		1317.7	0.01913
1316.07	0.00149		1316.07	0.00826		1316.07	0.01003		1316.07	0.01063		1316.07	0.01057		1316.07	0.00882		1316.07	0.00998		1316.07	0.00835		1316.07	0.00757		1316.07	0.00751		1316.07	0.00825		1316.07	0.01912
1314.44	0.0014		1314.44	0.00835		1314.44	0.01007		1314.44	0.01065		1314.44	0.0106		1314.44	0.00926		1314.44	0.01026		1314.44	0.00848		1314.44	0.00761		1314.44	0.00753		1314.44	0.00831		1314.44	0.01914
1312.82	0.00139		1312.82	0.00856		1312.82	0.01017		1312.82	0.01073		1312.82	0.01068		1312.82	0.00977		1312.82	0.01061		1312.82	0.00865		1312.82	0.00769		1312.82	0.00757		1312.82	0.0084		1312.82	0.01919
1311.19	0.00144		1311.19	0.00892		1311.19	0.01031		1311.19	0.01086		1311.19	0.01082		1311.19	0.01016		1311.19	0.0109		1311.19	0.00877		1311.19	0.0077		1311.19	0.00753		1311.19	0.00843		1311.19	0.01922
1309.56	0.0015		1309.56	0.00929		1309.56	0.01045		1309.56	0.01101		1309.56	0.01097		1309.56	0.01025		1309.56	0.011		1309.56	0.00873		1309.56	0.00757		1309.56	0.00737		1309.56	0.00835		1309.56	0.01916
1307.93	0.00152		1307.93	0.00955		1307.93	0.01055		1307.93	0.01113		1307.93	0.01109		1307.93	0.01001		1307.93	0.01085		1307.93	0.00854		1307.93	0.00733		1307.93	0.00712		1307.93	0.00817		1307.93	0.01903
1306.31	0.00155		1306.31	0.00969		1306.31	0.01062		1306.31	0.01123		1306.31	0.01119		1306.31	0.00948		1306.31	0.01049		1306.31	0.00822		1306.31	0.00702		1306.31	0.00683		1306.31	0.00794		1306.31	0.01885
1304.68	0.00152		1304.68	0.00976		1304.68	0.01067		1304.68	0.01131		1304.68	0.01127		1304.68	0.00879		1304.68	0.01001		1304.68	0.00785		1304.68	0.00669		1304.68	0.00653		1304.68	0.00768		1304.68	0.01865
1303.05	0.00151		1303.05	0.00975		1303.05	0.01068		1303.05	0.01135		1303.05	0.01131		1303.05	0.00811		1303.05	0.00955		1303.05	0.00751		1303.05	0.00643		1303.05	0.00628		1303.05	0.00745		1303.05	0.01848
1301.43	0.00148		1301.43	0.00961		1301.43	0.01063		1301.43	0.01133		1301.43	0.01129		1301.43	0.00759		1301.43	0.00918		1301.43	0.00728		1301.43	0.00628		1301.43	0.00616		1301.43	0.0073		1301.43	0.01837
1299.8	0.00144		1299.8	0.00937		1299.8	0.01053		1299.8	0.01125		1299.8	0.0112		1299.8	0.00726		1299.8	0.00895		1299.8	0.00718		1299.8	0.00628		1299.8	0.00618		1299.8	0.00727		1299.8	0.01833
1298.17	0.00138		1298.17	0.00903		1298.17	0.0104		1298.17	0.01112		1298.17	0.01107		1298.17	0.00708		1298.17	0.00879		1298.17	0.00717		1298.17	0.00636		1298.17	0.0063		1298.17	0.00731		1298.17	0.01835
1296.54	0.00141		1296.54	0.00863		1296.54	0.01026		1296.54	0.01096		1296.54	0.01092		1296.54	0.00696		1296.54	0.00866		1296.54	0.00721		1296.54	0.00651		1296.54	0.00648		1296.54	0.0074		1296.54	0.0184
1294.92	0.00131		1294.92	0.00827		1294.92	0.01014		1294.92	0.01082		1294.92	0.0108		1294.92	0.00687		1294.92	0.00856		1294.92	0.00728		1294.92	0.00669		1294.92	0.0067		1294.92	0.00752		1294.92	0.01848
1293.29	0.00124		1293.29	0.00801		1293.29	0.01007		1293.29	0.01072		1293.29	0.01073		1293.29	0.00678		1293.29	0.00848		1293.29	0.00736		1293.29	0.00687		1293.29	0.0069		1293.29	0.00763		1293.29	0.01856
1291.66	0.00119		1291.66	0.00782		1291.66	0.01001		1291.66	0.01065		1291.66	0.01068		1291.66	0.00667		1291.66	0.00841		1291.66	0.00744		1291.66	0.00703		1291.66	0.00707		1291.66	0.00772		1291.66	0.01865
1290.04	0.00117		1290.04	0.00761		1290.04	0.00994		1290.04	0.01056		1290.04	0.01061		1290.04	0.00654		1290.04	0.00833		1290.04	0.0075		1290.04	0.00718		1290.04	0.00723		1290.04	0.00781		1290.04	0.01875
1288.41	0.00115		1288.41	0.00737		1288.41	0.00986		1288.41	0.01045		1288.41	0.01052		1288.41	0.00642		1288.41	0.00824		1288.41	0.00755		1288.41	0.00731		1288.41	0.00738		1288.41	0.00788		1288.41	0.01884
1286.78	0.00118		1286.78	0.00715		1286.78	0.00978		1286.78	0.01036		1286.78	0.01043		1286.78	0.00633		1286.78	0.00817		1286.78	0.0076		1286.78	0.00744		1286.78	0.00752		1286.78	0.00795		1286.78	0.01892
1285.15	0.00113		1285.15	0.00699		1285.15	0.00972		1285.15	0.01029		1285.15	0.01036		1285.15	0.00629		1285.15	0.00814		1285.15	0.00765		1285.15	0.00757		1285.15	0.00765		1285.15	0.00802		1285.15	0.019
1283.53	0.00111		1283.53	0.00691		1283.53	0.00969		1283.53	0.01025		1283.53	0.01032		1283.53	0.00631		1283.53	0.00816		1283.53	0.00772		1283.53	0.00768		1283.53	0.00775		1283.53	0.00809		1283.53	0.01907
1281.9	0.00108		1281.9	0.00687		1281.9	0.00966		1281.9	0.01023		1281.9	0.01029		1281.9	0.00636		1281.9	0.0082		1281.9	0.00779		1281.9	0.00777		1281.9	0.00784		1281.9	0.00815		1281.9	0.01912
1280.27	0.00105		1280.27	0.00682		1280.27	0.00965		1280.27	0.01021		1280.27	0.01027		1280.27	0.00639		1280.27	0.00822		1280.27	0.00783		1280.27	0.00782		1280.27	0.00789		1280.27	0.00819		1280.27	0.01915
1278.64	0.00103		1278.64	0.00676		1278.64	0.00964		1278.64	0.0102		1278.64	0.01026		1278.64	0.00638		1278.64	0.0082		1278.64	0.00782		1278.64	0.00784		1278.64	0.00791		1278.64	0.00821		1278.64	0.01916
1277.02	0.00106		1277.02	0.0067		1277.02	0.00965		1277.02	0.0102		1277.02	0.01026		1277.02	0.00631		1277.02	0.00813		1277.02	0.00778		1277.02	0.00783		1277.02	0.00791		1277.02	0.00821		1277.02	0.01914
1275.39	0.00101		1275.39	0.00667		1275.39	0.00967		1275.39	0.01021		1275.39	0.01028		1275.39	0.0062		1275.39	0.00804		1275.39	0.00772		1275.39	0.00779		1275.39	0.00788		1275.39	0.00819		1275.39	0.01911
1273.76	0.00099		1273.76	0.00667		1273.76	0.0097		1273.76	0.01024		1273.76	0.01032		1273.76	0.00606		1273.76	0.00794		1273.76	0.00766		1273.76	0.00774		1273.76	0.00785		1273.76	0.00816		1273.76	0.01907
1272.14	0.00097		1272.14	0.00665		1272.14	0.00971		1272.14	0.01025		1272.14	0.01034		1272.14	0.0059		1272.14	0.00782		1272.14	0.00758		1272.14	0.00769		1272.14	0.0078		1272.14	0.00812		1272.14	0.01904
1270.51	0.00094		1270.51	0.0066		1270.51	0.0097		1270.51	0.01024		1270.51	0.01034		1270.51	0.00575		1270.51	0.0077		1270.51	0.00751		1270.51	0.00763		1270.51	0.00775		1270.51	0.00807		1270.51	0.01901
1268.88	0.00092		1268.88	0.00651		1268.88	0.00966		1268.88	0.01022		1268.88	0.0103		1268.88	0.00562		1268.88	0.00758		1268.88	0.00744		1268.88	0.00758		1268.88	0.00773		1268.88	0.00803		1268.88	0.01899
1267.25	0.00095		1267.25	0.00638		1267.25	0.0096		1267.25	0.01017		1267.25	0.01023		1267.25	0.00554		1267.25	0.0075		1267.25	0.00739		1267.25	0.00756		1267.25	0.00773		1267.25	0.00801		1267.25	0.01899
1265.63	0.0009		1265.63	0.00627		1265.63	0.00956		1265.63	0.01013		1265.63	0.01017		1265.63	0.00552		1265.63	0.00747		1265.63	0.00737		1265.63	0.00757		1265.63	0.00775		1265.63	0.00802		1265.63	0.01899
1264	0.00089		1264	0.00628		1264	0.00955		1264	0.01013		1264	0.01016		1264	0.00555		1264	0.0075		1264	0.00739		1264	0.00759		1264	0.00779		1264	0.00805		1264	0.01901
1262.37	0.00089		1262.37	0.00634		1262.37	0.00956		1262.37	0.01014		1262.37	0.01017		1262.37	0.00561		1262.37	0.00756		1262.37	0.00742		1262.37	0.00761		1262.37	0.0078		1262.37	0.00805		1262.37	0.01903
1260.75	0.00088		1260.75	0.00637		1260.75	0.00955		1260.75	0.01013		1260.75	0.01015		1260.75	0.00565		1260.75	0.00761		1260.75	0.00745		1260.75	0.00763		1260.75	0.00782		1260.75	0.00805		1260.75	0.01905
1259.12	0.00088		1259.12	0.00636		1259.12	0.00953		1259.12	0.0101		1259.12	0.01013		1259.12	0.00567		1259.12	0.00764		1259.12	0.00748		1259.12	0.00765		1259.12	0.00784		1259.12	0.00806		1259.12	0.01907
1257.49	0.00091		1257.49	0.00633		1257.49	0.00951		1257.49	0.01007		1257.49	0.0101		1257.49	0.00568		1257.49	0.00766		1257.49	0.00751		1257.49	0.00769		1257.49	0.00786		1257.49	0.00808		1257.49	0.01909
1255.86	0.00088		1255.86	0.00627		1255.86	0.00949		1255.86	0.01003		1255.86	0.01006		1255.86	0.00568		1255.86	0.00768		1255.86	0.00755		1255.86	0.00772		1255.86	0.0079		1255.86	0.0081		1255.86	0.01912
1254.24	0.00089		1254.24	0.00619		1254.24	0.00946		1254.24	0.00998		1254.24	0.01003		1254.24	0.00567		1254.24	0.00768		1254.24	0.00759		1254.24	0.00777		1254.24	0.00794		1254.24	0.00813		1254.24	0.01914
1252.61	0.0009		1252.61	0.00609		1252.61	0.00943		1252.61	0.00993		1252.61	0.00998		1252.61	0.00566		1252.61	0.00768		1252.61	0.00762		1252.61	0.00781		1252.61	0.00797		1252.61	0.00816		1252.61	0.01917
1250.98	0.00091		1250.98	0.00596		1250.98	0.00938		1250.98	0.00988		1250.98	0.00993		1250.98	0.00565		1250.98	0.00766		1250.98	0.00764		1250.98	0.00786		1250.98	0.00802		1250.98	0.00818		1250.98	0.01919
1249.36	0.00091		1249.36	0.00581		1249.36	0.00932		1249.36	0.00982		1249.36	0.00987		1249.36	0.00563		1249.36	0.00764		1249.36	0.00765		1249.36	0.00789		1249.36	0.00806		1249.36	0.0082		1249.36	0.01921
1247.73	0.00094		1247.73	0.00566		1247.73	0.00927		1247.73	0.00978		1247.73	0.00982		1247.73	0.00561		1247.73	0.00761		1247.73	0.00765		1247.73	0.00791		1247.73	0.0081		1247.73	0.00823		1247.73	0.01922
1246.1	0.00091		1246.1	0.00558		1246.1	0.00925		1246.1	0.00976		1246.1	0.00981		1246.1	0.00561		1246.1	0.0076		1246.1	0.00764		1246.1	0.00794		1246.1	0.00814		1246.1	0.00825		1246.1	0.01922
1244.47	0.00091		1244.47	0.00561		1244.47	0.00926		1244.47	0.00977		1244.47	0.00983		1244.47	0.00563		1244.47	0.00761		1244.47	0.00764		1244.47	0.00795		1244.47	0.00816		1244.47	0.00826		1244.47	0.01921
1242.85	0.0009		1242.85	0.00566		1242.85	0.00927		1242.85	0.00979		1242.85	0.00986		1242.85	0.00566		1242.85	0.00765		1242.85	0.00765		1242.85	0.00796		1242.85	0.00816		1242.85	0.00825		1242.85	0.01921
1241.22	0.0009		1241.22	0.0057		1241.22	0.00926		1241.22	0.00979		1241.22	0.00986		1241.22	0.00569		1241.22	0.00768		1241.22	0.00766		1241.22	0.00796		1241.22	0.00816		1241.22	0.00824		1241.22	0.01921
1239.59	0.00088		1239.59	0.00572		1239.59	0.00925		1239.59	0.00978		1239.59	0.00986		1239.59	0.00572		1239.59	0.00771		1239.59	0.00767		1239.59	0.00796		1239.59	0.00815		1239.59	0.00823		1239.59	0.01922
1237.97	0.00091		1237.97	0.00573		1237.97	0.00923		1237.97	0.00977		1237.97	0.00984		1237.97	0.00574		1237.97	0.00773		1237.97	0.00768		1237.97	0.00796		1237.97	0.00815		1237.97	0.00823		1237.97	0.01924
1236.34	0.00086		1236.34	0.00572		1236.34	0.00922		1236.34	0.00974		1236.34	0.00983		1236.34	0.00576		1236.34	0.00775		1236.34	0.0077		1236.34	0.00796		1236.34	0.00815		1236.34	0.00824		1236.34	0.01925
1234.71	0.00083		1234.71	0.00569		1234.71	0.0092		1234.71	0.00971		1234.71	0.0098		1234.71	0.00577		1234.71	0.00774		1234.71	0.0077		1234.71	0.00796		1234.71	0.00815		1234.71	0.00825		1234.71	0.01926
1233.08	0.0008		1233.08	0.00562		1233.08	0.00916		1233.08	0.00966		1233.08	0.00975		1233.08	0.00577		1233.08	0.00772		1233.08	0.0077		1233.08	0.00796		1233.08	0.00815		1233.08	0.00826		1233.08	0.01928
1231.46	0.00078		1231.46	0.00553		1231.46	0.00911		1231.46	0.0096		1231.46	0.0097		1231.46	0.00575		1231.46	0.00769		1231.46	0.00769		1231.46	0.00796		1231.46	0.00814		1231.46	0.00826		1231.46	0.01929
1229.83	0.00076		1229.83	0.00542		1229.83	0.00905		1229.83	0.00953		1229.83	0.00964		1229.83	0.00573		1229.83	0.00765		1229.83	0.00766		1229.83	0.00795		1229.83	0.00813		1229.83	0.00827		1229.83	0.01929
1228.2	0.00079		1228.2	0.00533		1228.2	0.00901		1228.2	0.00948		1228.2	0.0096		1228.2	0.00572		1228.2	0.00761		1228.2	0.00764		1228.2	0.00794		1228.2	0.00812		1228.2	0.00827		1228.2	0.0193
1226.58	0.00075		1226.58	0.00527		1226.58	0.00897		1226.58	0.00945		1226.58	0.00956		1226.58	0.00572		1226.58	0.00759		1226.58	0.00763		1226.58	0.00795		1226.58	0.00812		1226.58	0.00828		1226.58	0.01931
1224.95	0.00073		1224.95	0.00522		1224.95	0.00894		1224.95	0.00944		1224.95	0.00953		1224.95	0.00573		1224.95	0.00759		1224.95	0.00763		1224.95	0.00795		1224.95	0.00811		1224.95	0.00828		1224.95	0.01931
1223.32	0.00072		1223.32	0.00518		1223.32	0.00892		1223.32	0.00943		1223.32	0.0095		1223.32	0.00576		1223.32	0.0076		1223.32	0.00763		1223.32	0.00795		1223.32	0.0081		1223.32	0.00828		1223.32	0.01931
1221.69	0.00071		1221.69	0.00515		1221.69	0.0089		1221.69	0.00943		1221.69	0.00947		1221.69	0.00579		1221.69	0.00762		1221.69	0.00764		1221.69	0.00795		1221.69	0.00809		1221.69	0.00828		1221.69	0.01932
1220.07	0.0007		1220.07	0.00513		1220.07	0.00888		1220.07	0.00942		1220.07	0.00945		1220.07	0.00583		1220.07	0.00765		1220.07	0.00765		1220.07	0.00794		1220.07	0.00808		1220.07	0.00827		1220.07	0.01932
1218.44	0.00073		1218.44	0.00513		1218.44	0.00887		1218.44	0.00941		1218.44	0.00943		1218.44	0.00588		1218.44	0.00768		1218.44	0.00766		1218.44	0.00794		1218.44	0.00807		1218.44	0.00826		1218.44	0.01933
1216.81	0.00069		1216.81	0.00514		1216.81	0.00887		1216.81	0.0094		1216.81	0.00943		1216.81	0.00594		1216.81	0.00773		1216.81	0.00767		1216.81	0.00792		1216.81	0.00806		1216.81	0.00825		1216.81	0.01933
1215.19	0.00069		1215.19	0.00514		1215.19	0.00886		1215.19	0.00939		1215.19	0.00943		1215.19	0.00602		1215.19	0.00779		1215.19	0.00769		1215.19	0.00791		1215.19	0.00805		1215.19	0.00825		1215.19	0.01933
1213.56	0.0007		1213.56	0.00515		1213.56	0.00885		1213.56	0.00937		1213.56	0.00943		1213.56	0.00612		1213.56	0.00786		1213.56	0.00772		1213.56	0.0079		1213.56	0.00805		1213.56	0.00825		1213.56	0.01932
1211.93	0.00072		1211.93	0.00515		1211.93	0.00885		1211.93	0.00935		1211.93	0.00942		1211.93	0.00623		1211.93	0.00795		1211.93	0.00775		1211.93	0.0079		1211.93	0.00805		1211.93	0.00826		1211.93	0.01932
1210.3	0.00073		1210.3	0.00514		1210.3	0.00885		1210.3	0.00933		1210.3	0.0094		1210.3	0.00636		1210.3	0.00805		1210.3	0.00779		1210.3	0.00791		1210.3	0.00807		1210.3	0.00828		1210.3	0.01933
1208.68	0.00076		1208.68	0.00513		1208.68	0.00884		1208.68	0.00931		1208.68	0.00938		1208.68	0.00649		1208.68	0.00815		1208.68	0.00784		1208.68	0.00794		1208.68	0.00809		1208.68	0.00832		1208.68	0.01934
1207.05	0.00074		1207.05	0.0051		1207.05	0.00883		1207.05	0.0093		1207.05	0.00935		1207.05	0.00664		1207.05	0.00826		1207.05	0.0079		1207.05	0.00798		1207.05	0.00812		1207.05	0.00836		1207.05	0.01936
1205.42	0.00076		1205.42	0.00507		1205.42	0.00881		1205.42	0.00928		1205.42	0.00932		1205.42	0.00678		1205.42	0.00836		1205.42	0.00796		1205.42	0.00803		1205.42	0.00816		1205.42	0.00841		1205.42	0.01937
1203.8	0.00077		1203.8	0.00504		1203.8	0.00879		1203.8	0.00925		1203.8	0.00929		1203.8	0.00691		1203.8	0.00845		1203.8	0.00801		1203.8	0.00807		1203.8	0.00818		1203.8	0.00845		1203.8	0.01938
1202.17	0.00077		1202.17	0.005		1202.17	0.00876		1202.17	0.00922		1202.17	0.00925		1202.17	0.00697		1202.17	0.00849		1202.17	0.00803		1202.17	0.00809		1202.17	0.00818		1202.17	0.00846		1202.17	0.01938
1200.54	0.00077		1200.54	0.00497		1200.54	0.00873		1200.54	0.00919		1200.54	0.00922		1200.54	0.00694		1200.54	0.00847		1200.54	0.00801		1200.54	0.00806		1200.54	0.00815		1200.54	0.00843		1200.54	0.01934
1198.91	0.0008		1198.91	0.00493		1198.91	0.00869		1198.91	0.00915		1198.91	0.0092		1198.91	0.00682		1198.91	0.00837		1198.91	0.00793		1198.91	0.00799		1198.91	0.00807		1198.91	0.00834		1198.91	0.01927
1197.29	0.00076		1197.29	0.00491		1197.29	0.00866		1197.29	0.00912		1197.29	0.00918		1197.29	0.00659		1197.29	0.0082		1197.29	0.00779		1197.29	0.00786		1197.29	0.00795		1197.29	0.00822		1197.29	0.01916
1195.66	0.00076		1195.66	0.00489		1195.66	0.00862		1195.66	0.0091		1195.66	0.00918		1195.66	0.0063		1195.66	0.00797		1195.66	0.00762		1195.66	0.00769		1195.66	0.0078		1195.66	0.00807		1195.66	0.01902
1194.03	0.00075		1194.03	0.00487		1194.03	0.00859		1194.03	0.00907		1194.03	0.00916		1194.03	0.00595		1194.03	0.0077		1194.03	0.00741		1194.03	0.0075		1194.03	0.00763		1194.03	0.00789		1194.03	0.01886
1192.41	0.00075		1192.41	0.00483		1192.41	0.00855		1192.41	0.00903		1192.41	0.00914		1192.41	0.00557		1192.41	0.00741		1192.41	0.00719		1192.41	0.0073		1192.41	0.00744		1192.41	0.0077		1192.41	0.01869
1190.78	0.00077		1190.78	0.00476		1190.78	0.00849		1190.78	0.00898		1190.78	0.00909		1190.78	0.0052		1190.78	0.00711		1190.78	0.00696		1190.78	0.0071		1190.78	0.00726		1190.78	0.00751		1190.78	0.01851
1189.15	0.0008		1189.15	0.00467		1189.15	0.00841		1189.15	0.0089		1189.15	0.00902		1189.15	0.00486		1189.15	0.00683		1189.15	0.00674		1189.15	0.00692		1189.15	0.00709		1189.15	0.00734		1189.15	0.01834
1187.52	0.00079		1187.52	0.00457		1187.52	0.00831		1187.52	0.00881		1187.52	0.00894		1187.52	0.00457		1187.52	0.00659		1187.52	0.00654		1187.52	0.00677		1187.52	0.00695		1187.52	0.00717		1187.52	0.01819
1185.9	0.00082		1185.9	0.00445		1185.9	0.00818		1185.9	0.0087		1185.9	0.00883		1185.9	0.00436		1185.9	0.00639		1185.9	0.00638		1185.9	0.00664		1185.9	0.00682		1185.9	0.00703		1185.9	0.01805
1184.27	0.00087		1184.27	0.0043		1184.27	0.00804		1184.27	0.00857		1184.27	0.0087		1184.27	0.00419		1184.27	0.00623		1184.27	0.00624		1184.27	0.00652		1184.27	0.0067		1184.27	0.0069		1184.27	0.01793
1182.64	0.00091		1182.64	0.00414		1182.64	0.00789		1182.64	0.00843		1182.64	0.00854		1182.64	0.00405		1182.64	0.00608		1182.64	0.00612		1182.64	0.00642		1182.64	0.00659		1182.64	0.00677		1182.64	0.01781
1181.02	0.00095		1181.02	0.00396		1181.02	0.00774		1181.02	0.00829		1181.02	0.00838		1181.02	0.00393		1181.02	0.00595		1181.02	0.006		1181.02	0.00633		1181.02	0.00649		1181.02	0.00666		1181.02	0.01771
1179.39	0.00098		1179.39	0.0038		1179.39	0.00759		1179.39	0.00816		1179.39	0.00823		1179.39	0.00383		1179.39	0.00584		1179.39	0.00591		1179.39	0.00625		1179.39	0.00641		1179.39	0.00656		1179.39	0.01762
1177.76	0.00097		1177.76	0.00365		1177.76	0.00747		1177.76	0.00804		1177.76	0.00808		1177.76	0.00374		1177.76	0.00574		1177.76	0.00583		1177.76	0.00616		1177.76	0.00633		1177.76	0.00647		1177.76	0.01754
1176.13	0.00099		1176.13	0.00351		1176.13	0.00736		1176.13	0.00794		1176.13	0.00795		1176.13	0.00367		1176.13	0.00566		1176.13	0.00576		1176.13	0.00608		1176.13	0.00627		1176.13	0.0064		1176.13	0.01748
1174.51	0.001		1174.51	0.00339		1174.51	0.00728		1174.51	0.00784		1174.51	0.00783		1174.51	0.00362		1174.51	0.0056		1174.51	0.00571		1174.51	0.00601		1174.51	0.00621		1174.51	0.00635		1174.51	0.01743
1172.88	0.00099		1172.88	0.00327		1172.88	0.00719		1172.88	0.00773		1172.88	0.00772		1172.88	0.00358		1172.88	0.00555		1172.88	0.00566		1172.88	0.00595		1172.88	0.00617		1172.88	0.00631		1172.88	0.01738
1171.25	0.00097		1171.25	0.00316		1171.25	0.00711		1171.25	0.00763		1171.25	0.00762		1171.25	0.00355		1171.25	0.00551		1171.25	0.00561		1171.25	0.00589		1171.25	0.00612		1171.25	0.00626		1171.25	0.01733
1169.63	0.001		1169.63	0.00304		1169.63	0.00703		1169.63	0.00753		1169.63	0.00753		1169.63	0.00352		1169.63	0.00547		1169.63	0.00555		1169.63	0.00582		1169.63	0.00606		1169.63	0.0062		1169.63	0.01727
1168	0.00093		1168	0.00293		1168	0.00693		1168	0.00742		1168	0.00743		1168	0.00349		1168	0.00541		1168	0.00548		1168	0.00574		1168	0.00599		1168	0.00613		1168	0.01721
1166.37	0.00089		1166.37	0.00283		1166.37	0.00684		1166.37	0.00731		1166.37	0.00733		1166.37	0.00346		1166.37	0.00535		1166.37	0.0054		1166.37	0.00566		1166.37	0.0059		1166.37	0.00604		1166.37	0.01712
1164.74	0.00084		1164.74	0.00277		1164.74	0.00675		1164.74	0.00721		1164.74	0.00724		1164.74	0.00342		1164.74	0.00529		1164.74	0.00531		1164.74	0.00557		1164.74	0.00579		1164.74	0.00595		1164.74	0.01702
1163.12	0.00081		1163.12	0.00278		1163.12	0.0067		1163.12	0.00715		1163.12	0.00716		1163.12	0.00339		1163.12	0.00523		1163.12	0.00521		1163.12	0.00548		1163.12	0.00568		1163.12	0.00584		1163.12	0.01691
1161.49	--		1161.49	0.00286		1161.49	0.00668		1161.49	0.00711		1161.49	0.00709		1161.49	0.00335		1161.49	0.00517		1161.49	0.00511		1161.49	0.00539		1161.49	0.00557		1161.49	0.00573		1161.49	0.01677
1159.86	0.00077		1159.86	0.00297		1159.86	0.00666		1159.86	0.00708		1159.86	0.00701		1159.86	0.0033		1159.86	0.00511		1159.86	0.00498		1159.86	0.00528		1159.86	0.00544		1159.86	0.00559		1159.86	0.01662
1158.24	0.00076		1158.24	0.00303		1158.24	0.00659		1158.24	0.00701		1158.24	0.00688		1158.24	0.0032		1158.24	0.00499		1158.24	0.00481		1158.24	0.00512		1158.24	0.00527		1158.24	0.00541		1158.24	0.01643
1156.61	0.00076		1156.61	0.00298		1156.61	0.00645		1156.61	0.00686		1156.61	0.00668		1156.61	0.00302		1156.61	0.00481		1156.61	0.00458		1156.61	0.00489		1156.61	0.00504		1156.61	0.00518		1156.61	0.01619
1154.98	0.00077		1154.98	0.00277		1154.98	0.00618		1154.98	0.00659		1154.98	0.00637		1154.98	0.00275		1154.98	0.00453		1154.98	0.00427		1154.98	0.00459		1154.98	0.00474		1154.98	0.00489		1154.98	0.0159
1153.35	0.00078		1153.35	0.00236		1153.35	0.00579		1153.35	0.0062		1153.35	0.00597		1153.35	0.00238		1153.35	0.00415		1153.35	0.00388		1153.35	0.00421		1153.35	0.00435		1153.35	0.00451		1153.35	0.01554
1151.73	0.00081		1151.73	0.00176		1151.73	0.00527		1151.73	0.00568		1151.73	0.00545		1151.73	0.00193		1151.73	0.00368		1151.73	0.00341		1151.73	0.00376		1151.73	0.00389		1151.73	0.00406		1151.73	0.01513
1150.1	0.0008		1150.1	0.001		1150.1	0.00466		1150.1	0.00507		1150.1	0.00487		1150.1	0.00143		1150.1	0.00317		1150.1	0.0029		1150.1	0.00326		1150.1	0.00338		1150.1	0.00357		1150.1	0.0147
1148.47	0.0008		1148.47	0.0002		1148.47	0.00403		1148.47	0.00444		1148.47	0.00428		1148.47	0.00095		1148.47	0.00267		1148.47	0.00242		1148.47	0.00277		1148.47	0.00288		1148.47	0.0031		1148.47	0.01428
1146.85	0.00079		1146.85	-0.00055		1146.85	0.00347		1146.85	0.00387		1146.85	0.00376		1146.85	0.00057		1146.85	0.00227		1146.85	0.00204		1146.85	0.00236		1146.85	0.00246		1146.85	0.00272		1146.85	0.01395
1145.22	0.00078		1145.22	-0.0011		1145.22	0.00306		1145.22	0.00346		1145.22	0.00339		1145.22	0.00036		1145.22	0.00204		1145.22	0.00182		1145.22	0.00209		1145.22	0.00221		1145.22	0.00249		1145.22	0.01374
1143.59	0.00077		1143.59	-0.00138		1143.59	0.00287		1143.59	0.00329		1143.59	0.00324		1143.59	0.0004		1143.59	0.00205		1143.59	0.00181		1143.59	0.00203		1143.59	0.00214		1143.59	0.00246		1143.59	0.01372
1141.96	0.0008		1141.96	-0.00135		1141.96	0.00292		1141.96	0.00335		1141.96	0.00331		1141.96	0.00069		1141.96	0.00231		1141.96	0.00201		1141.96	0.00217		1141.96	0.00228		1141.96	0.00262		1141.96	0.01388
1140.34	0.00076		1140.34	-0.00104		1140.34	0.00319		1140.34	0.00364		1140.34	0.00359		1140.34	0.0012		1140.34	0.00276		1140.34	0.00241		1140.34	0.0025		1140.34	0.00261		1140.34	0.00295		1140.34	0.01422
1138.71	0.00076		1138.71	-0.00051		1138.71	0.00363		1138.71	0.00411		1138.71	0.00406		1138.71	0.00185		1138.71	0.00335		1138.71	0.00294		1138.71	0.00297		1138.71	0.00307		1138.71	0.00342		1138.71	0.01469
1137.08	0.00076		1137.08	0.00018		1137.08	0.0042		1137.08	0.00472		1137.08	0.00466		1137.08	0.00254		1137.08	0.004		1137.08	0.00354		1137.08	0.00352		1137.08	0.00362		1137.08	0.00397		1137.08	0.01525
1135.46	0.00074		1135.46	0.00094		1135.46	0.00483		1135.46	0.00539		1135.46	0.00533		1135.46	0.00319		1135.46	0.00462		1135.46	0.00414		1135.46	0.00407		1135.46	0.00419		1135.46	0.00454		1135.46	0.01583
1133.83	0.00073		1133.83	0.00169		1133.83	0.00548		1133.83	0.00605		1133.83	0.006		1133.83	0.00373		1133.83	0.00516		1133.83	0.00466		1133.83	0.00457		1133.83	0.0047		1133.83	0.00506		1133.83	0.01636
1132.2	0.00076		1132.2	0.00238		1132.2	0.00608		1132.2	0.00666		1132.2	0.00663		1132.2	0.0041		1132.2	0.00558		1132.2	0.00507		1132.2	0.00497		1132.2	0.00511		1132.2	0.00549		1132.2	0.01682
1130.57	0.00073		1130.57	0.00298		1130.57	0.00659		1130.57	0.00719		1130.57	0.00718		1130.57	0.00429		1130.57	0.00586		1130.57	0.00535		1130.57	0.00527		1130.57	0.00541		1130.57	0.00582		1130.57	0.01718
1128.95	0.00072		1128.95	0.00346		1128.95	0.00703		1128.95	0.00763		1128.95	0.00764		1128.95	0.00434		1128.95	0.00601		1128.95	0.00553		1128.95	0.00546		1128.95	0.00561		1128.95	0.00606		1128.95	0.01744
1127.32	0.00071		1127.32	0.00384		1127.32	0.00738		1127.32	0.00797		1127.32	0.008		1127.32	0.0043		1127.32	0.00607		1127.32	0.00562		1127.32	0.00557		1127.32	0.00574		1127.32	0.00622		1127.32	0.01762
1125.69	0.0007		1125.69	0.00411		1125.69	0.00764		1125.69	0.00822		1125.69	0.00828		1125.69	0.0042		1125.69	0.00608		1125.69	0.00565		1125.69	0.00562		1125.69	0.00582		1125.69	0.00632		1125.69	0.01774
1124.07	0.00069		1124.07	0.00429		1124.07	0.00782		1124.07	0.0084		1124.07	0.00847		1124.07	0.00411		1124.07	0.00606		1124.07	0.00567		1124.07	0.00565		1124.07	0.00587		1124.07	0.00639		1124.07	0.01783
1122.44	0.00072		1122.44	0.0044		1122.44	0.00792		1122.44	0.00851		1122.44	0.0086		1122.44	0.00403		1122.44	0.00603		1122.44	0.00568		1122.44	0.00569		1122.44	0.00591		1122.44	0.00644		1122.44	0.0179
1120.81	0.00068		1120.81	0.00444		1120.81	0.00795		1120.81	0.00857		1120.81	0.00867		1120.81	0.00396		1120.81	0.006		1120.81	0.00569		1120.81	0.00573		1120.81	0.00595		1120.81	0.00649		1120.81	0.01795
1119.18	0.00068		1119.18	0.00442		1119.18	0.00795		1119.18	0.00859		1119.18	0.00869		1119.18	0.00391		1119.18	0.00597		1119.18	0.0057		1119.18	0.00577		1119.18	0.00601		1119.18	0.00652		1119.18	0.018
1117.56	0.00067		1117.56	0.00437		1117.56	0.00793		1117.56	0.00859		1117.56	0.00868		1117.56	0.00386		1117.56	0.00594		1117.56	0.0057		1117.56	0.00582		1117.56	0.00606		1117.56	0.00655		1117.56	0.01803
1115.93	0.00067		1115.93	0.00428		1115.93	0.00788		1115.93	0.00855		1115.93	0.00864		1115.93	0.00379		1115.93	0.0059		1115.93	0.00569		1115.93	0.00586		1115.93	0.0061		1115.93	0.00657		1115.93	0.01805
1114.3	0.00066		1114.3	0.00415		1114.3	0.00781		1114.3	0.00848		1114.3	0.00857		1114.3	0.00368		1114.3	0.00582		1114.3	0.00565		1114.3	0.00588		1114.3	0.00612		1114.3	0.00654		1114.3	0.01803
1112.68	0.00063		1112.68	0.00396		1112.68	0.00769		1112.68	0.00836		1112.68	0.00844		1112.68	0.00353		1112.68	0.0057		1112.68	0.00557		1112.68	0.00584		1112.68	0.00608		1112.68	0.00647		1112.68	0.01798
1111.05	0.00061		1111.05	0.00371		1111.05	0.00752		1111.05	0.00817		1111.05	0.00826		1111.05	0.00331		1111.05	0.00551		1111.05	0.00543		1111.05	0.00573		1111.05	0.00597		1111.05	0.00633		1111.05	0.01785
1109.42	0.00059		1109.42	0.00334		1109.42	0.00723		1109.42	0.00788		1109.42	0.00796		1109.42	0.00301		1109.42	0.00522		1109.42	0.00518		1109.42	0.00551		1109.42	0.00574		1109.42	0.00607		1109.42	0.01761
1107.79	0.00057		1107.79	0.00282		1107.79	0.0068		1107.79	0.00743		1107.79	0.00749		1107.79	0.00257		1107.79	0.00479		1107.79	0.00477		1107.79	0.00512		1107.79	0.00536		1107.79	0.00565		1107.79	0.01722
1106.17	0.00055		1106.17	0.00209		1106.17	0.00615		1106.17	0.00678		1106.17	0.00682		1106.17	0.00194		1106.17	0.00414		1106.17	0.00415		1106.17	0.00451		1106.17	0.00475		1106.17	0.00502		1106.17	0.01662
1104.54	0.00058		1104.54	0.00114		1104.54	0.0053		1104.54	0.00591		1104.54	0.00593		1104.54	0.0011		1104.54	0.00329		1104.54	0.00333		1104.54	0.0037		1104.54	0.00393		1104.54	0.00418		1104.54	0.01581
1102.91	0.00054		1102.91	6e-05		1102.91	0.00431		1102.91	0.00492		1102.91	0.0049		1102.91	0.00014		1102.91	0.0023		1102.91	0.00237		1102.91	0.00275		1102.91	0.00298		1102.91	0.00322		1102.91	0.01488
1101.29	0.00053		1101.29	-0.00097		1101.29	0.00337		1101.29	0.00396		1101.29	0.00392		1101.29	-0.0008		1101.29	0.00135		1101.29	0.00144		1101.29	0.00182		1101.29	0.00206		1101.29	0.00229		1101.29	0.01399
1099.66	0.00051		1099.66	-0.00177		1099.66	0.00263		1099.66	0.0032		1099.66	0.00315		1099.66	-0.00155		1099.66	0.00059		1099.66	0.0007		1099.66	0.0011		1099.66	0.00134		1099.66	0.00156		1099.66	0.0133
1098.03	0.00048		1098.03	-0.00222		1098.03	0.00223		1098.03	0.00277		1098.03	0.00272		1098.03	-0.00199		1098.03	0.00016		1098.03	0.00029		1098.03	0.0007		1098.03	0.00094		1098.03	0.00117		1098.03	0.01293
1096.4	0.00045		1096.4	-0.00223		1096.4	0.00222		1096.4	0.00275		1096.4	0.00271		1096.4	-0.00205		1096.4	0.00013		1096.4	0.00026		1096.4	0.0007		1096.4	0.00094		1096.4	0.00116		1096.4	0.01295
1094.78	0.00048		1094.78	-0.00181		1094.78	0.00262		1094.78	0.00313		1094.78	0.00313		1094.78	-0.00171		1094.78	0.00049		1094.78	0.00064		1094.78	0.0011		1094.78	0.00135		1094.78	0.00156		1094.78	0.01337
1093.15	0.00043		1093.15	-0.00101		1093.15	0.00337		1093.15	0.00387		1093.15	0.00391		1093.15	-0.00103		1093.15	0.00121		1093.15	0.00137		1093.15	0.00185		1093.15	0.0021		1093.15	0.00232		1093.15	0.01413
1091.52	0.00041		1091.52	6e-05		1091.52	0.00435		1091.52	0.00488		1091.52	0.00495		1091.52	-8e-05		1091.52	0.00219		1091.52	0.00236		1091.52	0.00283		1091.52	0.00309		1091.52	0.00334		1091.52	0.01513
1089.9	0.00039		1089.9	0.00124		1089.9	0.00543		1089.9	0.006		1089.9	0.0061		1089.9	0.00097		1089.9	0.00327		1089.9	0.00345		1089.9	0.00394		1089.9	0.0042		1089.9	0.00446		1089.9	0.01622
1088.27	0.00036		1088.27	0.00236		1088.27	0.00646		1088.27	0.00707		1088.27	0.00718		1088.27	0.00198		1088.27	0.0043		1088.27	0.0045		1088.27	0.00499		1088.27	0.00525		1088.27	0.00551		1088.27	0.01724
1086.64	0.00035		1086.64	0.00327		1086.64	0.0073		1086.64	0.00795		1086.64	0.00805		1086.64	0.0028		1086.64	0.00515		1086.64	0.00535		1086.64	0.00585		1086.64	0.00611		1086.64	0.00635		1086.64	0.01806
1085.01	0.00038		1085.01	0.0039		1085.01	0.0079		1085.01	0.00856		1085.01	0.00866		1085.01	0.00337		1085.01	0.00574		1085.01	0.00594		1085.01	0.00645		1085.01	0.00672		1085.01	0.00693		1085.01	0.01864
1083.39	0.00034		1083.39	0.00429		1083.39	0.00829		1083.39	0.00896		1083.39	0.00905		1083.39	0.00373		1083.39	0.0061		1083.39	0.00632		1083.39	0.00682		1083.39	0.00711		1083.39	0.00729		1083.39	0.01901
1081.76	0.00033		1081.76	0.00455		1081.76	0.00853		1081.76	0.00921		1081.76	0.00929		1081.76	0.00394		1081.76	0.00633		1081.76	0.00656		1081.76	0.00704		1081.76	0.00736		1081.76	0.00752		1081.76	0.01925
1080.13	0.00031		1080.13	0.00472		1080.13	0.0087		1080.13	0.00937		1080.13	0.00945		1080.13	0.00407		1080.13	0.00647		1080.13	0.00672		1080.13	0.00718		1080.13	0.00754		1080.13	0.00767		1080.13	0.01941
1078.51	0.0003		1078.51	0.00484		1078.51	0.00881		1078.51	0.00949		1078.51	0.00958		1078.51	0.00416		1078.51	0.00657		1078.51	0.00683		1078.51	0.00729		1078.51	0.00767		1078.51	0.00778		1078.51	0.01954
1076.88	0.00029		1076.88	0.00493		1076.88	0.0089		1076.88	0.00958		1076.88	0.00968		1076.88	0.00423		1076.88	0.00664		1076.88	0.0069		1076.88	0.00738		1076.88	0.00776		1076.88	0.00786		1076.88	0.01965
1075.25	0.00032		1075.25	0.00501		1075.25	0.00898		1075.25	0.00964		1075.25	0.00976		1075.25	0.00428		1075.25	0.00669		1075.25	0.00696		1075.25	0.00745		1075.25	0.00783		1075.25	0.00794		1075.25	0.01974
1073.62	0.00028		1073.62	0.00507		1073.62	0.00904		1073.62	0.0097		1073.62	0.00984		1073.62	0.00432		1073.62	0.00673		1073.62	0.00701		1073.62	0.0075		1073.62	0.00787		1073.62	0.00801		1073.62	0.01981
1072	0.00028		1072	0.00511		1072	0.00908		1072	0.00975		1072	0.00989		1072	0.00433		1072	0.00675		1072	0.00704		1072	0.00755		1072	0.00789		1072	0.00807		1072	0.01987
1070.37	0.00029		1070.37	0.00514		1070.37	0.0091		1070.37	0.00979		1070.37	0.00994		1070.37	0.00434		1070.37	0.00676		1070.37	0.00706		1070.37	0.00758		1070.37	0.00791		1070.37	0.00812		1070.37	0.01991
1068.74	0.00029		1068.74	0.00516		1068.74	0.00913		1068.74	0.00982		1068.74	0.00997		1068.74	0.00434		1068.74	0.00677		1068.74	0.00708		1068.74	0.00761		1068.74	0.00794		1068.74	0.00815		1068.74	0.01995
1067.12	0.00029		1067.12	0.00518		1067.12	0.00916		1067.12	0.00984		1067.12	0.00999		1067.12	0.00435		1067.12	0.00677		1067.12	0.0071		1067.12	0.00764		1067.12	0.00796		1067.12	0.00818		1067.12	0.01999
1065.49	0.00032		1065.49	0.0052		1065.49	0.0092		1065.49	0.00987		1065.49	0.01002		1065.49	0.00435		1065.49	0.00678		1065.49	0.00713		1065.49	0.00766		1065.49	0.00798		1065.49	0.0082		1065.49	0.02003
1063.86	0.00029		1063.86	0.00523		1063.86	0.00924		1063.86	0.00989		1063.86	0.01004		1063.86	0.00437		1063.86	0.0068		1063.86	0.00716		1063.86	0.00768		1063.86	0.008		1063.86	0.00823		1063.86	0.02007
1062.23	0.00029		1062.23	0.00526		1062.23	0.00926		1062.23	0.00992		1062.23	0.01007		1062.23	0.00438		1062.23	0.00682		1062.23	0.0072		1062.23	0.0077		1062.23	0.00802		1062.23	0.00827		1062.23	0.02011
1060.61	0.00028		1060.61	0.00529		1060.61	0.00927		1060.61	0.00994		1060.61	0.0101		1060.61	0.0044		1060.61	0.00686		1060.61	0.00722		1060.61	0.00772		1060.61	0.00804		1060.61	0.00829		1060.61	0.02014
1058.98	0.00026		1058.98	0.0053		1058.98	0.00928		1058.98	0.00995		1058.98	0.01012		1058.98	0.00442		1058.98	0.00689		1058.98	0.00723		1058.98	0.00773		1058.98	0.00806		1058.98	0.00831		1058.98	0.02017
1057.35	0.00022		1057.35	0.00531		1057.35	0.00929		1057.35	0.00995		1057.35	0.01012		1057.35	0.00443		1057.35	0.00691		1057.35	0.00724		1057.35	0.00775		1057.35	0.00806		1057.35	0.00831		1057.35	0.02019
1055.73	0.00025		1055.73	0.00531		1055.73	0.00929		1055.73	0.00996		1055.73	0.01011		1055.73	0.00443		1055.73	0.00692		1055.73	0.00724		1055.73	0.00775		1055.73	0.00806		1055.73	0.0083		1055.73	0.02021
1054.1	0.00019		1054.1	0.00531		1054.1	0.00929		1054.1	0.00996		1054.1	0.0101		1054.1	0.00442		1054.1	0.00691		1054.1	0.00723		1054.1	0.00775		1054.1	0.00805		1054.1	0.00829		1054.1	0.02022
1052.47	0.00017		1052.47	0.00532		1052.47	0.00928		1052.47	0.00996		1052.47	0.01008		1052.47	0.0044		1052.47	0.00688		1052.47	0.00721		1052.47	0.00773		1052.47	0.00803		1052.47	0.00828		1052.47	0.02023
1050.84	0.00017		1050.84	0.00532		1050.84	0.00927		1050.84	0.00995		1050.84	0.01007		1050.84	0.00437		1050.84	0.00684		1050.84	0.00718		1050.84	0.00772		1050.84	0.00802		1050.84	0.00827		1050.84	0.02024
1049.22	0.00017		1049.22	0.00532		1049.22	0.00925		1049.22	0.00995		1049.22	0.01006		1049.22	0.00434		1049.22	0.0068		1049.22	0.00716		1049.22	0.0077		1049.22	0.008		1049.22	0.00825		1049.22	0.02024
1047.59	0.00018		1047.59	0.00532		1047.59	0.00924		1047.59	0.00994		1047.59	0.01006		1047.59	0.00431		1047.59	0.00676		1047.59	0.00714		1047.59	0.00769		1047.59	0.00797		1047.59	0.00823		1047.59	0.02024
1045.96	0.00021		1045.96	0.00532		1045.96	0.00923		1045.96	0.00994		1045.96	0.01007		1045.96	0.00429		1045.96	0.00674		1045.96	0.00712		1045.96	0.00767		1045.96	0.00794		1045.96	0.00821		1045.96	0.02023
1044.34	0.00018		1044.34	0.00532		1044.34	0.00922		1044.34	0.00994		1044.34	0.01007		1044.34	0.00428		1044.34	0.00673		1044.34	0.0071		1044.34	0.00767		1044.34	0.00791		1044.34	0.00819		1044.34	0.02023
1042.71	0.00018		1042.71	0.00532		1042.71	0.00921		1042.71	0.00994		1042.71	0.01008		1042.71	0.0043		1042.71	0.00674		1042.71	0.00709		1042.71	0.00767		1042.71	0.00788		1042.71	0.00818		1042.71	0.02022
1041.08	0.00018		1041.08	0.00532		1041.08	0.00921		1041.08	0.00994		1041.08	0.01008		1041.08	0.00432		1041.08	0.00676		1041.08	0.0071		1041.08	0.00766		1041.08	0.00787		1041.08	0.00818		1041.08	0.02022
1039.45	0.00018		1039.45	0.00532		1039.45	0.00921		1039.45	0.00993		1039.45	0.01008		1039.45	0.00435		1039.45	0.0068		1039.45	0.00712		1039.45	0.00765		1039.45	0.00787		1039.45	0.00819		1039.45	0.02023
1037.83	0.00017		1037.83	0.00533		1037.83	0.00922		1037.83	0.00993		1037.83	0.01007		1037.83	0.00441		1037.83	0.00685		1037.83	0.00714		1037.83	0.00765		1037.83	0.00787		1037.83	0.00821		1037.83	0.02025
1036.2	0.0002		1036.2	0.00535		1036.2	0.00924		1036.2	0.00992		1036.2	0.01006		1036.2	0.00449		1036.2	0.0069		1036.2	0.00718		1036.2	0.00766		1036.2	0.00789		1036.2	0.00823		1036.2	0.02028
1034.57	0.00015		1034.57	0.00538		1034.57	0.00925		1034.57	0.00992		1034.57	0.01006		1034.57	0.00456		1034.57	0.00695		1034.57	0.00721		1034.57	0.00768		1034.57	0.00792		1034.57	0.00825		1034.57	0.02031
1032.95	0.00013		1032.95	0.00542		1032.95	0.00927		1032.95	0.00992		1032.95	0.01007		1032.95	0.0046		1032.95	0.00698		1032.95	0.00724		1032.95	0.00769		1032.95	0.00794		1032.95	0.00826		1032.95	0.02033
1031.32	0.0001		1031.32	0.00548		1031.32	0.00928		1031.32	0.00993		1031.32	0.01009		1031.32	0.0046		1031.32	0.00699		1031.32	0.00725		1031.32	0.00768		1031.32	0.00795		1031.32	0.00825		1031.32	0.02034
1029.69	7e-05		1029.69	0.00552		1029.69	0.00929		1029.69	0.00995		1029.69	0.01012		1029.69	0.00458		1029.69	0.00697		1029.69	0.00723		1029.69	0.00767		1029.69	0.00794		1029.69	0.00822		1029.69	0.02034
1028.06	4e-05		1028.06	0.00555		1028.06	0.00931		1028.06	0.00997		1028.06	0.01015		1028.06	0.00453		1028.06	0.00693		1028.06	0.0072		1028.06	0.00765		1028.06	0.00792		1028.06	0.00819		1028.06	0.02035
1026.44	7e-05		1026.44	0.00556		1026.44	0.00932		1026.44	0.01		1026.44	0.01017		1026.44	0.00446		1026.44	0.00687		1026.44	0.00715		1026.44	0.00762		1026.44	0.0079		1026.44	0.00817		1026.44	0.02034
1024.81	-1e-05		1024.81	0.00558		1024.81	0.00934		1024.81	0.01003		1024.81	0.01019		1024.81	0.00437		1024.81	0.0068		1024.81	0.00709		1024.81	0.00757		1024.81	0.00787		1024.81	0.00813		1024.81	0.02033
1023.18	-4e-05		1023.18	0.00559		1023.18	0.00937		1023.18	0.01007		1023.18	0.01022		1023.18	0.00426		1023.18	0.00672		1023.18	0.00702		1023.18	0.00751		1023.18	0.00783		1023.18	0.0081		1023.18	0.0203
1021.56	-7e-05		1021.56	0.00561		1021.56	0.00939		1021.56	0.01011		1021.56	0.01024		1021.56	0.00415		1021.56	0.00664		1021.56	0.00695		1021.56	0.00744		1021.56	0.00778		1021.56	0.00806		1021.56	0.02026
1019.93	-8e-05		1019.93	0.00562		1019.93	0.00942		1019.93	0.01015		1019.93	0.01025		1019.93	0.00403		1019.93	0.00657		1019.93	0.00689		1019.93	0.00735		1019.93	0.00772		1019.93	0.00802		1019.93	0.02023
1018.3	-5e-05		1018.3	0.00563		1018.3	0.00944		1018.3	0.01017		1018.3	0.01026		1018.3	0.00394		1018.3	0.00653		1018.3	0.00683		1018.3	0.00728		1018.3	0.00765		1018.3	0.008		1018.3	0.0202
1016.67	-4e-05		1016.67	0.00562		1016.67	0.00945		1016.67	0.01018		1016.67	0.01026		1016.67	0.00386		1016.67	0.00649		1016.67	0.00678		1016.67	0.00723		1016.67	0.00759		1016.67	0.00798		1016.67	0.02016
1015.05	1e-05		1015.05	0.0056		1015.05	0.00944		1015.05	0.01016		1015.05	0.01025		1015.05	0.00378		1015.05	0.00645		1015.05	0.00674		1015.05	0.00719		1015.05	0.00753		1015.05	0.00796		1015.05	0.02012
1013.42	9e-05		1013.42	0.00558		1013.42	0.00941		1013.42	0.01013		1013.42	0.01023		1013.42	0.00373		1013.42	0.00642		1013.42	0.00671		1013.42	0.00715		1013.42	0.00749		1013.42	0.00792		1013.42	0.02008
1011.79	0.00016		1011.79	0.00555		1011.79	0.00938		1011.79	0.01008		1011.79	0.01019		1011.79	0.00374		1011.79	0.00641		1011.79	0.0067		1011.79	0.00713		1011.79	0.00747		1011.79	0.00789		1011.79	0.02005
1010.17	0.00023		1010.17	0.0055		1010.17	0.00935		1010.17	0.01003		1010.17	0.01015		1010.17	0.00382		1010.17	0.00643		1010.17	0.00671		1010.17	0.00714		1010.17	0.00748		1010.17	0.00787		1010.17	0.02005
1008.54	0.00026		1008.54	0.00544		1008.54	0.0093		1008.54	0.00998		1008.54	0.01011		1008.54	0.00397		1008.54	0.00649		1008.54	0.00676		1008.54	0.0072		1008.54	0.00753		1008.54	0.0079		1008.54	0.02008
1006.91	0.00026		1006.91	0.0054		1006.91	0.00927		1006.91	0.00994		1006.91	0.01008		1006.91	0.00416		1006.91	0.00659		1006.91	0.00683		1006.91	0.00727		1006.91	0.0076		1006.91	0.00794		1006.91	0.02013
1005.28	0.00028		1005.28	0.00539		1005.28	0.00924		1005.28	0.00991		1005.28	0.01006		1005.28	0.00431		1005.28	0.00667		1005.28	0.00688		1005.28	0.00733		1005.28	0.00766		1005.28	0.00795		1005.28	0.02017
1003.66	0.00026		1003.66	0.00539		1003.66	0.00922		1003.66	0.0099		1003.66	0.01007		1003.66	0.00434		1003.66	0.00669		1003.66	0.00686		1003.66	0.00733		1003.66	0.00767		1003.66	0.00793		1003.66	0.02017
1002.03	0.00021		1002.03	0.0054		1002.03	0.00919		1002.03	0.00991		1002.03	0.01008		1002.03	0.00426		1002.03	0.00663		1002.03	0.00679		1002.03	0.00728		1002.03	0.00762		1002.03	0.00786		1002.03	0.02013
1000.4	0.00013		1000.4	0.0054		1000.4	0.00918		1000.4	0.00993		1000.4	0.01009		1000.4	0.0041		1000.4	0.00653		1000.4	0.0067		1000.4	0.0072		1000.4	0.00755		1000.4	0.0078		1000.4	0.02008
998.776	0.00016		998.776	0.00539		998.776	0.00918		998.776	0.00995		998.776	0.0101		998.776	0.00397		998.776	0.00646		998.776	0.00664		998.776	0.00715		998.776	0.00749		998.776	0.00777		998.776	0.02003
997.149	4e-05		997.149	0.00538		997.149	0.00919		997.149	0.00997		997.149	0.01011		997.149	0.00396		997.149	0.00649		997.149	0.00666		997.149	0.00716		997.149	0.00749		997.149	0.00779		997.149	0.02001
995.522	-4e-05		995.522	0.00538		995.522	0.00921		995.522	0.00997		995.522	0.01011		995.522	0.00415		995.522	0.00663		995.522	0.00678		995.522	0.00724		995.522	0.00756		995.522	0.00788		995.522	0.02004
993.895	-0.00015		993.895	0.00542		993.895	0.00924		993.895	0.00998		993.895	0.01012		993.895	0.0045		993.895	0.00687		993.895	0.00696		993.895	0.00737		993.895	0.00766		993.895	0.00799		993.895	0.02011
992.268	-0.00019		992.268	0.00549		992.268	0.00929		992.268	0.01		992.268	0.01014		992.268	0.00493		992.268	0.00716		992.268	0.00717		992.268	0.0075		992.268	0.00777		992.268	0.00812		992.268	0.02018
990.641	-0.00016		990.641	0.00561		990.641	0.00937		990.641	0.01006		990.641	0.01018		990.641	0.00533		990.641	0.0074		990.641	0.00734		990.641	0.00759		990.641	0.00784		990.641	0.0082		990.641	0.02023
989.013	-0.00023		989.013	0.00576		989.013	0.00946		989.013	0.01013		989.013	0.01025		989.013	0.00556		989.013	0.00754		989.013	0.0074		989.013	0.0076		989.013	0.00782		989.013	0.00821		989.013	0.02024
987.386	-0.00027		987.386	0.00594		987.386	0.00955		987.386	0.01022		987.386	0.01035		987.386	0.00552		987.386	0.00749		987.386	0.00729		987.386	0.00748		987.386	0.00768		987.386	0.00811		987.386	0.02017
985.759	-0.00031		985.759	0.00613		985.759	0.00962		985.759	0.01031		985.759	0.01048		985.759	0.00516		985.759	0.00721		985.759	0.00699		985.759	0.0072		985.759	0.0074		985.759	0.00787		985.759	0.02001
984.132	-0.00036		984.132	0.00629		984.132	0.00967		984.132	0.01041		984.132	0.01062		984.132	0.0045		984.132	0.00673		984.132	0.00653		984.132	0.00678		984.132	0.007		984.132	0.00751		984.132	0.01974
982.505	-0.0004		982.505	0.00641		982.505	0.0097		982.505	0.01051		982.505	0.01072		982.505	0.00364		982.505	0.0061		982.505	0.00599		982.505	0.00629		982.505	0.00654		982.505	0.00708		982.505	0.01942
980.878	-0.00037		980.878	0.00647		980.878	0.00971		980.878	0.01058		980.878	0.01078		980.878	0.00274		980.878	0.00546		980.878	0.00545		980.878	0.00581		980.878	0.0061		980.878	0.00666		980.878	0.01911
979.251	-0.00044		979.251	0.00647		979.251	0.0097		979.251	0.01062		979.251	0.01081		979.251	0.00199		979.251	0.00493		979.251	0.00501		979.251	0.00542		979.251	0.00575		979.251	0.00632		979.251	0.01885
977.623	-0.00048		977.623	0.00642		977.623	0.00968		977.623	0.01061		977.623	0.0108		977.623	0.00149		977.623	0.00458		977.623	0.00471		977.623	0.00515		977.623	0.00553		977.623	0.00609		977.623	0.01868
975.996	-0.00053		975.996	0.00635		975.996	0.00964		975.996	0.01057		975.996	0.01076		975.996	0.00121		975.996	0.00439		975.996	0.00454		975.996	0.00501		975.996	0.0054		975.996	0.00596		975.996	0.01859
974.369	-0.00057		974.369	0.00626		974.369	0.00959		974.369	0.0105		974.369	0.0107		974.369	0.00105		974.369	0.00429		974.369	0.00447		974.369	0.00495		974.369	0.00534		974.369	0.00591		974.369	0.01856
972.742	-0.00061		972.742	0.00616		972.742	0.00954		972.742	0.01044		972.742	0.01062		972.742	0.00095		972.742	0.00422		972.742	0.00444		972.742	0.00493		972.742	0.00532		972.742	0.00589		972.742	0.01856
971.115	-0.00058		971.115	0.00605		971.115	0.0095		971.115	0.01037		971.115	0.01054		971.115	0.00082		971.115	0.00415		971.115	0.00441		971.115	0.00492		971.115	0.00531		971.115	0.00588		971.115	0.01858
969.488	-0.00064		969.488	0.00594		969.488	0.00946		969.488	0.01031		969.488	0.01047		969.488	0.00064		969.488	0.00404		969.488	0.00437		969.488	0.00491		969.488	0.0053		969.488	0.00587		969.488	0.0186
967.861	-0.00068		967.861	0.00581		967.861	0.00942		967.861	0.01026		967.861	0.01041		967.861	0.00041		967.861	0.0039		967.861	0.0043		967.861	0.0049		967.861	0.00528		967.861	0.00585		967.861	0.01861
966.233	-0.00072		966.233	0.00568		966.233	0.00938		966.233	0.01021		966.233	0.01038		966.233	0.00016		966.233	0.00373		966.233	0.00423		966.233	0.00489		966.233	0.00526		966.233	0.00583		966.233	0.01862
964.606	-0.00077		964.606	0.00556		964.606	0.00934		964.606	0.01018		964.606	0.01035		964.606	-8e-05		964.606	0.00356		964.606	0.00416		964.606	0.00488		964.606	0.00525		964.606	0.00581		964.606	0.01862
962.979	-0.00081		962.979	0.00545		962.979	0.00931		962.979	0.01016		962.979	0.01032		962.979	-0.00028		962.979	0.00341		962.979	0.0041		962.979	0.00487		962.979	0.00526		962.979	0.00579		962.979	0.01863
961.352	-0.00078		961.352	0.00536		961.352	0.00928		961.352	0.01015		961.352	0.0103		961.352	-0.00042		961.352	0.00331		961.352	0.00407		961.352	0.00488		961.352	0.0053		961.352	0.00579		961.352	0.01866
959.725	-0.00084		959.725	0.00529		959.725	0.00927		959.725	0.01014		959.725	0.01029		959.725	-0.00048		959.725	0.00325		959.725	0.00407		959.725	0.00492		959.725	0.00536		959.725	0.0058		959.725	0.0187
958.098	-0.00086		958.098	0.00523		958.098	0.00927		958.098	0.01013		958.098	0.01028		958.098	-0.0005		958.098	0.00323		958.098	0.00407		958.098	0.00496		958.098	0.00542		958.098	0.00582		958.098	0.01873
956.471	-0.00086		956.471	0.00518		956.471	0.00927		956.471	0.01012		956.471	0.01026		956.471	-0.00052		956.471	0.00321		956.471	0.00406		956.471	0.00498		956.471	0.00546		956.471	0.00582		956.471	0.01877
954.843	-0.00086		954.843	0.00514		954.843	0.00926		954.843	0.01011		954.843	0.01024		954.843	-0.00058		954.843	0.00318		954.843	0.00404		954.843	0.00498		954.843	0.00549		954.843	0.00582		954.843	0.01879
953.216	-0.00086		953.216	0.00511		953.216	0.00924		953.216	0.01011		953.216	0.01023		953.216	-0.00066		953.216	0.00313		953.216	0.00401		953.216	0.00496		953.216	0.0055		953.216	0.0058		953.216	0.01881
951.589	-0.00083		951.589	0.00508		951.589	0.00923		951.589	0.01011		951.589	0.01022		951.589	-0.00075		951.589	0.00308		951.589	0.00397		951.589	0.00494		951.589	0.00549		951.589	0.00578		951.589	0.01883
949.962	-0.00087		949.962	0.00505		949.962	0.00922		949.962	0.01011		949.962	0.01022		949.962	-0.00085		949.962	0.00302		949.962	0.00393		949.962	0.0049		949.962	0.00546		949.962	0.00575		949.962	0.01885
948.335	-0.00088		948.335	0.00501		948.335	0.0092		948.335	0.01012		948.335	0.01023		948.335	-0.00095		948.335	0.00296		948.335	0.00391		948.335	0.00487		948.335	0.00543		948.335	0.00574		948.335	0.01886
946.708	-0.00091		946.708	0.00497		946.708	0.00919		946.708	0.01013		946.708	0.01026		946.708	-0.001		946.708	0.00293		946.708	0.00391		946.708	0.00487		946.708	0.00541		946.708	0.00573		946.708	0.01889
945.081	-0.00096		945.081	0.00495		945.081	0.00919		945.081	0.01015		945.081	0.01029		945.081	-0.00099		945.081	0.00294		945.081	0.00395		945.081	0.0049		945.081	0.00541		945.081	0.00576		945.081	0.01894
943.453	-0.00101		943.453	0.00495		943.453	0.00919		943.453	0.01016		943.453	0.01032		943.453	-0.00093		943.453	0.00297		943.453	0.00401		943.453	0.00495		943.453	0.00543		943.453	0.0058		943.453	0.019
941.826	-0.00098		941.826	0.00497		941.826	0.0092		941.826	0.01016		941.826	0.01034		941.826	-0.00086		941.826	0.00302		941.826	0.00409		941.826	0.005		941.826	0.00547		941.826	0.00585		941.826	0.01906
940.199	-0.00107		940.199	0.00499		940.199	0.00922		940.199	0.01017		940.199	0.01037		940.199	-0.00079		940.199	0.00306		940.199	0.00415		940.199	0.00505		940.199	0.00551		940.199	0.00589		940.199	0.01911
938.572	-0.00114		938.572	0.005		938.572	0.00923		938.572	0.01017		938.572	0.01039		938.572	-0.00076		938.572	0.00309		938.572	0.00418		938.572	0.00509		938.572	0.00553		938.572	0.00591		938.572	0.01913
936.945	-0.0012		936.945	0.005		936.945	0.00924		936.945	0.01017		936.945	0.0104		936.945	-0.00077		936.945	0.00309		936.945	0.00418		936.945	0.00511		936.945	0.00554		936.945	0.00591		936.945	0.01912
935.318	-0.00126		935.318	0.005		935.318	0.00925		935.318	0.01018		935.318	0.01039		935.318	-0.00084		935.318	0.00305		935.318	0.00413		935.318	0.0051		935.318	0.00552		935.318	0.00588		935.318	0.01909
933.691	-0.0013		933.691	0.00498		933.691	0.00925		933.691	0.01019		933.691	0.01038		933.691	-0.00095		933.691	0.00297		933.691	0.00406		933.691	0.00505		933.691	0.00547		933.691	0.00583		933.691	0.01904
932.063	-0.00127		932.063	0.00496		932.063	0.00926		932.063	0.0102		932.063	0.01039		932.063	-0.0011		932.063	0.00286		932.063	0.00396		932.063	0.00496		932.063	0.00541		932.063	0.00576		932.063	0.01898
930.436	-0.00134		930.436	0.00494		930.436	0.00926		930.436	0.01021		930.436	0.0104		930.436	-0.00128		930.436	0.00273		930.436	0.00384		930.436	0.00484		930.436	0.00534		930.436	0.00568		930.436	0.0189
928.809	-0.00137		928.809	0.0049		928.809	0.00926		928.809	0.01021		928.809	0.01041		928.809	-0.00147		928.809	0.0026		928.809	0.00373		928.809	0.00473		928.809	0.00527		928.809	0.00561		928.809	0.01883
927.182	-0.00141		927.182	0.00488		927.182	0.00926		927.182	0.01021		927.182	0.01042		927.182	-0.00162		927.182	0.0025		927.182	0.00364		927.182	0.00464		927.182	0.00521		927.182	0.00555		927.182	0.01878
925.555	-0.00143		925.555	0.00486		925.555	0.00927		925.555	0.01021		925.555	0.01043		925.555	-0.00174		925.555	0.00242		925.555	0.00358		925.555	0.00457		925.555	0.00516		925.555	0.00551		925.555	0.01875
923.928	-0.00146		923.928	0.00484		923.928	0.00927		923.928	0.0102		923.928	0.01045		923.928	-0.00184		923.928	0.00236		923.928	0.00352		923.928	0.0045		923.928	0.00512		923.928	0.00547		923.928	0.01874
922.3	-0.00143		922.3	0.00483		922.3	0.00927		922.3	0.0102		922.3	0.01046		922.3	-0.00195		922.3	0.0023		922.3	0.00345		922.3	0.00444		922.3	0.00508		922.3	0.00543		922.3	0.01876
920.673	-0.00148		920.673	0.0048		920.673	0.00927		920.673	0.01021		920.673	0.01047		920.673	-0.00207		920.673	0.00223		920.673	0.00337		920.673	0.00439		920.673	0.00503		920.673	0.00538		920.673	0.01879
919.046	-0.0015		919.046	0.00477		919.046	0.00928		919.046	0.01022		919.046	0.01047		919.046	-0.00221		919.046	0.00216		919.046	0.00328		919.046	0.00435		919.046	0.00498		919.046	0.00534		919.046	0.01882
917.419	-0.00152		917.419	0.00476		917.419	0.00928		917.419	0.01024		917.419	0.01046		917.419	-0.00234		917.419	0.00209		917.419	0.00319		917.419	0.00431		917.419	0.00492		917.419	0.0053		917.419	0.01884
915.792	-0.00155		915.792	0.00475		915.792	0.00928		915.792	0.01025		915.792	0.01045		915.792	-0.00247		915.792	0.00201		915.792	0.00311		915.792	0.00428		915.792	0.00487		915.792	0.00526		915.792	0.01886
914.165	-0.00158		914.165	0.00476		914.165	0.00927		914.165	0.01025		914.165	0.01046		914.165	-0.00257		914.165	0.00193		914.165	0.00304		914.165	0.00426		914.165	0.00481		914.165	0.00523		914.165	0.01887
912.538	-0.00155		912.538	0.00477		912.538	0.00926		912.538	0.01025		912.538	0.01048		912.538	-0.00266		912.538	0.00185		912.538	0.00298		912.538	0.00422		912.538	0.00476		912.538	0.00519		912.538	0.01886
910.91	-0.00162		910.91	0.00478		910.91	0.00926		910.91	0.01024		910.91	0.01049		910.91	-0.00274		910.91	0.00178		910.91	0.00292		910.91	0.00418		910.91	0.0047		910.91	0.00515		910.91	0.01885
909.283	-0.00165		909.283	0.0048		909.283	0.00927		909.283	0.01024		909.283	0.0105		909.283	-0.00284		909.283	0.00171		909.283	0.00287		909.283	0.00413		909.283	0.00465		909.283	0.0051		909.283	0.01883
907.656	-0.00167		907.656	0.00482		907.656	0.00929		907.656	0.01024		907.656	0.01051		907.656	-0.00295		907.656	0.00165		907.656	0.00282		907.656	0.00406		907.656	0.0046		907.656	0.00505		907.656	0.01881
906.029	-0.00167		906.029	0.00484		906.029	0.0093		906.029	0.01023		906.029	0.01053		906.029	-0.00305		906.029	0.00157		906.029	0.00276		906.029	0.00399		906.029	0.00456		906.029	0.00499		906.029	0.01881
904.402	-0.00166		904.402	0.00484		904.402	0.0093		904.402	0.01024		904.402	0.01055		904.402	-0.00315		904.402	0.00149		904.402	0.0027		904.402	0.00392		904.402	0.00451		904.402	0.00493		904.402	0.01882
902.775	-0.00163		902.775	0.00485		902.775	0.0093		902.775	0.01027		902.775	0.01056		902.775	-0.00324		902.775	0.00142		902.775	0.00265		902.775	0.00387		902.775	0.00447		902.775	0.00488		902.775	0.01884
901.148	-0.00164		901.148	0.00485		901.148	0.00933		901.148	0.01032		901.148	0.01055		901.148	-0.00334		901.148	0.00135		901.148	0.00259		901.148	0.00383		901.148	0.00444		901.148	0.00484		901.148	0.01886
899.52	-0.00162		899.52	0.00486		899.52	0.00936		899.52	0.01039		899.52	0.01055		899.52	-0.00343		899.52	0.00129		899.52	0.00254		899.52	0.00379		899.52	0.00441		899.52	0.00482		899.52	0.01888
897.893	-0.00159		897.893	0.00487		897.893	0.00939		897.893	0.01044		897.893	0.01056		897.893	-0.00352		897.893	0.00123		897.893	0.00249		897.893	0.00377		897.893	0.00439		897.893	0.00481		897.893	0.0189
896.266	-0.00156		896.266	0.00489		896.266	0.0094		896.266	0.01047		896.266	0.01059		896.266	-0.00362		896.266	0.00116		896.266	0.00245		896.266	0.00375		896.266	0.00436		896.266	0.00482		896.266	0.01892
894.639	-0.00154		894.639	0.00491		894.639	0.00942		894.639	0.01049		894.639	0.01063		894.639	-0.00372		894.639	0.00108		894.639	0.00242		894.639	0.00373		894.639	0.00433		894.639	0.00482		894.639	0.01896
893.012	-0.00151		893.012	0.00493		893.012	0.00944		893.012	0.01052		893.012	0.01066		893.012	-0.00382		893.012	0.00101		893.012	0.0024		893.012	0.0037		893.012	0.0043		893.012	0.0048		893.012	0.01899
891.385	-0.00153		891.385	0.00496		891.385	0.00948		891.385	0.01056		891.385	0.0107		891.385	-0.0039		891.385	0.00095		891.385	0.00238		891.385	0.00365		891.385	0.00427		891.385	0.00477		891.385	0.01902
889.758	-0.00155		889.758	0.00498		889.758	0.00953		889.758	0.01058		889.758	0.01072		889.758	-0.00399		889.758	0.0009		889.758	0.00237		889.758	0.00361		889.758	0.00424		889.758	0.00472		889.758	0.01907
888.13	-0.00157		888.13	0.00501		888.13	0.00958		888.13	0.01059		888.13	0.01075		888.13	-0.00407		888.13	0.00087		888.13	0.00234		888.13	0.00357		888.13	0.00422		888.13	0.00468		888.13	0.01913
886.503	-0.00159		886.503	0.00504		886.503	0.00961		886.503	0.01059		886.503	0.01078		886.503	-0.00412		886.503	0.00083		886.503	0.00232		886.503	0.00354		886.503	0.00421		886.503	0.00464		886.503	0.01919
884.876	-0.00161		884.876	0.00506		884.876	0.00964		884.876	0.01059		884.876	0.01081		884.876	-0.00415		884.876	0.0008		884.876	0.00231		884.876	0.00353		884.876	0.0042		884.876	0.00464		884.876	0.01925
883.249	-0.00158		883.249	0.00508		883.249	0.00967		883.249	0.0106		883.249	0.01084		883.249	-0.00418		883.249	0.00078		883.249	0.00229		883.249	0.00353		883.249	0.0042		883.249	0.00465		883.249	0.0193
881.622	-0.00162		881.622	0.0051		881.622	0.00971		881.622	0.01064		881.622	0.01086		881.622	-0.00421		881.622	0.00077		881.622	0.00226		881.622	0.00354		881.622	0.00421		881.622	0.00468		881.622	0.01934
879.995	-0.00162		879.995	0.00513		879.995	0.00974		879.995	0.01067		879.995	0.01088		879.995	-0.00423		879.995	0.00076		879.995	0.00222		879.995	0.00355		879.995	0.00423		879.995	0.00471		879.995	0.01937
878.368	-0.00162		878.368	0.00514		878.368	0.00976		878.368	0.01069		878.368	0.0109		878.368	-0.00426		878.368	0.00075		878.368	0.00219		878.368	0.00356		878.368	0.00425		878.368	0.00475		878.368	0.0194
876.74	-0.0016		876.74	0.00515		876.74	0.00976		876.74	0.01072		876.74	0.01093		876.74	-0.00429		876.74	0.00072		876.74	0.00218		876.74	0.00357		876.74	0.00426		876.74	0.00477		876.74	0.01944
875.113	-0.00157		875.113	0.00515		875.113	0.00973		875.113	0.01073		875.113	0.01096		875.113	-0.00432		875.113	0.00069		875.113	0.0022		875.113	0.00359		875.113	0.00427		875.113	0.00477		875.113	0.01947
873.486	-0.00153		873.486	0.00515		873.486	0.00972		873.486	0.01075		873.486	0.01099		873.486	-0.00434		873.486	0.00068		873.486	0.00223		873.486	0.00359		873.486	0.00428		873.486	0.00476		873.486	0.01949
871.859	-0.00149		871.859	0.00513		871.859	0.00972		871.859	0.01077		871.859	0.01099		871.859	-0.00434		871.859	0.00068		871.859	0.00227		871.859	0.00359		871.859	0.00428		871.859	0.00475		871.859	0.01953
870.232	-0.0015		870.232	0.00511		870.232	0.00972		870.232	0.01078		870.232	0.01098		870.232	-0.00432		870.232	0.00071		870.232	0.00234		870.232	0.00361		870.232	0.0043		870.232	0.00475		870.232	0.01959
868.605	-0.00151		868.605	0.00509		868.605	0.00974		868.605	0.01078		868.605	0.01098		868.605	-0.00429		868.605	0.00077		868.605	0.0024		868.605	0.00365		868.605	0.00433		868.605	0.00475		868.605	0.01965
866.978	-0.00148		866.978	0.00506		866.978	0.00977		866.978	0.01077		866.978	0.011		866.978	-0.00424		866.978	0.00085		866.978	0.00245		866.978	0.00371		866.978	0.00438		866.978	0.00476		866.978	0.0197
865.35	-0.00154		865.35	0.00504		865.35	0.00979		865.35	0.01077		865.35	0.01103		865.35	-0.00419		865.35	0.00094		865.35	0.00249		865.35	0.00376		865.35	0.00444		865.35	0.00478		865.35	0.01975
863.723	-0.00156		863.723	0.00505		863.723	0.0098		863.723	0.01078		863.723	0.01107		863.723	-0.00413		863.723	0.00105		863.723	0.00254		863.723	0.00382		863.723	0.0045		863.723	0.00482		863.723	0.01982
862.096	-0.00156		862.096	0.00506		862.096	0.00982		862.096	0.01079		862.096	0.01109		862.096	-0.00404		862.096	0.00115		862.096	0.00259		862.096	0.00389		862.096	0.00455		862.096	0.00489		862.096	0.0199
860.469	-0.00153		860.469	0.00507		860.469	0.00983		860.469	0.01081		860.469	0.01108		860.469	-0.00393		860.469	0.00123		860.469	0.00266		860.469	0.00395		860.469	0.00458		860.469	0.00496		860.469	0.02001
858.842	-0.0015		858.842	0.00509		858.842	0.00984		858.842	0.01082		858.842	0.01108		858.842	-0.00379		858.842	0.0013		858.842	0.00272		858.842	0.00401		858.842	0.00463		858.842	0.00505		858.842	0.02014
857.215	-0.00147		857.215	0.00512		857.215	0.00984		857.215	0.01082		857.215	0.01109		857.215	-0.00365		857.215	0.00136		857.215	0.00279		857.215	0.00409		857.215	0.00469		857.215	0.00513		857.215	0.02027
855.588	-0.00148		855.588	0.00514		855.588	0.00983		855.588	0.01079		855.588	0.01109		855.588	-0.0035		855.588	0.00143		855.588	0.00286		855.588	0.00417		855.588	0.00475		855.588	0.00521		855.588	0.02041
853.96	-0.00145		853.96	0.00514		853.96	0.00982		853.96	0.01078		853.96	0.01106		853.96	-0.00334		853.96	0.00152		853.96	0.00295		853.96	0.00425		853.96	0.00483		853.96	0.0053		853.96	0.02057
852.333	-0.00143		852.333	0.00512		852.333	0.00982		852.333	0.01077		852.333	0.01101		852.333	-0.00316		852.333	0.00163		852.333	0.00305		852.333	0.00432		852.333	0.00494		852.333	0.00541		852.333	0.02074
850.706	-0.00143		850.706	0.00509		850.706	0.00985		850.706	0.01077		850.706	0.01097		850.706	-0.00296		850.706	0.00178		850.706	0.00317		850.706	0.00439		850.706	0.00507		850.706	0.00553		850.706	0.02091
849.079	-0.00143		849.079	0.00505		849.079	0.00987		849.079	0.01075		849.079	0.01094		849.079	-0.00277		849.079	0.00194		849.079	0.0033		849.079	0.00447		849.079	0.00524		849.079	0.00566		849.079	0.02107
847.452	-0.0014		847.452	0.005		847.452	0.00984		847.452	0.01071		847.452	0.01092		847.452	-0.00258		847.452	0.00213		847.452	0.00344		847.452	0.00458		847.452	0.00541		847.452	0.00578		847.452	0.02122
845.825	-0.00146		845.825	0.00494		845.825	0.00977		845.825	0.01064		845.825	0.01089		845.825	-0.00235		845.825	0.00237		845.825	0.0036		845.825	0.00469		845.825	0.00557		845.825	0.00588		845.825	0.0214
844.198	-0.00146		844.198	0.00488		844.198	0.00966		844.198	0.01056		844.198	0.01086		844.198	-0.00208		844.198	0.00264		844.198	0.00378		844.198	0.00479		844.198	0.00571		844.198	0.00598		844.198	0.02161
842.57	-0.00144		842.57	0.00482		842.57	0.00956		842.57	0.01048		842.57	0.01081		842.57	-0.00178		842.57	0.0029		842.57	0.00397		842.57	0.0049		842.57	0.00581		842.57	0.00611		842.57	0.02184
840.943	-0.00136		840.943	0.00474		840.943	0.00946		840.943	0.0104		840.943	0.01073		840.943	-0.00149		840.943	0.00315		840.943	0.00418		840.943	0.00504		840.943	0.00592		840.943	0.00626		840.943	0.02208
839.316	-0.0013		839.316	0.00467		839.316	0.00938		839.316	0.0103		839.316	0.01063		839.316	-0.00118		839.316	0.00338		839.316	0.00438		839.316	0.00521		839.316	0.00602		839.316	0.0064		839.316	0.02233
837.689	-0.00126		837.689	0.00465		837.689	0.0093		837.689	0.01017		837.689	0.01053		837.689	-0.00086		837.689	0.0036		837.689	0.00457		837.689	0.00539		837.689	0.00613		837.689	0.00649		837.689	0.02258
836.062	-0.00128		836.062	0.00464		836.062	0.00921		836.062	0.01004		836.062	0.01042		836.062	-0.00053		836.062	0.00382		836.062	0.00475		836.062	0.00556		836.062	0.00626		836.062	0.00655		836.062	0.02281
834.435	-0.00132		834.435	0.00462		834.435	0.00914		834.435	0.00992		834.435	0.01032		834.435	-0.0002		834.435	0.00406		834.435	0.00492		834.435	0.00574		834.435	0.00645		834.435	0.00665		834.435	0.02307
832.808	-0.00129		832.808	0.00458		832.808	0.00911		832.808	0.00981		832.808	0.01022		832.808	0.00016		832.808	0.00435		832.808	0.0051		832.808	0.00592		832.808	0.00666		832.808	0.0068		832.808	0.02337
831.18	-0.00138		831.18	0.00453		831.18	0.00907		831.18	0.00968		831.18	0.01015		831.18	0.00057		831.18	0.00467		831.18	0.0053		831.18	0.00612		831.18	0.00684		831.18	0.00699		831.18	0.02369
829.553	-0.00147		829.553	0.00445		829.553	0.00899		829.553	0.00958		829.553	0.0101		829.553	0.00102		829.553	0.005		829.553	0.00552		829.553	0.00633		829.553	0.00697		829.553	0.00717		829.553	0.02402
827.926	-0.00159		827.926	0.00437		827.926	0.00887		827.926	0.0095		827.926	0.01004		827.926	0.00148		827.926	0.00533		827.926	0.00576		827.926	0.00657		827.926	0.00711		827.926	0.00736		827.926	0.02435
826.299	-0.00169		826.299	0.00429		826.299	0.00876		826.299	0.00944		826.299	0.00997		826.299	0.00195		826.299	0.00567		826.299	0.00599		826.299	0.00682		826.299	0.00726		826.299	0.00755		826.299	0.02469
824.672	-0.00174		824.672	0.00422		824.672	0.00871		824.672	0.00941		824.672	0.00987		824.672	0.00246		824.672	0.00598		824.672	0.00624		824.672	0.00707		824.672	0.00744		824.672	0.00777		824.672	0.02502
823.045	-0.00171		823.045	0.00417		823.045	0.00873		823.045	0.00941		823.045	0.00975		823.045	0.00301		823.045	0.00628		823.045	0.00653		823.045	0.00735		823.045	0.00764		823.045	0.00801		823.045	0.02535
821.418	-0.00173		821.418	0.00415		821.418	0.00881		821.418	0.00945		821.418	0.00962		821.418	0.00356		821.418	0.00662		821.418	0.00683		821.418	0.00763		821.418	0.00788		821.418	0.00826		821.418	0.0257
819.79	-0.00167		819.79	0.00423		819.79	0.00889		819.79	0.0095		819.79	0.00952		819.79	0.0041		819.79	0.00702		819.79	0.00715		819.79	0.0079		819.79	0.00814		819.79	0.00848		819.79	0.02603
818.163	-0.00154		818.163	0.0044		818.163	0.0089		818.163	0.00955		818.163	0.00949		818.163	0.00463		818.163	0.00744		818.163	0.00749		818.163	0.00815		818.163	0.00841		818.163	0.00867		818.163	0.02633
816.536	-0.00135		816.536	0.00458		816.536	0.00888		816.536	0.00957		816.536	0.00952		816.536	0.00513		816.536	0.00787		816.536	0.00785		816.536	0.00841		816.536	0.00873		816.536	0.00886		816.536	0.02664
814.909	-0.00102		814.909	0.00469		814.909	0.00887		814.909	0.00961		814.909	0.00959		814.909	0.00559		814.909	0.00836		814.909	0.00824		814.909	0.00871		814.909	0.00908		814.909	0.00909		814.909	0.027
813.282	-0.00089		813.282	0.0047		813.282	0.00889		813.282	0.00964		813.282	0.00963		813.282	0.00606		813.282	0.00892		813.282	0.00868		813.282	0.00905		813.282	0.00943		813.282	0.00934		813.282	0.02743
811.655	-0.00078		811.655	0.00464		811.655	0.0089		811.655	0.00964		811.655	0.0096		811.655	0.00663		811.655	0.00947		811.655	0.00914		811.655	0.0094		811.655	0.00974		811.655	0.00954		811.655	0.02791
810.028	-0.00057		810.028	0.00456		810.028	0.00889		810.028	0.00964		810.028	0.00955		810.028	0.00729		810.028	0.00994		810.028	0.00959		810.028	0.00969		810.028	0.01		810.028	0.00972		810.028	0.02843
808.4	-0.00044		808.4	0.00447		808.4	0.00887		808.4	0.00964		808.4	0.00948		808.4	0.00796		808.4	0.01034		808.4	0.00999		808.4	0.00997		808.4	0.01021		808.4	0.00995		808.4	0.02893
806.773	-0.00023		806.773	0.00437		806.773	0.00886		806.773	0.00956		806.773	0.00936		806.773	0.00859		806.773	0.01069		806.773	0.01035		806.773	0.01029		806.773	0.01038		806.773	0.01028		806.773	0.02941
805.146	3e-05		805.146	0.00429		805.146	0.00885		805.146	0.00935		805.146	0.00918		805.146	0.00922		805.146	0.01106		805.146	0.01072		805.146	0.01064		805.146	0.01056		805.146	0.01061		805.146	0.02983
803.519	0.00027		803.519	0.00429		803.519	0.00884		803.519	0.00913		803.519	0.00899		803.519	0.00988		803.519	0.01148		803.519	0.01109		803.519	0.01094		803.519	0.01076		803.519	0.01087		803.519	0.03019
801.892	0.00048		801.892	0.00435		801.892	0.00884		801.892	0.00899		801.892	0.00889		801.892	0.01052		801.892	0.01195		801.892	0.01145		801.892	0.01121		801.892	0.01095		801.892	0.01105		801.892	0.03055
800.265	0.00066		800.265	0.00448		800.265	0.00882		800.265	0.00895		800.265	0.00895		800.265	0.0111		800.265	0.01245		800.265	0.01178		800.265	0.01153		800.265	0.01108		800.265	0.01115		800.265	0.03097
																0.01164
																0.01216
																0.01265
																0.01316
																0.01376
																0.0144
																0.01503
																0.01579
																0.01681
																0.01804
																0.01931
																0.02058
																0.02181
																0.02277
																0.02321
																0.02313
																0.02275
																0.0222
																0.02153
																0.02079
																0.0202
																0.02003
																0.02045
																0.02139
																0.02252
																0.02334
																0.02319
																0.02185
																0.01991
																0.01784
																0.01575
																0.01451
																0.0151
																0.0167
																0.01757
																0.01782
																0.01835
																0.01831
																0.01956
																0.02645
																0.03512
																0.03299
																0.01785
																0.00018
																-0.00015
																0.01795
																0.03903
																0.05162
																0.05502
																0.05491
																0.05829
																0.06595
																0.06677
																0.0501
																0.02493
																0.00944
																0.01409
																0.02644
																0.03331
																0.03235
																0.02817
																0.02729
																0.03248
																0.04094
																0.04664
																0.04582
																0.03974
																0.03024
																0.01819
																0.00702
																-0.00186
																-0.01025
																-0.01678
																-0.01711
																-0.00973
																0.00225
																0.01393
																0.02106
																0.02015
																0.0112
																5e-05
																-0.00815
																-0.01231
																-0.01117
																-0.0049
																0.00391
																0.01532
																0.02861
																0.03862
																0.04105
																0.03449
																0.02135
																0.00938
																0.00463
																0.00633
																0.01125
																0.017
																0.02287
																0.02842
																0.02986
																0.02663
																0.02551
																0.02926
																0.03464
																0.0397
																0.04278
																0.04307
																0.04322
																0.04422
																0.04218
																0.03307
																0.01803
																0.00335
																-0.00615
																-0.0104
																-0.01141
																-0.01227
																-0.01271
																-0.00807
																0.00211
																0.01263
																0.02029
																0.02697
																0.0352
																0.04327
																0.04726
																0.04816
																0.04835
																0.04435
																0.03459
																0.024
																0.01515
																0.00593
																-0.00434
																-0.01249
																-0.01579
																-0.0161
																-0.01645
																-0.01592
																-0.01306
																-0.01079
																-0.01078
																-0.01019
																-0.00708
																-0.00261
																0.00132
																0.00567
																0.01212
																0.01877
																0.02334
																0.0258
																0.02622
																0.02308
																0.01491
																0.00368
																-0.0053
																-0.00959
																-0.01207
																-0.01229
																-0.00622
																0.00474
																0.01473
																0.02047
																0.0232
																0.02445
																0.02388
																0.02223
																0.02131
																0.02023
																0.01734
																0.01689
																0.02287
																0.03021
																0.03246
																0.03107
																0.03114
																0.03305
																0.03324
																0.03017
																0.02446
																0.01623
																0.00646
																-0.00153
																-0.00581
																-0.00667
																-0.00331
																0.00432
																0.01358
																0.02155
																0.02636
																0.02653
																0.02176
																0.01408
																0.00546
																-0.0027
																-0.0073
																-0.00616
																-0.00117
																0.00374
																0.00655
																0.00788
																0.0084
																0.0084
																0.0084
																0.0084
																0.0084
																0.0084
																0.0084

## Sheet: Fig. 3c
-0.05465	0	0	0	0	0	0	0	0	0	0	0	0
-0.04535	0	0	0	0	0	0	0	0	0	0	0	0
-0.03604	0	0	0	0	0	0	0	0	0	0	0	0
-0.02674	0	0	0	0	0	0	0	0	0	0	0	0
-0.01743	0	0	0	0	0	0	0	0	0	0	0	0
-0.00813	0	0	0	0	0	0	0	0	0	0	0	0
0.00117	0	0	0	0	0	0	0	0	0	0	0	0
0.01048	0	0	0	0	0	0	0	0	0	0	0	0
0.01978	0	0	0	0	0	0	0	0	0	0	0	0
0.02909	0	0	0	0	0	0	0	0	0	0	0	0
0.03839	0	0	0	0	0	0	0	0	0	0	0	0
0.0477	0	0	0	0	0	0	0	0	0	0	0	0
0.057	0	0	0	0	0	0	0	0	0	0	0	0
0.06631	0	0	0	0	0	0	0	0	0	0	0	0
0.07561	0	0	0	0	0	0	0	0	0	0	0	0
0.08492	0	0	0	0	0	0	0	0	0	0	0	0
0.09422	0	0	0	0	0	0	0	0	0	0	0	0
0.10352	0	0	0	0	0	0	0	0	0	0	0	0
0.11283	0	0	0	0	0	0	0	0	0	0	0	0
0.12213	0	0	0	0	0	0	0	0	0	0	0	0
0.13144	0	0	0	0	0	0	0	0	0	0	0	0
0.14074	0	0	0	0	0	0	0	0	0	0	0	0
0.15005	0	0	0	0	0	0	0	0	0	0	0	0
0.15935	0	0	0	0	0	0	0	0	0	0	0	0
0.16866	0	0	0	0	0	0	0	0	0	0	0	0
0.17796	0	0	0	0	0	0	0	0	0	0	0	0
0.18726	0	0	0	0	0	0	0	0	0	0	0	0
0.19657	0	0	0	0	0	0	0	0	0	0	0	0
0.20587	0	0	0	0	0	0	0	0	0	0	0	0
0.21518	0	0	0	0	0	0	0	0	0	0	0	0
0.22448	0	0	0	0	0	0	0	0	0	0	0	0
0.23379	0	0	0	0	0	0	0	0	0	0	0	0
0.24309	0	0	0	0	0	0	0	0	0	0	0	0
0.2524	0	0	0	0	0	0	0	0	0	0	0	0
0.2617	0	0	0	0	0	0	0	0	0	0	0	0
0.271	0	0	0	0	0	0	0	0	0	0	0	0
0.28031	0	0	0	0	0	0	0	0	0	0	0	0
0.28961	0	0	0	0	0	0	0	0	0	0	0	0
0.29892	0	0	0	0	0	0	0	0	0	0	0	0
0.30822	0	0	0	0	0	0	0	0	0	0	0	0
0.31753	0	0	0	0	0	0	0	0	0	0	0	0
0.32683	0	0	0	0	0	0	0	0	0	0	0	0
0.33614	0	0	0	0	0	0	0	0	0	0	0	0
0.34544	0	0	0	0	0	0	0	0	0	0	0	0
0.35474	0	0	0	0	0	0	0	0	0	0	0	0
0.36405	0	0	0	0	0	0	0	0	0	0	0	0
0.37335	0	0	0	0	0	0	0	0	0	0	0	0
0.38266	0	0	0	0	0	0	0	0	0	0	0	0
0.39196	0	0	0	0	0	0	0	0	0	0	0	0
0.40127	0	0	0	0	0	0	0	0	0	0	0	0
0.41057	8	3	7	6	27	21	23	28	0	0	20	20
0.41988	9	2	5	7	22	15	23	24	0	0	19	14
0.42918	5	10	2	5	18	16	21	32	0	0	21	22
0.43849	5	3	11	14	16	19	18	19	0	0	22	12
0.44779	3	3	5	10	20	19	26	20	0	0	21	14
0.45709	4	4	11	12	15	33	15	17	0	0	15	17
0.4664	2	4	5	5	22	19	26	19	0	0	14	26
0.4757	6	2	6	15	20	16	25	23	0	0	24	22
0.48501	3	4	8	7	12	20	20	14	0	0	25	21
0.49431	3	4	9	10	15	19	22	14	16	0	16	17
0.50362	10	10	11	7	16	18	17	21	19	0	18	13
0.51292	12	3	8	7	14	18	14	11	18	0	24	18
0.52223	6	5	7	13	22	26	16	15	22	19	14	18
0.53153	5	5	6	5	19	22	11	24	25	12	26	12
0.54083	9	5	8	12	32	20	20	14	12	13	13	15
0.55014	8	4	9	6	14	15	16	22	13	16	17	18
0.55944	8	6	7	12	23	23	19	13	18	21	11	13
0.56875	2	3	9	8	13	16	11	20	17	20	18	14
0.57805	7	8	4	5	15	13	21	15	17	17	11	13
0.58736	9	7	5	10	12	17	16	17	25	12	14	16
0.59666	4	6	5	7	20	15	12	17	11	21	26	9
0.60597	7	5	7	12	6	12	14	18	23	21	11	17
0.61527	7	5	4	10	15	14	15	15	15	14	12	10
0.62457	5	3	5	9	10	15	19	15	17	20	17	20
0.63388	3	2	7	6	15	16	13	16	25	13	20	12
0.64318	8	5	6	5	6	13	10	17	14	21	11	17
0.65249	3	7	9	11	12	7	13	12	15	13	12	16
0.66179	10	7	6	9	13	13	13	7	16	10	15	9
0.6711	0	7	6	5	13	16	18	15	19	16	17	11
0.6804	3	6	3	5	16	21	13	14	14	20	19	16
0.68971	10	7	7	7	16	10	14	11	21	14	26	15
0.69901	9	9	9	10	16	15	11	12	18	12	11	17
0.70832	4	11	5	4	12	12	17	17	9	20	12	11
0.71762	7	5	7	4	16	19	10	14	19	13	13	9
0.72692	5	8	7	12	13	23	13	17	13	17	8	13
0.73623	7	7	11	7	13	23	12	11	23	12	8	11
0.74553	4	3	11	12	19	22	11	13	25	16	11	11
0.75484	7	4	5	7	14	19	11	19	20	20	11	17
0.76414	5	4	10	10	12	28	20	12	26	24	22	10
0.77345	5	1	9	5	12	25	14	13	23	26	10	9
0.78275	2	12	5	9	22	29	15	11	32	26	16	12
0.79206	5	8	11	7	9	25	8	14	23	17	8	13
0.80136	5	7	13	14	5	33	9	14	33	25	10	17
0.81066	2	13	7	4	12	40	18	14	34	40	18	10
0.81997	9	12	13	19	15	41	15	15	32	27	14	14
0.82927	3	14	17	10	14	44	20	16	32	34	14	14
0.83858	2	14	18	17	13	56	28	15	36	35	15	8
0.84788	0	7	15	14	17	63	21	21	33	24	17	15
0.85719	1	11	8	11	22	58	15	17	40	30	13	18
0.86649	4	8	21	18	15	78	14	17	30	31	12	10
0.8758	1	8	11	15	23	66	21	24	36	33	9	9
0.8851	3	10	9	23	19	89	17	16	39	41	22	21
0.8944	2	6	15	26	16	74	33	24	41	32	11	13
0.90371	2	10	11	22	15	86	21	31	33	38	9	9
0.91301	5	10	11	24	18	77	26	26	40	34	21	18
0.92232	2	13	13	22	18	84	17	20	32	30	17	10
0.93162	5	11	5	16	15	85	23	23	23	37	20	13
0.94093	4	7	8	21	26	68	27	19	17	19	19	16
0.95023	5	11	8	19	16	71	12	24	21	23	16	17
0.95954	2	5	9	26	19	70	15	22	18	25	14	17
0.96884	1	4	8	16	19	63	20	33	27	27	9	20
0.97815	3	5	8	19	16	71	32	25	15	16	18	22
0.98745	2	5	3	18	19	58	26	23	18	18	11	15
0.99675	5	7	6	22	18	49	21	27	21	20	15	15
1.0061	4	6	2	15	20	49	18	24	27	22	12	14
1.0154	1	3	2	23	14	35	23	29	17	25	4	12
1.0247	3	7	5	18	15	50	24	19	15	14	15	13
1.034	2	6	6	12	8	27	22	21	20	16	9	12
1.0433	4	8	7	15	18	29	17	15	20	16	12	15
1.0526	2	3	3	14	12	31	15	12	13	16	13	6
1.0619	8	4	4	14	11	18	10	15	19	6	12	10
1.0712	2	4	9	10	9	28	18	14	16	22	10	8
1.0805	2	6	2	9	19	14	16	17	13	22	12	11
1.0898	1	11	3	7	13	15	18	19	13	17	14	13
1.0991	0	5	5	9	22	17	12	18	14	17	18	17
1.1084	1	4	10	12	14	22	18	18	15	14	21	13
1.1177	0	11	6	12	20	25	17	19	19	13	17	16
1.127	0	7	13	20	16	32	20	23	8	11	30	22
1.1363	2	15	8	16	20	16	19	21	18	12	22	22
1.1456	3	8	24	14	44	21	18	17	13	11	32	19
1.1549	5	12	18	22	24	19	23	20	13	16	24	31
1.1642	0	14	20	20	24	28	28	20	14	6	26	26
1.1735	1	18	17	27	28	19	21	20	11	15	26	21
1.1828	1	12	19	26	27	20	16	22	14	14	43	24
1.1921	0	17	12	15	22	23	14	21	10	7	24	21
1.2015	2	17	20	12	19	19	19	20	17	8	28	21
1.2108	0	12	13	27	17	24	19	20	14	18	23	22
1.2201	1	15	13	22	22	15	17	16	16	12	29	17
1.2294	2	11	15	14	36	33	26	13	12	11	39	25
1.2387	0	12	16	26	30	19	14	18	13	8	23	23
1.248	1	16	18	25	20	19	15	30	14	21	28	27
1.2573	0	20	18	32	20	15	20	14	14	17	25	25
1.2666	1	23	13	21	21	23	19	21	17	15	27	19
1.2759	1	13	17	22	11	11	18	17	10	15	27	17
1.2852	1	11	14	15	15	16	9	17	18	13	28	12
1.2945	1	14	10	9	12	12	14	23	10	9	24	20
1.3038	1	8	13	14	7	23	18	10	12	13	23	15
1.3131	3	8	6	15	14	17	16	15	10	15	15	8
1.3224	0	4	11	11	6	24	15	12	15	11	10	10
1.3317	1	1	10	11	11	24	21	19	13	8	12	16
1.341	1	6	5	7	14	16	19	18	13	15	13	7
1.3503	2	8	2	9	8	23	13	15	22	16	10	13
1.3596	1	7	8	17	13	27	20	18	13	17	9	15
1.3689	0	4	8	8	14	22	23	25	14	15	13	14
1.3782	1	6	5	6	18	30	19	22	19	23	16	21
1.3875	0	8	7	8	17	27	22	20	15	17	27	16
1.3968	0	9	10	5	23	30	24	25	30	22	25	13
1.4062	0	7	6	11	26	35	26	21	24	18	28	27
1.4155	0	2	6	8	33	32	26	30	29	22	22	23
1.4248	1	9	9	13	19	36	25	26	27	25	25	17
1.4341	4	6	19	14	22	37	28	32	33	25	27	24
1.4434	1	2	7	16	33	27	35	23	28	21	24	18
1.4527	1	5	12	7	29	33	37	28	28	21	26	18
1.462	2	2	9	9	38	43	29	39	28	26	20	26
1.4713	5	7	13	13	24	39	29	22	17	13	26	20
1.4806	2	9	11	8	28	39	31	38	29	25	30	20
1.4899	0	8	9	12	26	37	34	27	18	27	23	20
1.4992	2	6	13	17	17	32	26	35	22	37	31	21
1.5085	5	1	14	6	28	32	29	30	30	28	20	19
1.5178	1	5	13	9	24	22	27	28	25	27	26	22
1.5271	2	7	6	21	20	18	20	24	24	25	28	22
1.5364	2	13	8	12	26	17	24	23	23	17	20	21
1.5457	4	7	4	8	19	23	18	25	20	14	22	14
1.555	2	6	4	14	16	26	16	20	19	19	24	18
1.5643	2	10	9	8	16	19	15	18	18	14	22	14
1.5736	2	9	6	10	15	17	15	17	16	10	15	17
1.5829	3	5	9	7	20	17	18	13	20	13	19	17
1.5922	1	6	14	9	16	16	19	19	16	17	20	16
1.6015	2	8	6	5	5	20	14	19	13	8	10	17
1.6109	2	6	12	8	13	16	18	13	22	17	14	16
1.6202	2	12	7	9	19	16	19	11	23	17	10	11
1.6295	1	12	4	11	19	23	16	18	24	19	13	17
1.6388	0	13	14	12	11	18	15	17	16	9	21	12
1.6481	1	10	7	16	10	17	22	11	20	20	16	20
1.6574	2	9	6	8	20	18	16	14	14	11	20	19
1.6667	0	15	8	10	19	25	28	20	20	17	18	16
1.676	1	14	13	17	16	17	20	16	18	22	18	24
1.6853	0	8	7	7	22	21	19	22	33	16	12	21
1.6946	0	14	14	14	14	26	22	25	14	16	19	22
1.7039	2	18	17	15	14	34	27	26	17	24	14	15
1.7132	0	12	13	23	28	21	22	17	23	14	25	16
1.7225	0	13	13	14	22	33	31	22	36	22	19	25
1.7318	2	14	11	21	27	30	36	27	24	17	28	15
1.7411	1	15	15	21	21	30	18	23	20	25	19	18
1.7504	1	17	11	16	28	28	28	24	25	18	22	25
1.7597	0	22	14	15	18	39	27	23	30	26	25	20
1.769	1	15	11	17	26	29	35	29	30	11	26	23
1.7783	2	11	19	15	18	39	31	21	40	31	37	28
1.7876	1	21	14	12	25	36	36	25	41	23	30	20
1.7969	0	19	15	12	22	45	32	37	30	17	22	22
1.8062	1	14	16	13	28	36	27	35	31	29	26	24
1.8155	0	23	8	24	28	23	31	24	27	31	20	17
1.8249	0	14	15	17	33	31	39	23	27	17	35	17
1.8342	3	8	7	18	24	33	34	36	42	23	24	21
1.8435	2	12	14	15	25	39	35	29	30	28	26	26
1.8528	1	10	15	19	28	28	26	32	30	33	22	27
1.8621	0	7	19	12	26	32	37	31	18	34	27	26
1.8714	2	9	17	15	27	24	33	38	28	28	30	26
1.8807	2	13	26	8	31	32	23	32	38	43	25	36
1.89	2	13	33	22	29	30	36	37	33	30	19	33
1.8993	1	19	27	19	24	46	42	38	35	26	36	25
1.9086	0	16	25	22	32	36	30	32	27	21	43	28
1.9179	1	19	30	18	26	48	33	31	36	28	28	33
1.9272	2	24	46	13	33	34	36	37	23	34	34	18
1.9365	1	24	38	21	30	35	33	40	28	25	40	27
1.9458	1	25	32	22	31	34	39	32	33	20	20	23
1.9551	4	22	42	27	31	42	38	39	41	29	40	24
1.9644	3	30	37	25	28	41	35	32	37	29	33	30
1.9737	4	22	38	20	45	35	36	26	30	30	32	27
1.983	3	19	43	25	24	44	35	37	33	42	29	25
1.9923	2	14	40	22	27	27	33	39	35	25	40	31
2.0016	2	27	38	28	34	43	40	39	44	25	43	33
2.0109	1	22	36	24	30	44	39	34	42	24	40	26
2.0202	3	22	35	19	38	37	35	33	43	18	40	26
2.0296	0	12	21	19	34	32	44	29	28	41	40	24
2.0389	0	20	27	28	32	39	42	36	46	31	32	33
2.0482	3	19	24	24	37	46	46	35	39	25	34	21
2.0575	1	15	15	25	40	35	31	28	45	35	23	23
2.0668	1	23	21	22	39	37	32	41	43	34	31	28
2.0761	0	19	19	20	24	28	25	33	34	21	31	26
2.0854	2	12	25	20	49	28	38	26	34	27	22	36
2.0947	3	22	18	24	39	28	38	37	36	33	40	29
2.104	0	8	15	19	28	37	34	35	44	38	32	33
2.1133	0	19	14	11	44	39	37	32	38	40	31	24
2.1226	1	10	18	10	39	43	39	37	34	36	28	35
2.1319	2	10	14	13	36	48	38	22	33	26	33	22
2.1412	3	14	18	15	39	33	35	45	27	27	33	17
2.1505	3	10	10	30	35	41	26	33	43	30	33	30
2.1598	2	10	9	9	30	42	45	33	42	28	30	35
2.1691	1	6	12	24	36	50	48	32	35	31	30	37
2.1784	4	3	13	29	34	64	34	32	41	40	42	37
2.1877	4	12	14	35	43	63	46	40	41	41	37	34
2.197	1	13	19	34	44	58	54	55	49	43	46	38
2.2063	1	15	23	48	44	70	63	52	62	31	47	52
2.2156	1	8	9	41	52	68	52	43	41	53	64	59
2.2249	2	16	16	68	53	58	57	69	44	37	71	62
2.2343	6	17	21	67	57	73	52	58	52	43	72	63
2.2436	4	12	21	103	77	84	48	69	47	45	76	68
2.2529	3	19	21	90	65	82	67	56	60	38	77	77
2.2622	3	16	15	101	70	90	53	52	45	45	81	62
2.2715	6	13	19	105	70	74	52	51	30	45	86	81
2.2808	3	15	18	90	65	69	58	57	52	38	82	61
2.2901	3	19	24	119	68	78	47	58	59	33	78	63
2.2994	4	27	18	104	66	83	40	42	41	44	92	68
2.3087	7	19	27	110	68	68	60	71	50	55	91	69
2.318	7	24	18	124	64	74	80	80	44	36	72	75
2.3273	9	17	21	94	64	53	66	44	43	36	92	66
2.3366	4	18	17	102	62	53	51	50	44	47	90	71
2.3459	4	20	23	102	68	70	57	72	39	46	82	62
2.3552	9	19	20	97	62	65	56	46	35	46	75	59
2.3645	9	19	32	105	62	47	47	64	33	60	68	65
2.3738	7	16	23	97	53	64	52	45	36	36	76	67
2.3831	10	18	24	74	55	49	40	50	47	38	84	59
2.3924	10	16	24	77	51	42	57	50	34	41	61	47
2.4017	4	18	20	50	48	47	46	44	59	51	62	58
2.411	10	16	21	86	40	56	51	38	53	56	46	37
2.4203	8	10	19	46	42	67	43	33	59	59	45	38
2.4296	9	17	26	41	46	66	37	42	61	61	41	34
2.4389	5	18	13	29	32	86	42	39	71	71	45	43
2.4483	7	23	21	38	35	119	43	49	115	69	43	32
2.4576	5	16	25	38	35	164	49	47	123	107	45	32
2.4669	3	23	23	40	50	195	41	34	167	160	51	40
2.4762	4	27	29	44	52	311	62	50	262	221	53	44
2.4855	4	52	39	55	80	397	70	56	335	264	54	41
2.4948	5	60	49	72	68	481	77	56	430	348	76	68
2.5041	5	65	75	80	81	637	79	68	559	487	70	85
2.5134	2	116	103	102	110	721	127	95	658	607	95	87
2.5227	6	147	122	139	119	838	104	123	839	781	124	109
2.532	6	216	153	169	123	913	110	112	925	871	155	137
2.5413	6	281	209	195	164	1022	130	131	1127	1029	138	134
2.5506	5	325	240	235	155	1052	138	139	1244	1109	179	143
2.5599	5	352	310	296	192	1145	138	128	1225	1157	222	142
2.5692	3	402	341	296	182	1114	159	150	1331	1237	229	153
2.5785	1	495	358	348	208	1113	153	144	1347	1223	233	178
2.5878	4	476	390	365	190	1128	150	167	1304	1311	208	190
2.5971	2	466	404	385	198	1056	164	146	1321	1285	223	135
2.6064	3	535	372	397	199	1081	154	162	1318	1228	226	158
2.6157	6	440	349	383	208	1030	137	159	1230	1299	235	162
2.625	2	460	350	379	197	1026	166	146	1220	1285	239	136
2.6343	2	498	398	348	223	1106	126	166	1253	1325	228	158
2.6436	4	465	386	368	191	975	154	147	1219	1214	239	148
2.653	3	458	409	395	203	915	134	120	1117	1186	202	162
2.6623	3	480	398	352	178	798	136	160	1116	1104	234	162
2.6716	1	472	385	297	192	701	121	101	922	1043	194	161
2.6809	5	421	372	312	155	602	94	108	789	876	213	147
2.6902	4	373	351	314	140	468	100	103	740	765	175	119
2.6995	2	339	309	236	111	385	100	95	615	652	163	97
2.7088	5	302	237	261	106	287	73	88	482	575	128	81
2.7181	0	243	228	187	87	260	64	58	391	460	107	81
2.7274	3	190	190	156	79	264	53	86	338	349	109	61
2.7367	3	162	164	134	60	196	67	71	267	276	79	70
2.746	4	151	128	96	65	174	50	51	244	256	73	50
2.7553	0	112	99	73	60	155	66	71	172	235	72	51
2.7646	2	85	77	72	50	178	59	59	168	206	80	52
2.7739	0	87	98	71	71	191	49	76	192	203	76	55
2.7832	0	82	87	68	90	179	101	66	198	175	93	63
2.7925	3	84	62	72	106	197	98	72	196	161	102	79
2.8018	2	73	81	90	139	217	127	122	231	196	138	113
2.8111	2	92	112	94	191	291	149	132	220	202	194	137
2.8204	1	131	124	141	237	317	212	197	221	198	239	210
2.8297	4	135	183	174	330	407	276	236	231	201	334	262
2.839	4	168	204	250	397	461	330	306	258	214	434	349
2.8483	11	237	262	345	603	486	426	371	260	225	598	475
2.8577	9	316	385	416	737	516	468	522	314	246	788	572
2.867	10	362	473	551	812	584	531	503	305	236	901	721
2.8763	9	475	545	686	973	634	624	606	332	281	1085	807
2.8856	18	624	656	756	1065	653	677	694	337	271	1282	954
2.8949	9	663	770	900	1237	726	743	793	282	284	1403	1037
2.9042	13	764	894	998	1359	666	748	772	323	250	1531	1128
2.9135	11	838	945	1077	1383	673	747	791	335	271	1586	1100
2.9228	19	836	1017	1181	1367	664	818	846	283	284	1531	1187
2.9321	23	900	1074	1170	1365	641	747	821	306	236	1607	1162
2.9414	14	876	1145	1279	1380	627	771	762	305	263	1570	1233
2.9507	14	916	1075	1229	1398	603	777	808	321	283	1652	1131
2.96	21	890	1095	1235	1344	598	726	785	319	265	1624	1173
2.9693	9	886	1088	1188	1326	635	755	788	290	246	1579	1187
2.9786	19	913	1084	1196	1424	588	726	737	274	235	1592	1132
2.9879	19	852	1080	1228	1311	527	710	783	256	260	1524	1038
2.9972	23	895	1063	1174	1191	470	630	673	269	230	1461	1066
3.0065	14	868	980	1139	1116	412	584	672	201	207	1405	1031
3.0158	22	771	979	1059	1055	326	494	596	187	192	1377	942
3.0251	14	758	865	1027	898	314	418	496	207	176	1214	803
3.0344	13	710	842	885	782	241	390	431	153	144	982	690
3.0437	17	587	716	718	691	184	299	327	139	103	859	543
3.053	10	481	618	670	513	171	235	277	128	90	737	464
3.0623	11	401	518	516	395	139	203	223	88	94	563	343
3.0717	9	323	384	408	311	116	172	188	65	85	436	239
3.081	4	255	298	323	268	122	155	159	78	93	362	231
3.0903	5	175	234	247	219	102	114	135	73	72	294	193
3.0996	4	151	212	194	194	105	121	119	60	58	244	163
3.1089	7	118	149	150	194	109	106	103	56	61	194	159
3.1182	0	82	145	131	191	104	96	127	36	58	192	172
3.1275	3	100	122	157	199	94	113	127	59	51	199	148
3.1368	4	104	124	150	188	99	130	122	78	54	221	139
3.1461	5	104	133	131	168	94	124	113	74	60	209	142
3.1554	3	121	124	162	162	116	105	130	58	63	238	162
3.1647	4	93	121	148	199	90	116	130	68	55	226	163
3.174	1	107	129	156	194	96	99	121	73	56	197	167
3.1833	4	97	131	162	186	92	119	120	61	53	213	160
3.1926	5	129	119	149	141	94	125	117	76	40	230	167
3.2019	1	114	128	161	182	110	89	102	56	49	220	144
3.2112	1	108	127	135	159	109	111	97	58	65	208	159
3.2205	5	94	135	149	140	85	101	102	72	49	190	123
3.2298	5	108	140	131	173	68	90	85	66	41	170	143
3.2391	5	84	118	122	135	80	96	117	49	47	181	141
3.2484	4	112	122	100	136	68	78	100	59	55	180	131
3.2577	3	93	123	106	121	61	85	71	55	45	149	127
3.267	2	82	89	107	111	54	69	71	42	53	177	114
3.2764	3	88	88	98	121	48	72	66	44	37	107	83
3.2857	0	58	84	106	76	43	53	65	47	42	100	79
3.295	3	54	74	82	67	60	42	58	28	41	84	60
3.3043	2	38	66	61	57	35	59	43	31	39	74	73
3.3136	2	35	55	47	49	42	43	39	49	31	60	50
3.3229	3	24	44	49	34	36	41	37	35	36	58	38
3.3322	1	26	34	40	38	35	38	41	38	35	47	33
3.3415	3	10	30	31	31	28	35	44	46	39	42	35
3.3508	2	17	31	16	42	26	47	27	24	41	35	41
3.3601	5	14	29	24	33	26	34	48	29	37	32	23
3.3694	0	13	22	17	39	48	27	43	35	42	41	25
3.3787	3	13	15	21	34	32	27	31	41	39	31	22
3.388	2	5	16	22	34	36	38	23	30	32	39	21
3.3973	2	14	16	14	35	36	38	42	41	33	45	20
3.4066	1	12	19	15	34	31	40	22	38	25	31	22
3.4159	4	10	14	10	26	31	37	47	37	37	37	27
3.4252	3	9	15	20	27	45	33	31	40	33	24	15
3.4345	0	7	17	9	26	27	33	25	34	29	34	22
3.4438	1	8	14	17	30	32	37	28	39	25	29	34
3.4531	2	11	19	14	20	31	47	36	39	30	28	26
3.4624	2	7	30	13	29	26	40	22	37	27	31	28
3.4717	1	12	8	14	26	43	35	31	34	38	44	20
3.4811	3	10	19	10	33	36	40	38	37	20	36	30
3.4904	4	15	23	23	35	28	32	36	33	29	28	22
3.4997	2	16	19	10	37	33	33	36	26	26	35	25
3.509	0	19	43	10	24	43	36	31	40	40	27	22
3.5183	3	22	44	12	33	31	44	33	39	30	44	21
3.5276	3	23	65	18	14	36	40	31	35	29	24	31
3.5369	0	47	91	26	31	24	39	34	33	29	37	21
3.5462	4	44	133	26	41	35	34	30	26	32	39	27
3.5555	1	87	161	26	29	46	43	39	35	38	42	35
3.5648	0	110	253	45	42	36	41	40	42	30	43	34
3.5741	1	182	363	60	31	34	31	47	34	26	41	37
3.5834	0	214	433	63	36	41	50	41	37	30	35	41
3.5927	3	281	664	92	38	36	43	42	38	31	52	32
3.602	1	352	820	103	31	46	45	33	34	29	62	42
3.6113	0	466	1018	126	40	47	46	56	43	32	60	45
3.6206	4	537	1206	156	44	40	55	42	35	30	74	54
3.6299	2	581	1515	160	53	41	41	38	31	30	86	63
3.6392	0	686	1597	158	48	40	48	57	28	30	70	58
3.6485	3	706	1799	194	59	48	50	39	39	33	82	57
3.6578	2	800	1910	193	50	43	39	52	34	36	98	51
3.6671	2	856	1953	213	57	58	59	36	41	31	97	70
3.6764	2	883	2068	207	51	51	42	49	30	40	99	63
3.6857	4	856	2070	219	47	60	42	41	37	40	77	75
3.6951	1	883	2071	225	55	39	55	46	37	35	94	66
3.7044	3	859	2136	212	45	34	43	46	47	35	89	52
3.7137	2	857	2063	232	50	49	49	52	34	36	87	46
3.723	2	863	2050	251	56	43	48	43	31	29	82	55
3.7323	3	866	1927	196	54	42	53	44	49	24	89	47
3.7416	2	792	1997	188	57	50	43	38	35	26	79	45
3.7509	1	734	1832	198	46	42	38	38	32	44	76	56
3.7602	1	712	1757	179	42	38	29	35	40	30	71	48
3.7695	2	699	1496	159	43	45	35	29	40	27	70	45
3.7788	2	564	1428	153	33	34	49	37	36	37	47	46
3.7881	0	446	1198	113	27	33	30	33	33	31	56	21
3.7974	3	410	967	109	27	32	31	32	25	38	42	24
3.8067	1	335	764	86	32	32	35	41	38	29	48	22
3.816	1	260	652	63	39	30	31	36	33	34	37	28
3.8253	1	203	497	53	36	33	29	29	33	35	32	30
3.8346	2	144	347	40	24	29	39	29	37	32	35	31
3.8439	2	103	272	30	22	32	39	27	34	26	28	24
3.8532	0	54	191	38	21	28	34	33	40	36	33	25
3.8625	1	67	136	29	29	39	28	31	32	36	31	31
3.8718	2	44	116	21	26	37	28	34	29	35	37	21
3.8811	2	44	85	12	29	32	38	21	39	43	32	28
3.8904	0	36	70	17	23	25	32	32	36	38	35	21
3.8998	1	26	88	25	26	28	34	26	37	36	31	28
3.9091	2	44	86	25	34	40	24	27	38	31	29	18
3.9184	3	59	109	21	34	28	28	28	36	38	40	35
3.9277	1	70	132	20	21	41	34	25	36	24	39	26
3.937	3	77	138	24	27	40	34	33	40	30	27	33
3.9463	2	74	176	30	27	28	29	31	33	36	34	21
3.9556	1	80	210	30	18	31	46	28	44	37	35	24
3.9649	1	111	226	28	25	42	30	26	39	31	37	31
3.9742	0	109	235	33	34	33	32	33	39	30	32	20
3.9835	1	116	259	31	29	34	35	35	32	33	31	29
3.9928	2	112	260	36	30	25	39	31	39	22	32	34
4.0021	1	132	285	40	30	27	40	38	35	37	35	19
4.0114	1	126	314	42	31	27	36	31	36	27	39	36
4.0207	1	119	293	44	25	27	41	26	31	34	43	23
4.03	1	95	269	46	22	25	32	31	33	23	52	37
4.0393	0	121	294	33	32	26	30	26	36	33	43	30
4.0486	1	118	251	38	35	38	23	34	37	36	28	31
4.0579	1	108	228	38	30	23	38	26	30	32	29	28
4.0672	2	115	275	36	35	37	36	31	38	30	34	25
4.0765	1	112	260	27	21	27	27	32	37	30	33	32
4.0858	3	93	237	33	27	31	32	37	30	34	24	24
4.0951	3	83	201	28	29	33	20	21	33	32	24	21
4.1045	1	67	189	28	30	29	22	26	27	31	30	22
4.1138	1	84	149	27	22	29	41	33	39	36	28	33
4.1231	1	52	119	26	32	36	25	32	24	22	21	27
4.1324	2	44	116	25	31	24	29	31	37	33	32	31
4.1417	1	55	93	17	39	27	34	36	51	36	27	25
4.151	1	19	68	17	23	25	32	28	41	31	37	23
4.1603	0	22	54	17	20	27	34	26	31	33	29	36
4.1696	1	22	46	16	27	24	39	30	35	26	14	23
4.1789	1	24	33	9	29	28	25	34	27	33	27	16
4.1882	1	8	36	10	36	32	27	26	32	27	37	29
4.1975	1	16	18	14	28	28	36	29	37	28	13	14
4.2068	1	10	14	14	30	32	30	31	39	31	26	20
4.2161	2	5	12	14	27	31	33	32	50	26	38	27
4.2254	1	6	7	9	27	41	28	28	42	19	20	26
4.2347	1	8	16	7	33	24	27	30	34	27	28	18
4.244	2	5	10	9	31	24	22	28	38	36	36	29
4.2533	3	10	15	10	24	29	30	26	37	33	32	31
4.2626	2	4	18	12	28	34	25	32	30	38	26	27
4.2719	2	5	9	10	23	29	25	22	37	32	28	28
4.2812	2	3	10	15	20	27	25	26	25	33	22	24
4.2905	0	6	9	8	26	27	34	27	35	39	34	21
4.2998	2	11	8	9	34	33	34	24	30	38	38	28
4.3091	3	5	9	9	25	37	33	31	28	35	37	26
4.3185	1	9	12	16	28	19	32	25	36	28	32	21
4.3278	3	7	13	11	27	32	33	26	46	26	23	26
4.3371	1	5	12	5	32	33	32	24	30	29	29	31
4.3464	0	7	11	14	19	24	21	42	38	27	22	30
4.3557	1	8	11	9	22	23	34	27	28	30	27	16
4.365	0	7	13	13	30	40	32	26	42	31	22	18
4.3743	1	3	11	11	21	31	17	26	32	30	24	23
4.3836	2	13	16	10	28	18	29	32	33	33	25	21
4.3929	1	3	8	14	21	28	24	31	37	34	24	23
4.4022	1	11	12	14	31	36	37	19	23	22	21	22
4.4115	0	8	11	6	22	41	34	26	36	38	32	17
4.4208	3	8	12	20	27	30	18	21	28	30	17	29
4.4301	2	4	9	16	23	24	42	27	23	30	29	21
4.4394	2	8	15	11	20	26	40	30	30	23	30	17
4.4487	1	9	7	15	29	25	26	34	40	36	29	22
4.458	2	5	17	6	32	28	29	27	31	35	37	32
4.4673	0	12	6	12	25	25	32	38	32	27	31	28
4.4766	0	5	17	10	26	29	30	26	37	35	25	19
4.4859	2	4	10	5	32	23	17	26	45	23	23	26
4.4952	1	4	12	14	20	32	23	20	39	29	37	22
4.5045	2	8	21	14	24	30	30	31	34	40	35	23
4.5138	0	7	6	8	30	20	31	32	40	26	32	23
4.5232	1	7	13	9	34	32	37	30	31	18	27	20
4.5325	6	10	12	8	21	31	37	34	38	28	31	19
4.5418	1	1	16	6	23	35	30	41	29	42	35	26
4.5511	7	5	9	11	26	20	35	31	29	37	32	21
4.5604	1	6	12	7	36	20	32	27	36	28	24	17
4.5697	1	5	12	11	36	30	19	38	31	28	30	27
4.579	1	9	15	14	27	20	24	31	34	25	23	18
4.5883	3	7	13	10	18	29	19	27	40	32	30	23
4.5976	0	6	11	7	20	25	36	25	35	22	40	17
4.6069	0	6	12	16	32	31	36	24	34	32	26	24
4.6162	0	8	10	8	25	25	32	34	19	26	19	20
4.6255	1	10	10	7	21	24	39	21	34	30	28	29
4.6348	1	4	12	7	28	28	37	35	34	22	27	18
4.6441	2	8	14	12	27	35	33	34	40	30	22	22
4.6534	0	4	7	14	27	35	33	26	39	23	44	20
4.6627	0	5	11	14	31	23	34	36	33	30	29	28
4.672	1	4	10	11	28	44	21	39	34	41	25	19
4.6813	0	6	7	14	30	24	31	38	37	32	29	20
4.6906	1	6	9	9	25	34	30	28	35	32	30	21
4.6999	1	9	11	9	34	28	31	38	42	29	27	30
4.7092	0	10	6	6	31	32	27	30	32	22	32	19
4.7185	1	5	10	13	23	27	31	21	27	33	26	23
4.7279	0	8	11	8	16	11	26	24	36	33	24	21
4.7372	0	0	6	9	29	26	36	38	35	29	28	17
4.7465	5	5	6	11	25	25	44	30	30	39	34	19
4.7558	1	4	13	11	25	22	31	31	28	28	24	21
4.7651	1	7	11	10	21	23	32	23	24	16	30	24
4.7744	0	6	10	10	25	30	29	34	31	28	26	24
4.7837	2	2	7	8	28	22	21	31	25	31	33	20
4.793	0	8	6	14	37	22	36	27	35	29	26	24
4.8023	0	6	12	20	21	28	32	31	35	23	21	17
4.8116	3	8	16	8	26	29	26	35	31	25	30	17
4.8209	1	5	7	9	17	31	41	34	22	35	33	24
4.8302	1	6	12	11	20	34	20	42	34	40	26	24
4.8395	1	6	8	11	27	25	23	26	33	40	32	24
4.8488	1	9	18	13	25	28	38	33	42	32	37	26
4.8581	0	7	10	13	31	29	29	17	32	28	25	20
4.8674	1	5	15	9	29	43	30	25	34	32	26	19
4.8767	0	7	12	13	19	33	37	27	37	26	19	17
4.886	1	4	12	13	26	37	37	24	28	34	25	21
4.8953	0	10	16	15	23	34	30	36	29	29	32	22
4.9046	2	3	15	16	27	25	31	25	28	38	32	19
4.9139	1	7	13	13	32	25	33	34	31	32	30	22
4.9232	1	12	11	8	27	34	22	28	34	27	23	11
4.9326	0	7	3	2	39	41	32	37	37	30	24	27
4.9419	1	10	9	13	33	38	32	30	36	26	27	22
4.9512	3	9	19	9	22	34	38	25	34	34	25	20
4.9605	1	10	7	15	27	47	34	26	35	28	20	26
4.9698	4	5	9	7	24	25	28	14	39	24	25	24
4.9791	0	3	6	10	29	28	35	32	29	35	22	20
4.9884	0	7	9	10	30	29	35	23	25	35	30	18
4.9977	4	8	7	14	32	28	35	27	40	35	19	19
5.007	0	3	9	15	35	31	25	28	28	33	28	28
5.0163	0	3	6	9	32	18	40	25	24	36	26	22
5.0256	0	5	12	16	26	47	38	33	39	24	21	23
5.0349	1	6	9	7	32	37	34	31	49	37	22	22
5.0442	0	6	8	3	31	27	30	31	44	43	25	16
5.0535	0	4	11	16	36	27	32	37	38	30	25	25
5.0628	0	4	9	15	31	29	36	30	47	39	24	32
5.0721	2	10	8	14	26	30	25	41	27	30	29	23
5.0814	1	9	10	8	27	26	39	31	38	34	25	31
5.0907	1	7	11	10	31	33	35	24	23	42	33	31
5.1	0	2	6	12	35	29	36	30	28	34	26	22
5.1093	3	6	10	6	29	36	26	28	29	28	30	25
5.1186	5	7	8	14	24	48	30	33	33	36	40	24
5.1279	1	6	10	7	25	32	36	34	30	23	26	33
5.1372	1	3	11	6	25	44	24	27	50	35	25	22
5.1466	0	7	9	7	27	54	37	25	25	35	31	21
5.1559	1	4	6	10	37	36	32	43	39	33	27	16
5.1652	3	4	4	9	35	33	32	29	27	34	21	28
5.1745	1	5	10	8	26	46	31	35	35	36	31	17
5.1838	1	3	5	13	31	25	32	34	34	36	24	23
5.1931	0	3	10	13	32	30	29	29	39	38	26	17
5.2024	1	8	4	13	39	34	40	30	30	28	27	31
5.2117	1	6	8	4	25	40	39	35	33	41	26	25
5.221	5	9	12	9	35	38	31	22	28	37	20	27
5.2303	1	4	10	16	35	29	32	35	30	35	29	16
5.2396	0	2	10	5	23	38	41	35	37	19	31	29
5.2489	1	4	4	11	45	35	39	41	37	30	33	33
5.2582	3	5	10	10	32	34	42	22	27	31	30	23
5.2675	1	4	9	11	34	37	39	39	48	34	36	31
5.2768	3	8	12	8	27	45	31	46	41	32	36	26
5.2861	1	3	9	11	39	40	43	40	43	26	33	19
5.2954	2	9	8	12	33	35	35	28	43	29	39	29
5.3047	5	3	8	17	29	35	48	41	32	29	36	43
5.314	0	5	7	7	23	43	47	45	39	31	32	30
5.3233	1	4	11	6	44	40	61	42	31	24	42	34
5.3326	3	7	10	14	27	40	43	55	41	34	44	33
5.3419	5	5	12	7	38	48	46	34	43	44	41	32
5.3513	2	7	5	11	28	45	73	44	28	44	53	32
5.3606	4	6	5	8	31	41	56	55	39	30	34	30
5.3699	1	2	7	14	35	42	39	44	36	35	39	34
5.3792	4	7	15	9	36	52	47	64	44	30	60	50
5.3885	1	1	17	23	37	37	38	61	40	36	45	32
5.3978	2	6	18	7	48	40	45	58	33	41	41	39
5.4071	8	2	9	21	49	42	55	47	44	42	47	43
5.4164	6	7	20	20	37	38	51	52	44	35	34	54
5.4257	2	3	12	8	34	51	46	44	45	31	35	40
5.435	4	6	10	19	58	36	49	45	35	44	47	33
5.4443	1	9	11	13	36	46	58	46	47	34	43	42
5.4536	4	10	11	16	47	40	48	51	43	49	45	41
5.4629	4	5	17	11	40	35	47	61	35	40	57	35
5.4722	6	12	7	15	33	42	59	50	39	32	42	29
5.4815	1	13	18	18	35	34	48	43	39	25	47	32
5.4908	0	6	18	15	39	34	53	46	47	37	41	47
5.5001	4	1	12	10	43	39	53	53	47	38	31	36
5.5094	0	2	12	9	42	42	37	41	44	50	47	28
5.5187	0	4	11	8	39	36	37	45	38	37	36	37
5.528	2	4	7	14	24	30	34	46	38	36	32	25
5.5373	4	14	10	7	46	29	36	50	38	34	34	29
5.5466	5	5	16	19	31	46	42	45	35	34	30	35
5.556	1	7	10	10	36	43	44	37	43	38	35	31
5.5653	1	6	12	9	35	36	46	36	41	37	37	25
5.5746	3	5	8	11	32	49	38	38	47	36	37	25
5.5839	0	4	9	10	28	34	25	41	43	34	34	27
5.5932	2	3	2	8	29	33	37	29	44	31	37	27
5.6025	1	8	8	12	32	54	38	37	41	33	25	16
5.6118	1	1	10	15	38	48	25	35	52	33	45	28
5.6211	3	4	14	10	44	39	32	42	25	23	32	27
5.6304	3	5	2	12	26	33	53	38	54	39	27	28
5.6397	0	7	5	5	23	47	36	40	39	43	35	20
5.649	1	5	6	14	33	58	47	39	31	33	38	22
5.6583	4	8	10	16	34	42	46	42	37	34	30	26
5.6676	0	5	9	9	34	45	29	42	26	41	35	20
5.6769	3	4	11	12	31	42	41	38	32	37	37	24
5.6862	3	3	9	11	37	33	48	38	37	41	33	32
5.6955	2	5	6	12	37	36	51	43	35	28	32	27
5.7048	1	4	6	11	26	48	44	38	44	46	42	27
5.7141	0	2	5	12	43	48	49	45	41	43	52	39
5.7234	0	5	6	14	31	36	44	43	33	40	34	26
5.7327	2	7	3	15	36	43	28	37	36	24	39	27
5.742	2	8	11	22	30	37	34	47	38	31	32	34
5.7513	2	4	5	11	35	49	39	30	46	45	37	25
5.7606	3	7	7	14	42	56	33	45	46	31	39	29
5.77	0	4	10	8	49	37	58	30	42	36	38	29
5.7793	1	9	8	23	47	41	49	45	46	42	37	33
5.7886	3	2	14	14	40	39	35	49	44	40	44	34
5.7979	1	8	14	9	35	48	49	48	42	44	26	33
5.8072	2	6	15	21	41	51	41	54	42	39	30	33
5.8165	4	6	11	11	23	43	40	43	39	48	34	38
5.8258	3	7	14	12	37	58	48	33	46	48	38	37
5.8351	2	5	15	17	45	68	45	53	40	41	26	42
5.8444	2	4	21	7	37	61	45	42	46	47	36	38
5.8537	2	9	15	12	49	36	44	40	53	34	42	43
5.863	2	9	13	10	30	55	51	36	44	34	49	28
5.8723	2	7	25	18	33	48	34	50	48	43	47	32
5.8816	2	4	20	13	45	54	49	58	60	44	39	39
5.8909	2	5	24	14	40	70	45	48	59	49	39	42
5.9002	2	6	23	10	50	54	54	56	53	40	31	46
5.9095	4	10	28	10	46	55	51	48	46	43	40	36
5.9188	1	6	21	10	33	48	47	43	34	45	43	30
5.9281	5	9	26	15	54	65	63	62	52	44	47	25
5.9374	7	6	28	15	47	68	61	53	55	34	50	30
5.9467	3	0	23	8	55	47	50	49	44	47	39	38
5.956	1	4	24	14	48	53	66	70	44	44	45	40
5.9653	0	13	22	14	47	63	51	52	43	45	41	42
5.9747	0	5	20	11	45	54	49	60	51	44	36	27
5.984	0	3	22	11	49	69	69	59	39	56	51	46
5.9933	2	7	14	19	42	45	58	49	57	48	39	41
6.0026	1	3	15	22	44	53	38	50	46	40	40	30
6.0119	4	4	12	11	58	53	52	51	71	42	51	41
6.0212	1	4	13	12	60	54	54	62	54	54	43	39
6.0305	1	2	5	21	45	60	65	62	36	46	63	53
6.0398	1	5	7	14	54	45	62	64	55	58	38	47
6.0491	3	8	13	15	61	66	63	59	62	52	42	51
6.0584	1	3	4	19	62	71	54	62	80	39	39	37
6.0677	0	1	8	19	47	86	65	65	66	61	59	38
6.077	1	3	10	19	72	94	64	75	62	57	40	48
6.0863	2	5	4	19	69	83	78	65	81	61	65	49
6.0956	1	5	5	17	64	111	86	60	77	84	66	59
6.1049	3	3	11	24	66	94	99	94	84	71	69	55
6.1142	2	3	5	23	87	144	113	94	104	97	73	79
6.1235	1	8	10	16	99	168	139	112	108	105	82	82
6.1328	2	6	8	21	118	182	115	124	119	101	85	78
6.1421	0	6	7	22	122	218	168	134	159	137	103	91
6.1514	3	10	7	26	123	260	188	154	185	163	121	112
6.1607	0	2	5	34	193	302	221	199	216	157	127	111
6.17	1	4	5	50	175	317	240	237	228	210	141	145
6.1794	3	3	4	40	208	381	250	253	241	200	197	166
6.1887	2	5	6	68	268	422	341	272	295	256	231	206
6.198	2	3	7	63	317	425	392	357	312	296	263	246
6.2073	2	2	8	76	328	464	429	372	345	352	270	273
6.2166	0	7	7	71	380	532	475	406	372	330	327	261
6.2259	3	5	9	102	442	510	502	471	420	399	325	331
6.2352	4	7	8	94	416	567	529	500	419	398	387	353
6.2445	2	7	10	102	484	604	605	565	451	441	425	382
6.2538	3	2	5	119	524	640	611	601	510	446	450	387
6.2631	3	8	12	113	528	644	669	636	508	465	535	437
6.2724	4	10	12	99	535	654	721	681	518	457	559	530
6.2817	11	5	11	126	568	702	744	708	511	509	574	533
6.291	9	7	21	125	570	629	734	800	525	515	522	540
6.3003	10	7	21	148	599	640	777	775	560	479	628	547
6.3096	10	3	25	157	588	699	793	813	488	454	591	576
6.3189	22	9	22	141	573	682	838	833	478	490	669	622
6.3282	21	7	28	151	558	644	812	784	515	514	672	609
6.3375	22	7	24	109	541	630	820	831	454	502	669	678
6.3468	21	7	24	143	528	607	808	806	448	444	695	601
6.3561	20	14	33	118	540	595	789	827	428	381	721	627
6.3654	33	9	31	122	511	526	760	855	387	395	760	620
6.3747	33	11	33	113	466	479	790	802	354	349	660	617
6.384	33	13	29	110	419	485	714	757	338	358	694	595
6.3934	21	9	47	99	396	421	695	703	296	293	645	552
6.4027	44	9	41	93	372	364	666	702	307	274	618	557
6.412	44	10	28	87	382	337	650	596	243	227	637	539
6.4213	36	17	49	80	335	308	570	640	197	217	566	480
6.4306	34	14	46	71	348	271	574	568	185	195	533	467
6.4399	36	19	39	74	283	223	508	571	165	178	532	479
6.4492	36	14	35	78	261	263	474	499	155	155	446	408
6.4585	24	12	42	59	254	233	434	463	119	145	435	404
6.4678	22	10	32	54	187	169	412	412	116	127	400	348
6.4771	29	15	42	61	193	186	326	388	120	137	385	323
6.4864	26	8	35	53	170	171	318	375	112	94	367	318
6.4957	23	17	39	35	149	155	272	281	123	88	307	225
6.505	20	6	28	31	147	137	244	297	100	95	285	237
6.5143	27	5	27	30	135	130	213	235	98	94	230	194
6.5236	13	16	23	29	116	129	219	240	84	105	215	189
6.5329	19	2	23	30	107	106	194	202	87	87	170	147
6.5422	12	5	16	19	120	105	157	178	89	86	151	127
6.5515	8	10	15	27	107	122	135	147	83	80	120	122
6.5608	9	11	13	25	90	102	130	132	72	87	109	102
6.5701	5	6	7	23	104	118	137	145	107	77	118	72
6.5794	1	6	14	32	82	94	113	131	77	80	92	93
6.5887	3	3	14	29	96	79	120	121	90	111	96	92
6.5981	3	3	4	26	77	101	109	98	107	90	96	71
6.6074	1	2	3	24	69	118	94	107	105	73	82	81
6.6167	3	3	4	19	80	96	99	98	80	93	84	81
6.626	4	2	7	25	91	104	116	94	90	80	78	72
6.6353	1	2	8	32	94	100	89	99	98	85	87	69
6.6446	5	5	4	28	84	114	90	98	92	86	74	70
6.6539	1	4	8	21	90	131	112	101	83	69	71	63
6.6632	1	3	10	25	104	117	121	107	94	86	73	78
6.6725	3	7	7	20	92	117	94	110	105	79	80	80
6.6818	3	5	8	28	100	101	86	102	98	100	74	86
6.6911	3	2	6	23	100	109	87	106	84	108	77	77
6.7004	3	2	2	26	117	131	91	93	92	96	90	70
6.7097	2	7	5	27	104	111	118	115	103	98	85	78
6.719	6	2	2	30	109	123	114	86	103	101	92	60
6.7283	6	5	6	29	115	117	116	95	92	96	82	83
6.7376	0	6	11	23	106	128	111	107	106	87	77	96
6.7469	5	8	8	31	91	123	118	107	115	90	83	72
6.7562	2	5	11	29	110	133	113	121	109	94	86	58
6.7655	7	2	11	33	107	118	98	130	92	125	89	83
6.7748	4	5	9	30	95	124	147	114	115	98	70	71
6.7841	5	4	7	36	83	130	124	122	110	82	111	76
6.7934	3	5	9	22	94	115	115	116	100	106	94	70
6.8028	7	3	8	30	119	116	146	127	105	92	101	79
6.8121	8	2	5	32	115	133	124	115	131	112	104	95
6.8214	10	1	12	35	105	133	103	116	96	90	93	90
6.8307	9	4	2	30	98	144	126	111	107	98	88	89
6.84	10	7	5	21	103	141	123	129	111	104	111	93
6.8493	17	9	13	29	130	131	129	137	123	105	97	94
6.8586	16	2	16	30	96	127	116	129	100	102	111	79
6.8679	19	7	15	23	108	114	118	123	103	113	86	102
6.8772	18	8	14	23	122	142	128	107	110	95	94	100
6.8865	10	7	15	36	131	126	137	126	115	100	98	91
6.8958	20	6	12	23	112	139	129	108	113	98	105	86
6.9051	15	3	15	25	88	125	131	116	106	111	97	87
6.9144	19	5	13	24	98	128	120	116	107	114	92	99
6.9237	27	9	12	29	113	136	131	137	101	101	113	98
6.933	16	3	13	25	119	135	135	116	100	91	105	91
6.9423	22	7	13	36	113	136	138	138	107	106	121	95
6.9516	13	2	11	27	104	120	151	160	96	104	114	96
6.9609	17	4	17	35	106	127	139	130	103	93	105	122
6.9702	14	8	11	31	115	138	149	171	84	106	117	107
6.9795	20	5	12	28	117	131	143	142	121	89	143	102
6.9888	14	9	11	35	116	129	164	152	98	97	144	106
6.9981	15	4	18	27	100	137	136	169	115	104	128	106
7.0074	16	4	13	23	110	138	152	132	96	102	145	123
7.0168	11	5	11	33	108	144	154	175	117	95	124	102
7.0261	9	6	17	35	112	135	166	136	98	95	148	110
7.0354	10	7	8	26	127	136	177	150	103	107	131	122
7.0447	9	8	10	29	130	151	166	159	117	100	145	133
7.054	14	3	11	28	119	155	162	151	89	112	130	130
7.0633	13	8	11	31	121	154	195	171	101	105	161	117
7.0726	10	2	11	35	118	134	174	145	119	100	154	132
7.0819	10	7	11	33	122	151	161	169	122	97	146	132
7.0912	11	1	9	35	111	143	199	177	114	102	142	142
7.1005	8	5	10	22	130	136	169	163	104	93	127	113
7.1098	7	5	7	34	142	156	176	175	133	97	151	111
7.1191	8	4	11	31	122	117	157	174	107	96	151	130
7.1284	8	3	9	24	122	144	153	162	108	129	133	114
7.1377	10	5	11	41	118	151	161	156	121	107	131	122
7.147	6	2	9	26	129	137	137	166	133	134	114	111
7.1563	6	1	11	17	128	130	156	155	134	133	116	112
7.1656	6	7	14	33	115	134	130	150	133	102	147	122
7.1749	10	3	5	29	130	121	128	170	124	104	124	89
7.1842	6	5	5	25	116	135	148	114	119	91	130	111
7.1935	6	5	12	27	115	121	147	115	93	122	109	93
7.2028	5	2	6	35	132	133	135	125	115	109	108	99
7.2121	4	1	4	23	98	140	129	130	137	96	117	108
7.2215	6	5	3	34	112	128	130	137	104	95	96	105
7.2308	6	4	6	37	106	121	134	114	104	106	103	75
7.2401	2	3	6	31	109	127	126	105	109	99	92	91
7.2494	6	2	7	23	98	109	104	117	106	91	92	87
7.2587	8	1	6	36	121	124	128	133	101	105	108	91
7.268	5	5	9	22	99	127	109	106	113	103	88	92
7.2773	4	4	7	20	103	121	105	127	124	88	82	85
7.2866	10	5	6	30	117	114	124	106	113	95	99	75
7.2959	7	4	12	39	119	151	134	115	117	94	84	96
7.3052	7	2	8	24	94	132	117	124	110	128	85	72
7.3145	6	5	10	26	105	133	156	122	95	122	98	88
7.3238	5	5	8	32	126	142	141	113	116	117	106	73
7.3331	7	3	12	39	110	156	145	119	118	128	96	97
7.3424	10	9	8	32	137	155	161	129	142	121	115	103
7.3517	8	5	16	23	145	159	160	152	136	111	117	100
7.361	18	6	32	32	131	158	164	136	150	131	118	107
7.3703	19	6	18	33	138	183	152	167	143	123	128	123
7.3796	18	8	28	22	170	190	185	189	159	155	121	115
7.3889	20	10	28	32	151	214	186	188	181	138	167	134
7.3982	28	12	26	39	154	204	177	190	209	150	146	135
7.4075	31	15	46	42	155	225	195	173	181	165	155	147
7.4168	31	14	61	51	184	233	225	213	211	180	173	140
7.4262	38	9	66	46	196	250	201	187	226	207	165	182
7.4355	41	15	65	53	224	247	236	175	181	200	190	144
7.4448	50	23	57	60	178	250	220	217	218	202	187	170
7.4541	36	17	74	67	232	251	241	233	206	226	193	172
7.4634	57	19	78	43	234	259	246	255	230	206	181	166
7.4727	62	27	72	67	246	276	242	255	273	238	200	174
7.482	47	15	72	80	226	276	276	256	229	242	201	167
7.4913	39	15	75	55	246	292	250	251	258	231	218	212
7.5006	39	19	78	74	222	274	259	274	260	259	215	197
7.5099	48	11	70	68	256	318	285	288	261	247	208	198
7.5192	44	15	72	90	252	320	304	277	260	232	223	169
7.5285	47	17	66	65	263	342	310	301	262	238	231	242
7.5378	44	13	73	65	286	318	313	289	252	237	249	195
7.5471	36	18	70	62	267	343	299	300	276	268	224	234
7.5564	38	7	57	67	268	361	308	323	290	287	225	227
7.5657	38	19	44	76	271	346	325	303	298	272	270	225
7.575	25	14	41	61	306	352	304	288	268	284	248	209
7.5843	32	12	54	66	320	367	347	324	326	310	264	229
7.5936	18	7	44	68	302	360	376	331	303	303	248	238
7.6029	30	7	43	80	293	401	337	361	388	291	243	242
7.6122	27	10	44	85	306	409	357	356	303	331	298	241
7.6215	19	6	26	80	372	454	401	374	340	333	287	257
7.6309	25	7	27	77	347	500	426	377	384	333	316	255
7.6402	13	7	17	104	371	477	435	433	388	367	306	275
7.6495	5	5	10	81	378	522	452	433	401	344	323	285
7.6588	6	6	6	104	414	503	493	433	404	379	314	306
7.6681	12	3	7	92	418	565	519	499	452	423	351	349
7.6774	7	2	11	114	444	644	505	500	492	441	380	355
7.6867	4	2	13	118	438	663	611	502	518	468	399	380
7.696	2	2	13	133	523	742	592	505	502	479	432	416
7.7053	2	1	6	112	524	757	646	547	594	535	471	390
7.7146	3	5	5	125	616	885	707	626	604	602	425	446
7.7239	2	3	8	146	628	948	730	637	633	577	491	503
7.7332	5	2	7	158	705	941	839	756	739	650	521	510
7.7425	7	7	6	147	758	1129	856	807	782	715	605	544
7.7518	4	5	4	141	795	1287	1037	835	910	804	690	631
7.7611	7	2	11	189	885	1532	1188	993	1054	969	698	719
7.7704	2	5	8	197	1094	1944	1331	1198	1257	1155	807	748
7.7797	1	3	8	216	1360	2457	1693	1396	1532	1321	952	938
7.789	5	3	5	259	1486	3214	2172	1710	1926	1616	1161	1184
7.7983	3	5	6	317	2003	4409	2739	2231	2441	2211	1436	1423
7.8076	3	4	6	451	2625	5933	3612	2917	3407	2777	1898	1845
7.8169	5	7	10	526	3433	8194	4901	3943	4480	3806	2502	2442
7.8262	1	7	8	663	4769	11006	6843	5288	6087	5080	3271	3400
7.8355	6	3	5	889	6372	15517	9173	7145	8271	6973	4385	4652
7.8449	4	4	9	1237	8944	20239	12315	9920	11140	9270	6159	6389
7.8542	8	4	6	1609	12116	26819	16627	13174	15112	12434	8319	8531
7.8635	5	4	4	2226	16277	34782	22007	17583	19856	16473	11112	11623
7.8728	4	2	6	2956	21116	44702	28532	23242	25933	21653	15085	15523
7.8821	3	3	15	4025	27682	57045	36962	30163	33418	27916	19980	20575
7.8914	6	8	7	5441	35679	70020	47431	39021	42149	35453	26016	26251
7.9007	7	6	8	7100	45594	85327	58848	49681	52136	44389	32937	33439
7.91	7	4	11	9283	56345	102280	72004	60756	64237	54700	41888	41748
7.9193	7	4	16	11333	69244	120190	87036	74360	77463	66404	51467	51673
7.9286	8	9	15	14295	82959	139220	103420	89058	92011	79394	62156	62083
7.9379	9	5	17	17480	98719	158180	120550	105260	106580	93121	74127	73495
7.9472	6	6	14	20828	114240	176860	137700	121870	122160	107770	87730	85992
7.9565	10	9	30	24396	130200	195660	156470	138750	138340	122070	100700	98267
7.9658	13	10	29	28140	146480	211810	174500	156190	153150	136950	114770	110870
7.9751	4	6	26	31851	162120	226850	191020	174020	169120	151210	128360	123390
7.9844	12	10	29	36128	177810	240680	207190	188130	181930	165000	141320	136230
7.9937	8	13	40	39573	190040	251240	221040	202820	194210	177410	153080	146290
8.003	6	15	33	43651	201740	258940	232240	215140	205470	187330	163380	155010
8.0123	7	13	34	46168	210870	264780	242460	225040	212520	196940	172220	162630
8.0216	10	17	36	49360	219640	266570	248330	233920	219150	204720	180250	168040
8.0309	9	11	45	51264	223860	266080	252410	239980	222690	209470	184620	173250
8.0402	13	18	45	53171	228270	262500	255040	243400	223180	211940	188980	175820
8.0496	6	17	44	53997	227060	256680	254590	244180	222440	211900	190480	176790
8.0589	13	16	48	54720	225520	248740	250310	241350	218560	210120	189650	175430
8.0682	14	14	57	54652	221910	236280	244020	236530	212820	206030	187660	172820
8.0775	10	19	58	53182	214860	224260	233940	228990	204610	199290	182620	168720
8.0868	12	21	55	52551	205220	208070	224030	220090	195090	191080	176930	161340
8.0961	14	9	55	50968	195320	191510	209760	207740	183330	181590	167960	153100
8.1054	10	14	52	48636	181770	171940	194950	193880	169060	169840	158290	142900
8.1147	10	10	38	45808	166660	153640	178350	180100	155000	157020	147140	132710
8.124	17	10	42	42711	152470	135350	161460	164720	140070	142650	134030	120230
8.1333	20	14	41	39070	135540	116230	143970	147230	124280	127670	121440	108250
8.1426	13	12	40	35087	120650	99173	125970	129730	108480	113210	107810	96208
8.1519	13	10	41	31832	103960	82416	108280	113270	92696	98748	94632	83190
8.1612	21	11	42	27746	89564	67020	91818	96967	78495	84236	81515	71093
8.1705	15	11	30	23963	74984	54201	76466	81379	65637	71141	68748	60046
8.1798	13	13	31	19830	61585	42760	62776	67610	53616	59105	57360	49891
8.1891	14	9	31	16822	49991	33167	50566	55088	42950	48215	46927	40321
8.1984	27	13	28	13921	39606	25388	40070	43879	33975	38838	37972	32307
8.2077	17	6	30	11286	31109	18917	30959	34472	26607	30717	29774	25312
8.217	17	9	13	8621	24114	13907	23847	26743	20452	23518	22935	19499
8.2263	24	11	14	6880	17900	10109	17910	20218	15273	18042	17730	14564
8.2356	18	8	24	5195	13508	7295	13284	15064	11382	13548	13246	10857
8.2449	20	5	22	3848	9581	5133	9644	11375	8404	9904	9852	7932
8.2543	27	6	25	2814	7099	3814	7131	8020	5977	7262	7146	5758
8.2636	27	7	14	2147	5017	2636	5010	5845	4400	5378	5101	4141
8.2729	23	4	14	1508	3599	1942	3569	4252	3100	3847	3673	3052
8.2822	21	6	26	1065	2593	1493	2570	2995	2283	2837	2593	2168
8.2915	38	6	9	754	1840	1125	1933	2176	1579	2073	1824	1542
8.3008	41	9	16	554	1386	911	1412	1554	1210	1468	1293	1196
8.3101	40	4	17	411	1001	789	1055	1236	946	1116	951	835
8.3194	44	7	18	319	808	669	884	911	705	877	833	704
8.3287	41	8	16	226	697	605	732	751	684	731	619	559
8.338	35	6	15	170	551	541	651	633	538	585	518	445
8.3473	38	5	16	142	541	480	570	563	517	554	469	393
8.3566	48	6	21	125	491	523	520	535	429	509	438	342
8.3659	44	6	15	130	480	458	502	464	464	490	379	343
8.3752	63	3	11	102	472	506	485	487	441	417	372	314
8.3845	66	8	19	103	435	458	489	457	429	449	364	306
8.3938	78	6	14	94	418	448	470	454	419	433	342	328
8.4031	76	8	20	100	397	466	464	396	413	362	314	349
8.4124	125	7	27	110	438	450	444	406	422	345	340	292
8.4217	135	14	39	98	398	494	459	396	398	390	325	308
8.431	166	18	38	86	425	487	464	464	392	403	355	346
8.4403	221	14	36	102	393	554	460	440	391	405	350	276
8.4496	303	19	45	94	405	504	524	463	437	375	350	341
8.4589	408	26	67	123	447	505	501	460	405	406	379	325
8.4683	495	36	67	128	418	502	478	479	407	418	380	345
8.4776	703	51	116	129	417	533	464	478	478	419	356	343
8.4869	909	68	151	142	470	581	525	500	463	425	372	364
8.4962	1097	82	204	158	488	577	514	483	492	454	408	366
8.5055	1429	106	247	175	515	627	542	522	518	479	477	385
8.5148	1808	135	298	182	500	623	567	567	512	481	458	418
8.5241	2093	143	301	222	543	668	583	586	562	480	497	465
8.5334	2579	183	365	226	574	679	645	598	550	546	562	464
8.5427	3072	197	463	259	562	716	664	630	660	532	566	487
8.552	3573	276	580	290	607	762	655	615	652	609	620	510
8.5613	4044	304	623	298	606	795	727	655	694	600	608	555
8.5706	4632	341	738	344	679	780	739	727	717	601	636	593
8.5799	5236	378	819	385	711	885	800	751	750	681	708	590
8.5892	5764	367	858	436	776	909	790	784	805	700	758	654
8.5985	6095	433	973	445	794	956	875	761	873	712	776	670
8.6078	6725	462	1044	447	840	1072	926	867	926	781	830	708
8.6171	7022	458	1111	474	821	1095	929	886	922	862	904	769
8.6264	7332	459	1200	494	958	1142	972	974	1017	835	854	775
8.6357	7803	508	1189	510	945	1287	1088	1019	1080	955	943	840
8.645	7853	556	1222	488	981	1390	1145	1050	1128	960	1006	875
8.6543	8033	518	1247	541	1064	1517	1220	1143	1237	1053	964	958
8.6636	7815	517	1343	503	1207	1804	1462	1243	1356	1184	1133	1054
8.673	7812	490	1307	586	1323	2052	1593	1401	1564	1319	1271	1046
8.6823	7881	507	1191	586	1443	2430	1783	1641	1688	1479	1324	1189
8.6916	7515	445	1249	636	1678	2840	2090	1785	1939	1703	1467	1352
8.7009	7171	478	1130	659	2019	3437	2472	2108	2307	1936	1627	1549
8.7102	6850	424	1089	671	2356	4202	2997	2614	2715	2336	1813	1822
8.7195	6280	429	1039	755	2862	5048	3533	3107	3243	2907	2165	2102
8.7288	5812	377	1025	800	3443	6339	4257	3678	4130	3489	2645	2582
8.7381	5477	320	876	871	4183	7600	5347	4433	4877	4127	3212	3107
8.7474	4746	306	772	1012	5070	8993	6318	5389	5851	4987	3854	3724
8.7567	4301	294	760	1183	6155	10839	7594	6495	7024	5939	4551	4499
8.766	3717	232	598	1402	7227	12699	9123	7852	8315	7129	5577	5482
8.7753	3176	182	542	1611	8803	15030	10991	9394	9776	8343	6576	6660
8.7846	2879	184	433	1853	10399	17032	12933	11061	11585	9813	8010	7798
8.7939	2246	121	385	2253	12334	19469	14559	12990	13246	11555	9202	9311
8.8032	1872	114	311	2746	14051	21904	17055	14942	15048	13465	10659	10621
8.8125	1555	94	217	3105	16027	24395	19339	16816	17210	15235	12558	12126
8.8218	1154	80	179	3552	17950	26406	21454	18943	19071	17265	14181	13843
8.8311	946	48	146	4002	20003	28513	23546	21259	21211	19121	15866	15199
8.8404	726	59	120	4457	21991	30397	25516	23549	23059	20651	17462	16693
8.8497	527	25	108	4970	23498	32129	27415	25151	24842	22317	18872	18335
8.859	416	26	84	5449	25362	33134	29604	26901	26413	24100	20456	19468
8.8683	325	35	57	5835	27101	34459	30694	28683	27603	25849	21873	20652
8.8777	208	9	51	6298	28060	34901	32130	30042	28625	26365	23005	21707
8.887	167	15	36	6554	29212	35624	32721	31195	29555	27227	23729	22688
8.8963	118	11	28	6780	29316	35224	33408	31772	29953	28060	24572	23091
8.9056	95	17	18	6945	30105	34930	33760	32142	30189	28444	25145	23282
8.9149	62	13	26	7085	29987	33953	33848	32407	29621	28366	25066	23232
8.9242	52	8	16	7132	29906	33141	33153	31939	29319	28311	25370	23121
8.9335	44	4	23	7376	29334	31168	32278	31097	28623	27598	24749	22564
8.9428	27	7	18	7045	28439	29569	31228	30525	27822	27040	24095	22101
8.9521	40	7	17	6975	27326	27510	29861	29091	26373	25765	23266	21387
8.9614	19	9	12	7035	25750	25585	28292	27979	24743	24580	22140	20553
8.9707	32	5	8	6558	24166	23268	26137	26275	23439	23130	21268	19200
8.98	24	5	7	6038	22451	20619	24177	24020	21256	21342	19782	17683
8.9893	23	5	11	5581	20346	18439	22019	22325	19264	19482	18155	16225
8.9986	25	6	7	5257	18468	16017	19439	20268	17250	17969	16514	14512
9.0079	34	4	10	4727	16442	13904	17613	17821	15348	16054	14806	12976
9.0172	34	6	8	4288	14345	11882	15091	15721	13201	13873	13033	11685
9.0265	34	9	10	3754	12600	9645	13090	13719	11431	12121	11654	9863
9.0358	38	4	5	3376	10680	7929	11101	11776	9588	10410	9715	8776
9.0451	53	3	4	2853	8920	6490	9339	9984	8179	8618	8416	7073
9.0544	58	6	14	2341	7375	5265	7635	8325	6650	7280	6959	5906
9.0637	54	8	7	2091	5971	3957	6255	6823	5339	5856	5578	4802
9.073	72	3	11	1620	4883	3186	5009	5318	4197	4719	4646	3897
9.0823	62	5	12	1328	3602	2444	3777	4214	3404	3821	3609	3133
9.0917	83	7	9	1065	2989	1893	3047	3345	2565	2978	2795	2353
9.101	104	6	16	855	2211	1444	2269	2526	2046	2357	2251	1799
9.1103	83	4	5	672	1722	924	1723	2040	1486	1781	1633	1372
9.1196	107	10	6	524	1226	763	1350	1470	1119	1305	1261	1067
9.1289	109	5	9	400	1025	541	930	1066	826	1002	929	759
9.1382	139	8	13	262	672	408	706	842	631	739	730	569
9.1475	122	11	15	215	523	301	562	579	451	567	521	427
9.1568	159	10	9	168	395	224	349	414	367	402	363	308
9.1661	174	13	13	107	279	150	246	358	260	274	271	241
9.1754	174	14	18	94	216	125	220	237	194	219	207	193
9.1847	161	16	23	68	167	88	156	177	142	172	143	136
9.194	176	6	9	45	114	70	119	126	109	143	113	87
9.2033	213	7	13	41	96	59	100	112	92	81	87	90
9.2126	176	12	17	36	88	48	68	89	81	78	72	59
9.2219	189	8	18	33	55	41	58	81	62	67	47	41
9.2312	177	17	10	16	49	32	58	49	52	54	46	36
9.2405	197	6	13	28	49	40	49	46	31	33	49	27
9.2498	165	11	17	18	41	32	36	34	36	43	43	29
9.2591	183	7	15	20	42	31	45	45	37	31	34	23
9.2684	152	15	16	19	20	25	31	28	38	30	36	30
9.2777	168	8	21	11	19	31	37	28	30	40	31	26
9.287	149	6	7	9	26	36	38	42	28	49	23	22
9.2964	149	12	14	6	36	23	32	26	29	32	23	28
9.3057	113	10	6	9	28	24	39	26	35	24	23	25
9.315	133	6	13	10	19	16	27	28	31	22	23	20
9.3243	113	15	16	11	21	22	19	27	34	27	22	14
9.3336	102	8	18	14	22	21	22	16	17	21	23	10
9.3429	98	5	19	14	18	24	20	23	32	27	23	21
9.3522	117	10	10	6	18	22	20	28	27	22	13	18
9.3615	95	5	12	13	11	21	18	11	28	17	23	10
9.3708	97	4	9	15	18	23	21	15	22	21	16	14
9.3801	116	11	13	7	13	17	20	25	30	19	11	19
9.3894	110	6	21	10	16	15	20	16	26	20	18	25
9.3987	119	12	17	11	20	15	14	26	30	30	21	11
9.408	143	12	23	15	17	25	23	16	19	24	17	18
9.4173	163	14	22	10	17	11	32	10	29	26	24	16
9.4266	177	16	31	15	27	27	24	15	18	25	19	14
9.4359	204	19	27	14	16	19	17	19	24	27	21	19
9.4452	234	14	39	15	22	24	20	14	20	30	31	24
9.4545	291	22	47	24	23	21	33	22	36	32	28	21
9.4638	360	31	44	17	24	29	25	21	33	30	40	30
9.4731	408	36	49	27	27	42	24	24	43	39	30	23
9.4824	462	46	88	27	28	21	32	36	30	28	25	22
9.4917	537	37	74	37	27	33	22	33	36	35	47	26
9.5011	660	44	97	36	26	22	21	30	28	26	37	40
9.5104	804	46	107	36	29	30	29	25	29	18	29	35
9.5197	744	66	109	39	21	29	23	31	38	32	47	37
9.529	854	52	138	32	32	17	41	38	50	30	46	42
9.5383	920	59	136	37	40	33	26	36	39	33	44	34
9.5476	977	67	150	50	37	31	23	39	43	38	49	46
9.5569	993	62	182	52	33	29	38	46	47	38	59	47
9.5662	1101	82	192	63	36	31	40	43	47	34	60	36
9.5755	1141	85	165	54	31	32	39	26	47	42	56	49
9.5848	1196	73	167	57	40	34	20	35	54	38	64	39
9.5941	1146	94	158	55	34	23	25	30	40	31	47	26
9.6034	1189	72	172	52	31	30	26	34	32	36	50	33
9.6127	1177	76	166	36	33	19	26	33	56	36	58	40
9.622	1159	86	187	51	37	28	31	34	43	32	38	35
9.6313	1138	75	168	53	31	24	28	36	34	23	44	22
9.6406	1057	50	178	43	22	27	27	31	31	27	40	24
9.6499	999	67	139	51	28	23	27	27	44	32	49	20
9.6592	1018	53	165	38	23	22	24	36	20	23	29	28
9.6685	915	67	151	37	21	25	30	29	33	26	32	23
9.6778	803	59	109	44	17	14	17	27	32	16	31	29
9.6871	768	55	115	25	23	18	27	16	34	32	30	21
9.6964	721	43	117	24	16	11	8	23	20	18	33	17
9.7057	602	32	100	20	19	14	12	14	21	23	28	23
9.7151	577	31	69	23	10	14	13	13	15	12	25	15
9.7244	472	22	69	16	13	10	16	24	16	17	20	11
9.7337	367	31	64	10	15	9	9	9	20	13	11	24
9.743	308	29	51	17	12	11	6	14	20	12	15	15
9.7523	295	16	47	11	5	9	21	13	17	16	13	13
9.7616	213	13	44	6	10	8	8	5	18	15	13	14
9.7709	177	9	20	13	8	9	10	12	9	16	14	14
9.7802	156	13	18	7	7	7	11	8	10	5	16	8
9.7895	102	9	29	3	5	7	6	6	10	15	10	11
9.7988	93	5	13	9	10	8	4	11	11	9	8	11
9.8081	59	5	17	11	13	9	5	6	17	7	8	8
9.8174	44	6	18	5	5	7	5	8	21	11	6	7
9.8267	38	0	4	6	14	10	7	11	13	10	13	4
9.836	29	7	7	5	4	6	4	6	7	11	11	3
9.8453	21	2	5	1	8	13	7	11	13	10	6	9
9.8546	23	8	9	2	11	5	7	6	12	15	13	8
9.8639	18	5	5	4	8	5	11	3	16	7	10	11
9.8732	7	2	4	5	7	11	11	9	14	9	4	7
9.8825	7	2	3	3	7	6	10	6	12	15	10	4
9.8918	7	4	6	2	5	9	10	5	18	14	10	10
9.9011	5	1	4	2	8	10	6	6	14	12	11	6
9.9104	9	2	5	5	3	9	10	10	11	8	6	6
9.9198	4	2	4	3	9	6	7	3	11	12	6	4
9.9291	4	1	5	1	7	5	12	9	11	13	8	2
9.9384	6	3	3	1	9	11	8	3	11	8	7	12
9.9477	8	2	3	6	5	14	10	3	6	11	10	5
9.957	9	1	7	2	6	2	7	12	14	8	7	2
9.9663	2	5	4	5	4	9	9	2	11	12	7	5
9.9756	9	2	5	2	7	6	7	6	11	7	7	7
9.9849	7	3	4	2	4	7	6	7	10	7	5	6
9.9942	5	2	4	0	5	6	5	8	7	11	10	7
10.003	2	2	7	3	6	4	10	6	12	7	6	8
10.013	15	2	1	2	9	6	10	6	13	10	9	8
10.022	6	2	5	4	10	2	6	9	17	7	13	2
10.031	5	2	2	1	4	5	6	8	8	13	6	5
10.041	7	3	2	4	8	9	6	15	15	7	5	3
10.05	9	5	4	3	4	14	11	13	11	8	8	3
10.059	8	3	5	1	7	7	9	15	12	11	5	3
10.069	10	3	5	6	9	10	4	9	10	18	5	9
10.078	10	2	3	4	5	7	11	3	14	8	3	7
10.087	15	5	6	2	5	4	6	7	8	11	8	7
10.097	13	7	8	8	2	3	8	6	18	9	4	7
10.106	12	3	3	3	7	9	8	7	18	10	9	5
10.115	13	1	3	3	7	7	7	10	13	10	11	5
10.124	9	2	7	5	5	9	8	8	11	12	13	2
10.134	11	2	3	5	4	5	7	3	11	9	6	10
10.143	9	1	5	2	10	7	5	13	15	7	10	1
10.152	13	5	1	4	5	7	5	8	14	7	11	7
10.162	15	0	4	3	5	13	8	7	10	12	14	9
10.171	14	0	7	2	8	5	5	5	5	10	2	3
10.18	6	6	3	4	3	6	5	10	10	15	3	2
10.19	6	1	3	2	8	6	7	10	17	7	4	9
10.199	24	1	4	2	3	9	5	12	11	6	6	6
10.208	15	3	3	2	5	6	2	7	14	9	6	7
10.217	18	3	2	4	5	8	5	5	15	8	8	5
10.227	24	0	6	3	7	8	6	8	13	7	8	6
10.236	18	5	1	6	6	9	3	9	8	10	2	4
10.245	26	3	6	2	5	8	8	7	8	10	12	7
10.255	26	6	4	4	6	11	9	9	13	10	13	4
10.264	26	2	4	2	6	8	8	7	8	14	11	6
10.273	43	4	7	9	4	6	8	6	15	11	12	8
10.283	51	4	5	4	7	7	11	6	9	9	12	5
10.292	58	4	5	3	9	5	7	7	21	15	8	3
10.301	58	6	5	4	6	7	4	7	14	14	10	9
10.311	76	9	8	5	7	5	13	13	10	13	6	10
10.32	94	2	8	8	13	11	13	10	11	15	10	10
10.329	92	2	10	6	7	4	8	9	19	15	14	8
10.338	105	6	11	4	13	15	15	9	22	16	10	12
10.348	105	7	8	7	10	15	14	11	20	11	14	12
10.357	154	9	11	10	21	18	18	16	13	16	18	10
10.366	208	12	11	13	13	19	14	12	16	19	13	15
10.376	229	18	12	14	14	18	17	10	21	12	21	16
10.385	300	12	13	12	9	20	16	14	26	24	18	18
10.394	383	15	15	18	17	18	14	20	19	22	20	22
10.404	390	17	25	26	14	23	21	15	20	25	27	24
10.413	437	25	26	30	29	23	27	29	20	19	23	19
10.422	535	35	32	25	28	35	22	20	37	24	37	22
10.431	643	24	35	39	20	28	33	19	35	16	42	29
10.441	748	37	56	28	29	36	34	30	36	30	38	41
10.45	823	33	47	48	22	39	35	28	47	32	54	42
10.459	970	51	54	41	35	28	49	42	34	27	67	55
10.469	1122	50	51	49	33	52	43	41	59	33	60	44
10.478	1212	50	49	53	50	43	42	49	44	38	73	60
10.487	1351	62	49	78	48	32	45	37	58	48	64	67
10.497	1453	68	61	73	46	58	67	56	58	48	80	54
10.506	1626	58	72	68	47	59	43	59	69	45	70	60
10.515	1686	48	78	75	54	56	43	49	71	51	69	66
10.525	1849	78	98	76	73	60	47	62	76	73	81	70
10.534	1911	68	71	75	52	61	50	63	69	61	90	73
10.543	2010	70	84	92	56	67	63	62	83	64	88	67
10.552	2039	77	92	82	65	51	71	65	86	61	81	61
10.562	2010	67	101	80	59	67	54	51	86	73	103	61
10.571	2082	85	124	104	49	70	51	55	81	78	70	70
10.58	2057	78	112	107	54	62	56	42	103	81	91	64
10.59	2057	66	100	94	55	55	55	54	89	82	96	75
10.599	1979	66	107	78	54	52	51	58	89	73	69	63
10.608	2004	73	92	98	50	51	58	53	89	86	80	61
10.618	1953	76	100	72	45	50	53	38	82	80	57	60
10.627	1840	69	91	80	38	51	51	35	86	92	88	63
10.636	1691	68	84	73	45	61	37	41	85	94	82	54
10.646	1600	54	90	69	39	47	42	33	100	92	68	42
10.655	1554	58	89	62	32	43	31	40	86	85	43	27
10.664	1396	48	67	56	27	33	30	39	84	100	44	34
10.673	1271	41	74	52	25	44	23	29	96	73	55	38
10.683	1099	38	54	33	32	38	35	22	94	76	42	39
10.692	997	41	63	44	25	37	23	21	85	84	27	30
10.701	845	35	38	39	26	39	21	31	77	81	25	29
10.711	735	22	44	33	23	39	17	31	92	57	21	22
10.72	666	25	26	26	20	28	19	23	67	76	21	18
10.729	573	17	42	18	11	27	13	13	76	76	20	21
10.739	425	20	29	19	15	21	11	16	69	54	15	15
10.748	352	22	12	18	10	24	12	19	55	83	9	11
10.757	294	13	21	11	8	28	9	7	61	58	16	12
10.766	240	7	6	10	1	15	8	12	62	59	17	6
10.776	188	11	18	8	11	20	8	12	50	49	3	5
10.785	144	6	9	5	5	20	9	8	50	50	10	6
10.794	132	5	9	8	11	24	6	10	36	48	10	3
10.804	88	2	6	4	10	20	6	6	27	47	9	6
10.813	68	6	8	6	6	14	8	16	24	34	7	10
10.822	49	2	5	8	10	14	8	8	31	35	8	4
10.832	55	2	4	3	7	9	6	9	30	36	12	3
10.841	49	5	6	2	3	12	8	8	28	35	6	6
10.85	30	4	13	2	7	17	4	7	18	24	10	3
10.86	21	1	4	3	11	12	8	13	24	22	7	16
10.869	23	1	5	1	12	12	19	10	30	29	10	13
10.878	21	1	4	7	8	13	9	8	17	30	11	7
10.887	16	5	4	2	18	22	11	9	11	27	12	13
10.897	12	2	1	2	12	18	21	8	25	23	15	13
10.906	10	2	8	6	12	17	21	12	23	19	18	11
10.915	12	2	4	4	14	21	12	10	34	25	15	10
10.925	14	7	6	8	15	17	11	14	30	16	14	10
10.934	7	1	6	6	19	19	17	16	19	21	21	12
10.943	9	0	4	2	19	21	18	16	25	18	17	11
10.953	14	0	4	4	15	18	24	13	17	28	18	14
10.962	9	2	7	12	24	17	15	12	15	16	19	18
10.971	14	2	2	3	27	27	13	26	16	16	18	13
10.98	7	1	3	0	28	20	14	19	25	17	16	16
10.99	7	2	3	4	31	13	25	12	19	14	26	21
10.999	10	2	2	4	33	25	15	8	14	17	16	29
11.008	9	7	5	5	34	23	17	19	27	24	19	12
11.018	16	5	2	3	38	30	22	17	20	17	21	13
11.027	3	1	1	6	8	24	21	9	26	25	16	15
11.036	4	3	4	3	21	17	16	23	24	29	37	16
11.046	15	4	7	6	18	14	28	11	18	15	18	25
11.055	5	5	6	6	26	15	19	13	17	17	24	19
11.064	5	4	2	4	16	15	20	18	11	24	18	19
11.074	3	3	5	8	28	10	21	13	24	30	23	23
11.083	2	5	7	4	16	17	18	19	19	17	17	18
11.092	7	1	3	4	16	19	17	14	23	22	22	23
11.101	5	7	2	2	17	15	15	7	13	21	17	14
11.111	5	2	2	4	17	8	17	14	18	17	20	13
11.12	7	4	2	6	14	11	14	11	22	14	19	11
11.129	4	3	7	5	5	14	11	9	25	12	18	14
11.139	9	3	1	6	13	10	10	13	14	14	21	11
11.148	6	1	7	8	9	17	15	12	12	15	15	17
11.157	6	2	5	4	16	8	16	13	14	13	10	9
11.167	2	5	4	6	15	9	6	6	13	14	6	8
11.176	3	2	4	5	6	6	4	6	10	9	10	10
11.185	7	5	7	4	10	9	10	6	15	20	12	5
11.194	8	4	4	4	12	5	9	9	7	10	4	7
11.204	10	3	5	6	16	6	6	10	12	12	16	10
11.213	7	3	5	2	7	6	5	8	11	11	10	8
11.222	5	2	4	5	11	9	7	9	16	11	12	9
11.232	3	3	6	4	5	6	8	4	9	8	12	9
11.241	3	2	12	2	6	7	6	3	10	18	8	6
11.25	11	5	7	2	6	11	7	10	13	5	10	5
11.26	5	5	5	2	12	6	6	6	8	12	7	7
11.269	3	5	5	5	11	5	6	4	11	11	14	7
11.278	4	1	1	5	7	6	9	9	9	18	15	9
11.288	8	3	5	6	8	6	7	2	18	9	8	6
11.297	8	3	4	3	2	4	4	10	8	9	11	9
11.306	6	7	3	5	6	2	4	3	8	12	13	1
11.315	5	4	5	4	4	5	6	8	12	6	8	6
11.325	2	5	4	5	1	8	6	5	7	9	5	6
11.334	5	4	6	6	2	5	4	7	9	6	7	10
11.343	4	4	4	5	6	10	7	6	11	13	13	4
11.353	4	5	7	2	7	3	5	1	10	14	8	6
11.362	4	2	5	3	10	12	10	3	13	7	5	5
11.371	7	4	4	1	2	6	4	4	15	11	7	8
11.381	7	5	5	4	4	7	2	7	16	17	10	4
11.39	4	3	4	3	3	3	5	9	17	15	3	6
11.399	6	2	5	3	7	5	6	8	12	13	6	4
11.408	7	3	8	5	5	5	5	5	12	11	3	7
11.418	5	3	6	7	6	5	5	12	25	12	9	5
11.427	3	4	3	0	4	10	4	4	17	15	6	5
11.436	3	3	5	3	2	5	4	5	13	13	11	6
11.446	6	6	3	2	4	7	5	4	18	18	9	4
11.455	3	3	5	7	7	9	2	6	16	15	7	7
11.464	4	6	6	3	6	4	9	0	19	20	6	6
11.474	2	2	6	3	5	3	0	11	17	19	6	5
11.483	5	4	3	3	1	7	3	5	16	19	5	6
11.492	4	6	6	2	8	5	2	3	22	19	4	3
11.502	6	4	5	4	6	8	2	7	16	16	6	9
11.511	9	2	4	4	5	9	9	6	21	15	6	4
11.52	3	3	8	8	0	7	4	7	33	20	7	6
11.529	5	4	7	3	3	6	5	5	20	14	6	4
11.539	1	6	7	2	3	6	5	4	23	20	7	5
11.548	2	3	7	4	4	7	5	2	27	20	8	3
11.557	8	3	8	6	0	7	7	5	21	17	7	6
11.567	7	3	4	7	3	6	6	5	22	20	6	4
11.576	5	4	8	2	4	8	8	8	27	19	6	5
11.585	5	1	4	3	5	9	6	4	15	22	7	3
11.595	8	2	5	2	6	8	3	6	24	20	7	5
11.604	6	4	1	5	5	6	7	3	24	21	8	3
11.613	4	2	1	8	2	5	6	5	18	18	8	3
11.622	7	4	4	5	6	4	4	5	32	18	1	5
11.632	8	1	8	2	4	7	9	5	20	15	10	2
11.641	7	6	10	5	6	8	2	10	20	19	10	3
11.65	9	4	2	3	5	6	6	8	28	18	12	5
11.66	6	5	6	3	6	3	6	5	21	19	9	12
11.669	6	3	3	6	3	3	12	14	20	20	9	10
11.678	7	5	7	6	6	2	7	5	24	22	7	10
11.688	7	5	6	3	3	9	10	10	24	18	13	7
11.697	5	5	9	6	7	9	13	7	26	26	24	8
11.706	2	4	3	5	0	4	5	7	33	19	7	9
11.716	12	7	6	8	6	6	11	12	40	31	18	17
11.725	8	1	5	9	4	3	15	15	42	31	14	17
11.734	8	3	6	3	9	4	15	16	30	27	20	21
11.743	16	5	10	2	8	11	12	13	51	33	15	11
11.753	12	7	13	6	14	7	15	22	64	37	26	24
11.762	10	6	7	8	6	9	17	22	87	52	25	28
11.771	12	5	6	2	7	9	19	31	92	46	34	27
11.781	12	10	9	5	8	4	21	33	95	86	48	24
11.79	16	6	13	4	12	5	32	38	118	99	48	22
11.799	19	12	9	7	6	7	35	41	113	86	51	35
11.809	15	9	12	8	13	5	30	46	174	85	43	41
11.818	12	11	11	12	12	15	43	32	164	95	60	58
11.827	18	5	10	20	15	8	28	36	183	102	61	43
11.836	15	12	13	15	15	9	40	36	193	122	61	53
11.846	13	10	9	11	13	9	43	47	186	136	72	55
11.855	16	14	8	10	9	3	54	47	219	142	84	70
11.864	20	17	6	5	20	10	59	50	241	137	95	58
11.874	17	12	12	16	11	7	35	68	252	152	77	73
11.883	20	14	15	12	11	11	53	59	267	188	98	77
11.892	21	10	14	11	16	16	44	61	245	189	81	70
11.902	20	12	17	20	10	10	66	78	266	153	93	64
11.911	19	18	9	20	15	10	60	66	259	178	119	75
11.92	17	11	18	18	13	9	70	76	237	198	106	77
11.93	16	22	17	14	17	14	47	72	267	185	102	73
11.939	21	14	13	12	11	8	60	65	250	196	107	59
11.948	23	22	12	13	8	9	57	64	264	176	99	53
11.957	22	13	12	14	11	7	53	72	269	161	106	70
11.967	23	14	24	12	5	9	61	51	239	155	101	64
11.976	24	17	13	19	12	8	59	55	189	137	102	59
11.985	25	11	15	13	11	7	42	56	233	164	90	60
11.995	29	16	17	9	11	5	50	60	185	158	85	65
12.004	32	11	15	13	13	7	50	57	183	125	75	45
12.013	18	17	22	5	7	6	38	43	153	142	85	53
12.023	31	17	13	7	6	5	44	41	156	110	85	53
12.032	21	14	19	16	6	12	30	35	132	102	49	29
12.041	31	19	13	8	5	5	27	43	151	83	58	32
[truncated: 759 more rows]

## Sheet: Fig. 3e
0.365	7680.71	11217.1	12726	12354.1	16721.7	20200.8	15225.7	28312.1	23582.4	24678.4	21876.1	23069.4
[truncated: 270 more rows]

[truncated: 2 more sheets: Fig. 3f, Fig. 3g]
