# Supplementary material for: On-liquid surface synthesis of diyne-linked two-dimensional polymer crystals
Source: Nat Commun. 2025 Sep 8;16:8243. doi: 10.1038/s41467-025-63768-6 (PMC12417544; doi:10.1038/s41467-025-63768-6)
Supplement: Supplementary file 3 — Source Data [file 41467_2025_63768_MOESM3_ESM.zip › Source data Fig. 4.xlsx]

## Sheet: Fig. 4b
0.17794	40.261		0.17794	0
0.178651	40.0586		0.181498	0
0.179363	39.7901		0.185056	0
0.180075	39.4555		0.188614	0
0.180786	39.0547		0.192172	0
0.181498	38.5878		0.19573	0
0.18221	38.0548		0.199288	0
0.182921	37.4555		0.202846	0
0.183633	36.7902		0.206404	0
0.184344	36.0587		0.209962	0
0.185056	35.261		0.21352	0
0.185768	34.3972		0.217078	0
0.186479	33.4672		0.220636	0
0.187191	32.4711		0.224194	0
0.187903	31.4089		0.227751	0
0.188614	30.2805		0.231309	0
0.189326	29.0859		0.234867	0
0.190037	27.8253		0.238424	0
0.190749	26.4984		0.241982	0
0.191461	25.1054		0.245539	0.000116681
0.192172	23.6463		0.249097	0.000155026
0.192884	21.0891		0.252654	0.000210603
0.193596	19.5331		0.256211	0.000302355
0.194307	18.0069		0.259769	0.000469967
0.195019	16.5415		0.263326	0.000826712
0.19573	15.1644		0.266883	0.00181
0.196442	13.9005		0.27044	0.00815
0.197154	12.7747		0.273997	0.09268
0.197865	11.8084		0.277554	0.00888
0.198577	11.0169		0.281111	0.00186
0.199288	10.4066		0.284668	0.000841936
0.2	9.97653		0.288225	0.000545523
0.200712	9.72612		0.291782	0.000396657
0.201423	9.65449		0.295339	0.000336608
0.202135	9.75315		0.298896	0.000335344
0.202846	10.0129		0.302452	0.0003998
0.203558	10.4245		0.306009	0.0005005
0.20427	10.9808		0.309565	0.00112
0.204981	11.6664		0.313122	0.00601
0.205693	12.4643		0.316678	0.0517
0.206404	13.3545		0.320235	0.00415
0.207116	14.3218		0.323791	0.000989197
0.207828	15.4566		0.327347	0.00045862
0.208539	17.1166		0.330903	0.000262757
0.209251	18.7641		0.334459	0.000169869
0.209962	20.3512		0.338015	0.000118713
0.210674	21.8495		0.341571	8.75948e-05
0.211385	23.2485		0.345127	6.47193e-05
0.212097	24.5405		0.348683	0
0.212809	25.7193		0.352239	0
0.21352	26.7759		0.355795	0
0.214232	27.6951		0.35935	0
0.214943	28.168		0.362906	0
0.215655	28.2757		0.366462	0
0.216366	28.2286		0.370017	0
0.217078	28.0161		0.373572	0
0.21779	27.6213		0.377128	0
0.218501	27.0269		0.380683	0
0.219213	26.2203		0.384238	0
0.219924	25.2133		0.387793	0.02468
0.220636	24.0375		0.391348	0.14818
0.221347	22.7404		0.394903	0.19579
0.222059	21.3581		0.398458	0.27061
0.22277	19.9089		0.402013	0.39808
0.223482	18.4039		0.405567	0.64195
0.224194	16.8532		0.409122	1.20135
0.224905	15.2638		0.412677	2.98178
0.225617	13.6452		0.416231	29.5287
0.226328	11.9964		0.419786	72.1466
0.22704	10.9394		0.42334	4.8367
0.227751	10.6356		0.426894	1.5689
0.228463	10.293		0.430448	0.77818
0.229174	9.92876		0.434002	0.46261
0.229886	9.55793		0.437556	0.30608
0.230597	9.1949		0.44111	0.21732
0.231309	8.86274		0.444664	0.16221
0.23202	8.64521		0.448218	0.0867
0.232732	8.60712		0.451771	0
0.233444	8.62124		0.455325	0
0.234155	8.68151		0.458879	0
0.234867	8.77768		0.462432	0
0.235578	8.90195		0.465985	0
0.23629	9.03262		0.469538	0
0.237001	9.15244		0.473092	0
0.237713	9.256		0.476645	0
0.238424	9.35048		0.480198	0
0.239136	9.44357		0.48375	0
0.239847	9.54943		0.487303	0
0.240559	9.67066		0.490856	0
0.24127	9.80731		0.494408	0
0.241982	9.95519		0.497961	0
0.242693	10.1221		0.501513	0
0.243405	10.321		0.505066	0
0.244116	10.5524		0.508618	0
0.244828	10.8087		0.51217	0
0.245539	11.0875		0.515722	0
0.246251	11.3947		0.519274	0.12454
0.246962	11.7375		0.522826	0.18133
0.247674	12.2915		0.526377	0.24531
0.248385	12.9536		0.529929	0.3502
0.249097	13.7237		0.53348	0.5399
0.249808	14.6094		0.537032	0.9377
0.25052	15.5968		0.540583	2.00642
0.251231	16.6727		0.544134	8.25049
0.251943	17.8292		0.547685	100
0.252654	19.0614		0.551236	17.1086
0.253366	20.3597		0.554787	2.51847
0.254077	21.7185		0.558338	1.09182
0.254788	23.1258		0.561889	0.6053
0.2555	24.5786		0.565439	0.38377
0.256211	26.0814		0.56899	0.26477
0.256923	26.6048		0.57254	0.19359
0.257634	26.322		0.57609	0.14766
0.258346	26.1131		0.579641	0.00952
0.259057	25.9836		0.583191	0
0.259769	25.9311		0.58674	0
0.26048	25.9397		0.59029	0
0.261192	25.9795		0.59384	0
0.261903	26.0281		0.59739	0
0.262614	26.0743		0.600939	0.000640784
0.263326	26.1086		0.604488	0.09829
0.264037	26.1228		0.608038	0.13755
0.264749	26.1046		0.611587	0.1871
0.26546	26.0451		0.615136	0.26916
0.266172	25.9356		0.618685	0.41977
0.266883	25.7649		0.622233	0.74311
0.267595	25.5224		0.625782	1.65042
0.268306	25.2021		0.629331	8.72992
0.269017	24.7939		0.632879	71.7475
0.269729	24.2939		0.636427	9.52159
0.27044	23.704		0.639975	1.6628
0.271152	23.0274		0.643523	0.74537
0.271863	22.2577		0.647071	0.4205
0.272575	21.3906		0.650619	0.26947
0.273286	20.4416		0.654167	0.18727
0.273997	19.4305		0.657714	0.13764
0.274709	18.3711		0.661262	0.10194
0.27542	17.2658		0.664809	0.00439
0.276132	16.1263		0.668356	0.000170631
0.276843	15.2302		0.671903	0.000245402
0.277554	14.3662		0.67545	0.000382607
0.278266	13.4969		0.678997	0.000677114
0.278977	12.7345		0.682544	0.0015
0.279689	11.9924		0.68609	0.00805
0.2804	11.2864		0.689637	0.06381
0.281111	10.6187		0.693183	0.00937
0.281823	9.99175		0.696729	0.00154
0.282534	9.41277		0.700275	0.000686553
0.283246	8.89238		0.703821	0.000386336
0.283957	8.44282		0.707367	0.000247247
0.284668	8.07831		0.710912	0.000171678
0.28538	7.81128		0.714458	0.000126114
0.286091	7.65494		0.718003	9.34578e-05
0.286802	7.62481		0.721548	5.55871e-06
0.287514	7.7378		0.725093	0
0.288225	7.99832		0.728638	0
0.288937	8.40295		0.732183	0
0.289648	8.9437		0.735728	0
0.290359	9.6208		0.739272	0
0.291071	10.4287		0.742816	0
0.291782	11.3457		0.746361	0
0.292493	12.3414		0.749905	0
0.293205	13.3868		0.753449	0
0.293916	14.4576		0.756992	0
0.294627	15.5351		0.760536	0
0.295339	16.6001		0.76408	0
0.29605	17.6408		0.767623	0
0.296761	18.6488		0.771166	0
0.297473	19.622		0.774709	0
0.298184	20.5572		0.778252	0
0.298896	21.4522		0.781795	0
0.299607	22.3009		0.785338	0
0.300318	23.0992		0.78888	0
0.30103	23.849		0.792422	3.87595e-05
0.301741	24.5523		0.795964	7.29835e-05
0.302452	25.1917		0.799506	9.76154e-05
0.303163	25.7445		0.803048	0.000137197
0.303875	26.1979		0.80659	0.000968274
0.304586	26.5575		0.810132	0.00266
0.305297	26.8288		0.813673	0.00375
0.306009	27.0206		0.817214	0.00639
0.30672	27.1506		0.820755	0.03733
0.307431	27.2337		0.824296	0.02893
0.308143	27.2701		0.827837	0.02084
0.308854	27.252		0.831378	0.05019
0.309565	27.1559		0.834918	0.58756
0.310277	26.957		0.838458	0.97293
0.310988	26.7076		0.841999	0.08951
0.311699	26.4157		0.845539	0.02479
0.312411	26.088		0.849078	0.0122
0.313122	25.7377		0.852618	0.00767
0.313833	25.3795		0.856158	0.04685
0.314544	25.0283		0.859697	0.07
0.315256	24.6952		0.863236	0.09256
0.315967	24.3882		0.866775	0.12968
0.316678	24.0996		0.870314	0.19779
0.317389	23.8188		0.873853	0.34414
0.318101	23.5337		0.877391	0.76473
0.318812	23.232		0.880929	3.31201
0.319523	22.889		0.884468	32.2511
0.320235	22.4828		0.888006	10.0731
0.320946	22.0088		0.891543	1.06165
0.321657	21.4747		0.895081	0.4381
0.322368	20.8918		0.898619	0.24305
0.32308	20.2819		0.902156	0.15974
0.323791	19.9075		0.905693	0.12175
0.324502	19.5121		0.90923	0.11478
0.325213	19.1107		0.912767	0.17881
0.325925	18.714		0.916304	1.76694
0.326636	18.3228		0.91984	1.32418
0.327347	17.9391		0.923376	0.12153
0.328058	17.5627		0.926912	0.06765
0.32877	17.1923		0.930448	0.02464
0.329481	16.8244		0.933984	0.01283
0.330192	16.4597		0.93752	0.0085
0.330903	16.098		0.941055	0.00621
0.331615	15.753		0.94459	0.00867
0.332326	15.4482		0.948125	0.02407
0.333037	15.2114		0.95166	0.02072
0.333748	15.0646		0.955195	0.02078
0.334459	15.0284		0.958729	0.03009
0.335171	15.1111		0.962264	0.04811
0.335882	15.2951		0.965798	0.08913
0.336593	15.5587		0.969332	0.21988
0.337304	15.8837		0.972866	2.27848
0.338015	16.259		0.976399	4.88301
0.338727	16.6703		0.979933	0.67491
0.339438	17.1017		0.983466	0.15495
0.340149	17.5401		0.986999	0.28953
0.34086	17.977		0.990532	0.14713
0.341571	18.4181		0.994064	0.03475
0.342283	18.8681		0.997597	0.02559
0.342994	19.3315		1.00113	0.02097
0.343705	19.8136		1.00466	0.01463
0.344416	20.3223		1.00819	0.05984
0.345127	20.8496		1.01172	0.10335
0.345839	21.3825		1.01526	0.13134
0.34655	21.9002		1.01879	0.17294
0.347261	22.3808		1.02232	0.26683
0.347972	22.8037		1.02585	0.46874
0.348683	23.1706		1.02938	1.03382
0.349394	23.4976		1.03291	5.7317
0.350106	23.7971		1.03644	37.836
0.350817	24.0837		1.03997	12.3697
0.351528	24.3731		1.0435	1.841
0.352239	24.6844		1.04703	0.57046
0.35295	25.0214		1.05056	0.30356
0.353661	25.375		1.05409	0.18981
0.354372	25.7299		1.05762	0.13007
0.355084	26.0765		1.06115	0.09473
0.355795	26.442		1.06468	0.07394
0.356506	26.8195		1.0682	0.02631
0.357217	27.204		1.07173	0.01331
0.357928	27.5923		1.07526	0.01721
0.358639	27.9961		1.07879	0.02494
0.35935	28.4205		1.08232	0.03937
0.360062	28.8773		1.08584	0.07124
0.360773	29.3708		1.08937	0.16752
0.361484	29.9007		1.0929	1.32133
0.362195	30.4487		1.09643	4.55261
0.362906	30.9903		1.09995	1.12144
0.363617	31.6977		1.10348	0.15514
0.364328	31.9031		1.10701	0.07643
0.365039	32.0121		1.11053	0.05923
0.36575	32.0242		1.11406	0.09779
0.366462	31.9473		1.11758	1.00264
0.367173	31.7863		1.12111	0.6348
0.367884	31.5555		1.12463	0.0687
0.368595	31.2802		1.12816	0.02266
0.369306	30.9948		1.13168	0.01374
0.370017	30.7412		1.13521	0.01817
0.370728	30.5434		1.13873	0.16837
0.371439	31.433		1.14226	0.13533
0.37215	33.4173		1.14578	0.0176
0.372861	32.6955		1.1493	0.00489
0.373572	33.0369		1.15283	0.00216
0.374283	34.4189		1.15635	0.00266
0.374994	34.8231		1.15987	0.01606
0.375706	35.2618		1.1634	0.02702
0.376417	37.7457		1.16692	0.03579
0.377128	39.331		1.17044	0.05081
0.377839	40.0643		1.17396	0.07724
0.37855	40.0022		1.17749	0.12958
0.379261	42.1879		1.18101	0.26355
0.379972	44.6688		1.18453	1.11332
0.380683	47.4655		1.18805	9.36715
0.381394	49.5837		1.19157	7.10946
0.382105	52.0266		1.19509	0.97372
0.382816	54.803		1.19861	0.71136
0.383527	57.9085		1.20213	0.92639
0.384238	59.3365		1.20565	0.27461
0.384949	63.0002		1.20917	0.09911
0.38566	65.8659		1.21269	0.05233
0.386371	68.8795		1.21621	0.03762
0.387082	71.0276		1.21973	0.06596
0.387793	74.2363		1.22325	0.03657
0.388504	77.5372		1.22677	0.01261
0.389215	81.9079		1.23029	0.0137
0.389926	86.3581		1.2338	0.01705
0.390637	90.9141		1.23732	0.02745
0.391348	95.608		1.24084	0.04156
0.392059	100.527		1.24436	0.06794
0.39277	105.814		1.24788	0.13498
0.393481	111.62		1.25139	0.53501
0.394192	118.15		1.25491	4.89698
0.394903	125.646		1.25843	2.58642
0.395614	134.362		1.26194	0.93275
0.396325	144.586		1.26546	3.65745
0.397036	156.62		1.26897	1.53571
0.397747	170.771		1.27249	0.18648
0.398458	187.347		1.27601	0.1105
0.399169	206.622		1.27952	0.07803
0.39988	228.863		1.28304	0.06575
0.400591	254.263		1.28655	0.08661
0.401302	283.01		1.29006	0.32436
0.402013	315.221		1.29358	2.75731
0.402724	351.014		1.29709	1.41075
0.403435	390.426		1.30061	0.13927
0.404146	433.459		1.30412	0.06346
0.404857	480.028		1.30763	0.24044
0.405567	530.026		1.31115	0.27169
0.406278	583.237		1.31466	0.07454
0.406989	639.403		1.31817	0.01741
0.4077	698.157		1.32168	0.01019
0.408411	759.079		1.32519	0.00445
0.409122	821.639		1.32871	0.00175
0.409833	885.254		1.33222	0.00123
0.410544	949.271		1.33573	0.000914599
0.411255	1012.99		1.33924	0.000588849
0.411966	1075.67		1.34275	0.000132628
0.412677	1136.53		1.34626	1.04894e-05
0.413388	1194.8		1.34977	0.000277514
0.414098	1249.74		1.35328	0.000603792
0.414809	1300.58		1.35679	0.00175
0.41552	1346.68		1.3603	0.00277
0.416231	1487.34		1.36381	0.00388
0.416942	1702.1		1.36732	0.00593
0.417653	1850.37		1.37083	0.01024
0.418364	1971.77		1.37433	0.0265
0.419075	2125.97		1.37784	0.22959
0.419786	2292.79		1.38135	0.21136
0.420496	2142.21		1.38486	0.83195
0.421207	1984.3		1.38837	0.4768
0.421918	1869.16		1.39187	0.07398
0.422629	1697.16		1.39538	0.04979
0.42334	1418.73		1.39889	0.07392
0.424051	1384.35		1.40239	0.27011
0.424762	1344.58		1.4059	1.60035
0.425472	1300.04		1.4094	1.73962
0.426183	1251.36		1.41291	0.67118
0.426894	1199.19		1.41641	1.43723
0.427605	1144.18		1.41992	1.0553
0.428316	1086.97		1.42342	0.25367
0.429027	1028.16		1.42693	0.05664
0.429737	968.353		1.43043	0.03084
0.430448	908.114		1.43394	0.02102
0.431159	847.994		1.43744	0.01796
0.43187	788.488		1.44094	0.01897
0.432581	730.068		1.44445	0.06876
0.433292	673.169		1.44795	0.1273
0.434002	618.194		1.45145	0.42612
0.434713	565.478		1.45495	0.23405
0.435424	515.309		1.45845	0.04841
0.436135	467.885		1.46196	0.09074
0.436846	423.358		1.46546	1.1176
0.437556	381.798		1.46896	0.74766
0.438267	343.238		1.47246	0.17228
0.438978	307.659		1.47596	0.03489
0.439689	275.01		1.47946	0.02609
0.440399	245.193		1.48296	0.06503
0.44111	218.091		1.48646	0.06136
0.441821	193.549		1.48996	0.13605
0.442532	171.409		1.49346	0.07578
0.443243	151.494		1.49696	0.00938
0.443953	133.638		1.50045	0.00362
0.444664	117.649		1.50395	0.0026
0.445375	111.329		1.50745	0.01298
0.446086	103.385		1.51095	0.00839
0.446796	97.1093		1.51445	0.00288
0.447507	90.6348		1.51794	0.00209
0.448218	85.0186		1.52144	0.00421
0.448929	79.2908		1.52494	0.05071
0.449639	74.9381		1.52843	0.04614
0.45035	69.2227		1.53193	0.01942
0.451061	64.1028		1.53542	0.00242
0.451771	60.3381		1.53892	0.00108
0.452482	56.0199		1.54241	0.000611066
0.453193	52.5691		1.54591	0.000392318
0.453904	48.0289		1.5494	0.00027586
0.454614	45.8266		1.5529	0.000207136
0.455325	42.303		1.55639	0.000150267
0.456036	40.0453		1.55988	5.59754e-05
0.456746	38.2111		1.56338	2.50203e-05
0.457457	35.3141		1.56687	4.11317e-05
0.458168	33.203		1.57036	6.14112e-05
0.458879	31.5436		1.57386	0.000762966
0.459589	32.2703		1.57735	0.00165
0.4603	31.2441		1.58084	0.00467
0.461011	30.1962		1.58433	0.00447
0.461721	31.1058		1.58782	0.00743
0.462432	31.969		1.59131	0.02014
0.463143	32.7752		1.5948	0.02204
0.463853	33.5027		1.59829	0.03373
0.464564	34.1372		1.60178	0.17728
0.465275	34.6671		1.60527	0.68036
0.465985	35.1646		1.60876	0.44431
0.466696	35.6497		1.61225	0.16451
0.467407	34.9895		1.61574	1.62394
0.468117	34.2398		1.61923	1.01634
0.468828	33.4051		1.62272	0.41732
0.469538	33.4936		1.6262	0.08503
0.470249	34.5108		1.62969	0.05968
0.47096	35.4637		1.63318	0.04236
0.47167	36.416		1.63667	0.05684
0.472381	35.327		1.64015	0.26676
0.473092	35.2068		1.64364	1.41424
0.473802	36.0651		1.64713	0.86461
0.474513	35.9054		1.65061	0.17173
0.475223	35.7345		1.6541	0.04805
0.475934	34.5667		1.65758	0.04089
0.476645	35.4182		1.66107	0.064
0.477355	34.3055		1.66455	0.49528
0.478066	35.2454		1.66803	0.40807
0.478776	36.2649		1.67152	1.30015
0.479487	36.3937		1.675	1.15769
0.480198	35.59		1.67848	0.75239
0.480908	35.8689		1.68197	0.09122
0.481619	36.2476		1.68545	0.07657
0.482329	36.7377		1.68893	0.07398
0.48304	37.3543		1.69241	0.28216
0.48375	38.1098		1.69589	0.75434
0.484461	39.0168		1.69938	0.50383
0.485172	40.0904		1.70286	0.05654
0.485882	41.3519		1.70634	0.02146
0.486593	42.8244		1.70982	0.0202
0.487303	44.5155		1.7133	0.01288
0.488014	46.4186		1.71678	0.00467
0.488724	48.5273		1.72026	0.0036
0.489435	50.8329		1.72373	0.00333
0.490145	53.3403		1.72721	0.0028
0.490856	56.06		1.73069	0.00868
0.491566	58.9709		1.73417	0.0073
0.492277	62.0489		1.73765	0.01113
0.492987	65.2994		1.74112	0.01762
0.493698	68.7016		1.7446	0.03266
0.494408	72.2562		1.74808	0.14454
0.495119	75.9501		1.75155	0.48252
0.495829	79.7663		1.75503	0.34653
0.49654	83.6908		1.75851	0.1863
0.49725	87.7139		1.76198	0.30119
0.497961	91.8157		1.76546	1.50987
0.498671	95.9937		1.76893	4.84778
0.499382	100.231		1.7724	2.61293
0.500092	104.518		1.77588	0.71591
0.500803	108.832		1.77935	0.41496
0.501513	113.15		1.78282	0.51866
0.502224	117.45		1.7863	0.39592
0.502934	121.715		1.78977	0.48744
0.503645	125.93		1.79324	0.39069
0.504355	130.101		1.79671	0.32401
0.505066	134.247		1.80019	0.04805
0.505776	138.391		1.80366	0.02065
0.506486	142.561		1.80713	0.00981
0.507197	146.813		1.8106	0.00793
0.507907	151.204		1.81407	0.01856
0.508618	155.794		1.81754	0.01813
0.509328	160.646		1.82101	0.01964
0.510039	165.823		1.82448	0.01587
0.510749	171.385		1.82795	0.0226
0.511459	177.369		1.83141	0.06393
0.51217	183.823		1.83488	0.29732
0.51288	190.773		1.83835	0.49678
0.513591	198.284		1.84182	0.32378
0.514301	206.313		1.84528	0.70937
0.515012	214.868		1.84875	0.70152
0.515722	223.951		1.85222	2.16771
0.516432	233.566		1.85568	1.15571
0.517143	243.747		1.85915	0.25968
0.517853	254.536		1.86261	0.12455
0.518563	265.987		1.86608	0.37275
0.519274	278.18		1.86954	0.21544
0.519984	291.256		1.87301	0.15548
0.520695	305.323		1.87647	0.39992
0.521405	320.516		1.87993	3.88297
0.522115	336.983		1.8834	1.63617
0.522826	355.003		1.88686	0.89491
0.523536	374.95		1.89032	0.14488
0.524246	397.317		1.89378	0.19605
0.524957	422.67		1.89725	1.11221
0.525667	451.586		1.90071	0.51535
0.526377	484.623		1.90417	0.20567
0.527088	522.298		1.90763	0.12501
0.527798	564.992		1.91109	0.33562
0.528508	613.004		1.91455	0.4648
0.529219	666.527		1.91801	0.82752
0.529929	725.67		1.92147	0.87946
0.530639	790.46		1.92493	0.6306
0.53135	860.841		1.92838	0.08012
0.53206	936.661		1.93184	0.03316
0.53277	1017.67		1.9353	0.02601
0.53348	1103.5		1.93876	0.05601
0.534191	1193.66		1.94221	0.0832
0.534901	1287.54		1.94567	0.10131
0.535611	1384.46		1.94913	0.78788
0.536322	1483.55		1.95258	0.31196
0.537032	1583.86		1.95604	0.22622
0.537742	1684.35		1.95949	0.02998
0.538452	1784.17		1.96295	0.01775
0.539163	1882.2		1.9664	0.02388
0.539873	1976.73		1.96986	0.03783
0.540583	2066.46		1.97331	0.16018
0.541293	2150.04		1.97676	0.18247
0.542004	2226.18		1.98022	0.26155
0.542714	2293.51		1.98367	1.28244
0.543424	2350.97		1.98712	0.55794
0.544134	2497.47		1.99057	0.52228
0.544845	2632.09		1.99402	0.72445
0.545555	3054.06		1.99747	7.5852
0.546265	3262.78		2.00092	3.25907
0.546975	3057.82		2.00437	2.80575
0.547685	2639.04		2.00782	0.44908
0.548396	2506.51		2.01127	0.3205
0.549106	2360.44		2.01472	0.15393
0.549816	2301.45		2.01817	0.11261
0.550526	2230.5		2.02162	0.07541
0.551236	2148.87		2.02507	0.2326
0.551947	2058.02		2.02851	0.52435
0.552657	1959.48		2.03196	0.30673
0.553367	1854.73		2.03541	0.14842
0.554077	1745.23		2.03885	0.08449
0.554787	1632.36		2.0423	0.0249
0.555497	1517.43		2.04575	0.02342
0.556208	1401.67		2.04919	0.02664
0.556918	1286.31		2.05264	0.03262
0.557628	1172.54		2.05608	0.04666
0.558338	1061.5		2.05952	0.08248
0.559048	954.252		2.06297	0.39422
0.559758	851.739		2.06641	0.73358
0.560469	754.76		2.06985	2.68528
0.561179	663.979		2.0733	3.25844
0.561889	579.918		2.07674	2.78291
0.562599	502.971		2.08018	0.51492
0.563309	433.385		2.08362	0.13584
0.564019	371.252		2.08706	0.09792
0.564729	316.504		2.0905	0.32227
0.565439	268.972		2.09394	0.14709
0.566149	228.377		2.09738	0.16845
0.56686	194.333		2.10082	0.03563
0.56757	166.374		2.10426	0.05838
0.56828	143.967		2.1077	0.22923
0.56899	126.546		2.11114	0.107
0.5697	113.497
0.57041	104.22
0.57112	97.3764
0.57183	91.9208
0.57254	88.481
0.57325	86.5358
0.57396	85.622
0.57467	85.3464
0.57538	85.407
0.57609	85.4664
0.5768	85.4773
0.57751	85.3671
0.578221	85.2056
0.578931	85.0664
0.579641	84.9852
0.580351	84.9608
0.581061	84.9541
0.581771	84.9119
0.582481	84.7864
0.583191	84.5293
0.583901	84.1172
0.584611	83.5586
0.585321	82.8964
0.586031	82.1483
0.58674	81.3245
0.58745	80.433
0.58816	79.4669
0.58887	78.4411
0.58958	77.3833
0.59029	76.3243
0.591	75.3052
0.59171	74.3321
0.59242	73.6941
0.59313	72.9535
0.59384	73.2554
0.59455	74.5901
0.59526	75.2005
0.59597	76.6406
0.59668	78.2665
0.59739	79.1666
0.598099	80.8107
0.598809	82.2267
0.599519	83.9263
0.600229	85.897
0.600939	87.6355
0.601649	90.3006
0.602359	92.2113
0.603069	95.6128
0.603778	99.199
0.604488	102.993
0.605198	107.222
0.605908	111.637
0.606618	117.103
0.607328	121.768
0.608038	127.205
0.608747	133.633
0.609457	147.478
0.610167	163.544
0.610877	182.077
0.611587	203.296
0.612297	227.436
0.613006	254.714
0.613716	285.328
0.614426	319.404
0.615136	357.104
0.615845	398.515
0.616555	443.674
0.617265	492.576
0.617975	545.143
0.618685	601.216
0.619394	660.571
0.620104	722.889
0.620814	787.791
0.621524	854.841
0.622233	923.546
0.622943	993.316
0.623653	1063.58
0.624363	1133.67
0.625072	1202.93
0.625782	1270.68
0.626492	1336.25
0.627201	1398.91
0.627911	1457.97
0.628621	1512.72
0.629331	1562.54
0.63004	1606.79
0.63075	1644.93
0.63146	1676.49
0.632169	1761.08
0.632879	1868.43
0.633589	2028.37
0.634298	2130.82
0.635008	2025.78
0.635718	1883.37
0.636427	1773.8
0.637137	1667.34
0.637846	1634.37
0.638556	1595.35
0.639266	1550.78
0.639975	1501.23
0.640685	1447.33
0.641395	1389.71
0.642104	1329.03
0.642814	1265.96
0.643523	1201.24
0.644233	1135.45
0.644943	1069.23
0.645652	1003.15
0.646362	937.753
0.647071	873.521
0.647781	810.88
0.64849	750.2
0.6492	691.788
0.64991	635.909
0.650619	582.763
0.651329	532.508
0.652038	485.302
0.652748	441.184
0.653457	400.203
0.654167	362.361
0.654876	327.604
0.655586	295.809
0.656295	266.834
0.657005	240.526
0.657714	216.744
0.658424	195.295
0.659133	176.016
0.659843	158.738
0.660552	143.283
0.661262	129.491
0.661971	117.205
0.662681	106.272
0.66339	96.5579
0.6641	87.9306
0.664809	80.2772
0.665519	73.4959
0.666228	67.49
0.666937	62.1779
0.667647	57.5023
0.668356	53.4034
0.669066	49.846
0.669775	46.7734
0.670485	44.1525
0.671194	41.9463
0.671903	40.1157
0.672613	38.5812
0.673322	37.3205
0.674031	36.2705
0.674741	35.3956
0.67545	34.6653
0.67616	34.0446
0.676869	33.5107
0.677578	33.0385
0.678288	32.6213
0.678997	32.2628
0.679706	31.9731
0.680416	31.7602
0.681125	31.6193
0.681834	31.5736
0.682544	31.6102
0.683253	31.7076
0.683962	31.8339
0.684672	31.9808
0.685381	32.1399
0.68609	32.1231
0.686799	31.8965
0.687509	31.6432
0.688218	31.3509
0.688927	31.021
0.689637	30.6609
0.690346	30.2879
0.691055	29.9101
0.691764	29.5339
0.692474	29.1677
0.693183	28.8137
0.693892	28.4699
0.694601	28.1442
0.695311	27.8622
0.69602	27.6431
0.696729	27.477
0.697438	27.3512
0.698147	27.2541
0.698857	27.1794
0.699566	27.116
0.700275	27.0503
0.700984	26.9619
0.701693	26.8389
0.702403	26.681
0.703112	26.5072
0.703821	26.327
0.70453	26.1408
0.705239	25.9534
0.705948	25.7767
0.706657	25.6242
0.707367	25.4959
0.708076	25.3765
0.708785	25.2656
0.709494	25.1659
0.710203	25.0642
0.710912	24.9292
0.711621	24.7445
0.71233	24.5046
0.71304	24.2197
0.713749	23.9069
0.714458	23.5898
0.715167	23.2809
0.715876	22.9879
0.716585	22.7205
0.717294	22.4932
0.718003	22.3095
0.718712	22.161
0.719421	22.0276
0.72013	21.8947
0.720839	21.7481
0.721548	21.5755
0.722257	21.3742
0.722966	21.1622
0.723675	20.9523
0.724384	20.7399
0.725093	20.5105
0.725802	20.2687
0.726511	20.0205
0.72722	19.7694
0.727929	19.5096
0.728638	19.243
0.729347	18.9734
0.730056	18.7133
0.730765	18.4814
0.731474	18.2947
0.732183	18.1589
0.732892	18.4521
0.733601	19.0753
0.73431	19.7646
0.735019	20.4974
0.735728	21.2453
0.736437	21.9855
0.737145	22.7074
0.737854	23.3938
0.738563	24.0228
0.739272	24.5753
0.739981	25.0594
0.74069	25.4968
0.741399	25.9101
0.742108	26.301
0.742816	26.6584
0.743525	26.9526
0.744234	27.1598
0.744943	27.2673
0.745652	27.2678
0.746361	27.1465
0.747069	26.8969
0.747778	26.5286
0.748487	26.0606
0.749196	25.5082
0.749905	24.8942
0.750614	24.2465
0.751322	23.5981
0.752031	22.9708
0.75274	22.3733
0.753449	21.8043
0.754157	21.2728
0.754866	20.7853
0.755575	20.3477
0.756284	19.9649
0.756992	19.6504
0.757701	19.4086
0.75841	19.2488
0.759119	19.1822
0.759827	19.2168
0.760536	19.344
0.761245	19.5532
0.761954	19.8241
0.762662	20.1225
0.763371	20.4047
0.76408	20.642
0.764788	20.8152
0.765497	20.9202
0.766206	20.9608
0.766914	20.9477
0.767623	20.9002
0.768332	20.8535
0.76904	20.8324
0.769749	20.8434
0.770458	20.8867
0.771166	20.9714
0.771875	21.1046
0.772583	21.3016
0.773292	21.5743
0.774001	21.9241
0.774709	22.341
0.775418	22.8209
0.776126	23.3557
0.776835	23.9243
0.777544	24.5031
0.778252	25.0804
0.778961	25.8583
0.779669	26.5481
0.780378	27.2016
0.781086	27.8047
0.781795	28.3475
0.782503	28.8276
0.783212	29.2411
0.783921	29.5803
0.784629	29.8463
0.785338	30.0391
0.786046	30.1483
0.786755	30.1707
0.787463	30.1073
0.788172	29.9504
0.78888	29.6802
0.789588	29.2793
0.790297	28.7271
0.791005	28.0088
0.791714	27.1296
0.792422	26.1209
0.793131	25.0251
0.793839	23.8945
0.794548	22.7923
0.795256	21.78
0.795964	20.9129
0.796673	20.2274
0.797381	19.7379
0.79809	19.4509
0.798798	19.3774
0.799506	19.511
0.800215	19.8228
0.800923	20.2829
0.801632	20.8667
0.80234	21.54
0.803048	22.2737
0.803757	23.0374
0.804465	23.7035
0.805173	24.2306
0.805882	24.7465
0.80659	25.253
0.807298	25.7423
0.808007	26.2138
0.808715	26.6697
0.809423	27.1113
0.810132	27.5368
0.81084	27.9467
0.811548	28.3477
0.812256	28.7304
0.812965	29.1095
0.813673	29.4805
0.814381	29.8122
0.81509	30.0984
0.815798	30.3214
0.816506	30.465
0.817214	30.5136
0.817923	30.4582
0.818631	30.3055
0.819339	30.0976
0.820047	29.8833
0.820755	29.7087
0.821464	29.6127
0.822172	29.6334
0.82288	29.8046
0.823588	30.1377
0.824296	30.6246
0.825004	30.9967
0.825713	31.486
0.826421	32.0693
0.827129	32.7346
0.827837	33.4589
0.828545	34.2301
0.829253	35.0491
0.829961	35.9131
0.83067	36.8084
0.831378	37.7434
0.832086	38.7168
0.832794	39.7408
0.833502	40.8481
0.83421	42.0336
0.834918	43.2887
0.835626	44.6088
0.836334	45.993
0.837042	47.442
0.83775	48.9513
0.838458	50.5119
0.839167	52.1167
0.839875	53.7483
0.840583	55.3882
0.841291	57.0394
0.841999	58.6614
0.842707	60.2175
0.843415	61.7124
0.844123	63.1277
0.844831	64.4663
0.845539	65.7164
0.846247	66.877
0.846955	67.9892
0.847663	69.0829
0.84837	70.1512
0.849078	71.2045
0.849786	72.2361
0.850494	73.2608
0.851202	74.2829
0.85191	75.3148
0.852618	76.3727
0.853326	77.4957
0.854034	78.7314
0.854742	80.1463
0.85545	81.8331
0.856158	83.8834
0.856865	86.4099
0.857573	89.5527
0.858281	93.4617
0.858989	98.3064
0.859697	104.277
0.860405	111.557
0.861113	120.341
0.86182	130.827
0.862528	143.198
0.863236	157.626
0.863944	174.276
0.864652	193.286
0.86536	214.769
0.866067	238.803
0.866775	265.433
0.867483	294.681
0.868191	326.504
0.868898	360.852
0.869606	397.579
0.870314	436.503
0.871022	477.391
0.871729	519.971
0.872437	563.91
0.873145	608.852
0.873853	654.389
0.87456	700.103
0.875268	745.556
0.875976	790.242
0.876683	833.653
0.877391	875.3
0.878099	914.664
0.878806	951.282
0.879514	984.674
0.880222	1014.42
0.880929	1040.13
0.881637	1061.47
0.882345	1078.13
0.883052	1119.9
0.88376	1196.63
0.884468	1248.23
0.885175	1194.7
0.885883	1116.13
0.88659	1072.65
0.887298	1054.47
0.888006	1031.84
0.888713	1005.1
0.889421	974.605
0.890128	940.783
0.890836	904.046
0.891543	864.825
0.892251	823.59
0.892959	780.802
0.893666	736.948
0.894374	692.488
0.895081	647.859
0.895789	603.489
0.896496	559.736
0.897204	516.96
0.897911	475.416
0.898619	435.382
0.899326	397.065
0.900034	360.656
0.900741	326.288
0.901449	294.076
0.902156	264.069
0.902863	236.302
0.903571	210.786
0.904278	187.494
0.904986	166.383
0.905693	147.377
0.906401	130.367
0.907108	115.249
0.907815	101.891
0.908523	90.1861
0.90923	79.9863
0.909937	71.1296
0.910645	63.4581
0.911352	56.8495
0.91206	51.1908
0.912767	46.3696
0.913474	42.2849
0.914182	38.8413
0.914889	35.9538
0.915596	33.5588
0.916304	31.6099
0.917011	30.061
0.917718	28.8753
0.918425	28.0063
0.919133	27.4028
0.91984	27.0337
0.920547	26.878
0.921255	26.9099
0.921962	27.1103
0.922669	27.4114
0.923376	27.7606
0.924084	28.1154
0.924791	28.4129
0.925498	28.6197
0.926205	28.6971
0.926912	28.9595
0.92762	28.9501
0.928327	28.7812
0.929034	28.4621
0.929741	28.0235
0.930448	27.5057
0.931156	26.9762
0.931863	26.4889
0.93257	26.0718
0.933277	25.7356
0.933984	25.4938
0.934691	25.3563
0.935398	25.3387
0.936105	25.4446
0.936813	25.6615
0.93752	25.9611
0.938227	26.3357
0.938934	26.8015
0.939641	27.3825
0.940348	28.0895
0.941055	28.9214
0.941762	29.8835
0.942469	30.9957
0.943176	32.2777
0.943883	33.7301
0.94459	35.3373
0.945297	37.0587
0.946004	38.8356
0.946711	40.5883
0.947418	42.2352
0.948125	43.7028
0.948832	44.9265
0.949539	45.8524
0.950246	46.4292
0.950953	46.6129
0.95166	46.4042
0.952367	45.8311
0.953074	44.9517
0.953781	43.837
0.954488	42.5551
0.955195	41.169
0.955902	39.7505
0.956609	38.3836
0.957316	37.1691
0.958023	36.1957
0.958729	35.5407
0.959436	35.2521
0.960143	35.3535
0.96085	35.839
0.961557	36.7105
0.962264	37.9719
0.962971	39.6197
0.963677	41.6601
0.964384	44.0916
0.965091	46.8397
0.965798	49.8796
0.966505	53.2881
0.967211	57.0303
0.967918	61.0504
0.968625	65.2792
0.969332	69.6507
0.970039	74.0969
0.970745	78.5313
0.971452	82.8254
0.972159	86.8266
0.972866	90.3905
0.973572	93.4091
0.974279	95.7019
0.974986	97.1702
0.975692	97.7581
0.976399	97.4543
0.977106	96.2806
0.977813	94.2845
0.978519	91.5354
0.979226	88.1332
0.979933	84.2013
0.980639	79.8588
0.981346	75.204
0.982052	70.3089
0.982759	65.2506
0.983466	60.1223
0.984172	55.0274
0.984879	50.0573
0.985586	45.2956
0.986292	40.8085
0.986999	36.6512
0.987705	32.8702
0.988412	29.5038
0.989118	26.5891
0.989825	24.1938
0.990532	22.3744
0.991238	21.1761
0.991945	20.6448
0.992651	20.7779
0.993358	21.5384
0.994064	22.907
0.994771	24.8245
0.995477	27.2408
0.996184	30.0892
0.99689	33.3094
0.997597	36.8287
0.998303	40.5698
0.99901	44.4406
0.999716	48.3269
1.00042	52.1562
1.00113	55.8764
1.00184	59.4596
1.00254	62.8912
1.00325	66.1915
1.00395	69.392
1.00466	72.5448
1.00537	75.7168
1.00607	78.9848
1.00678	82.4494
1.00749	86.2324
1.00819	90.4269
1.0089	95.135
1.00961	100.501
1.01031	106.715
1.01102	114.015
1.01172	122.676
1.01243	132.999
1.01314	145.294
1.01384	159.885
1.01455	177.072
1.01526	197.111
1.01596	220.212
1.01667	246.521
1.01737	276.137
1.01808	309.11
1.01879	345.419
1.01949	384.931
1.0202	427.457
1.02091	472.7
1.02161	520.319
1.02232	569.946
1.02302	621.08
1.02373	673.225
1.02444	725.811
1.02514	778.251
1.02585	829.915
1.02656	880.169
1.02726	928.345
1.02797	973.778
1.02867	1015.85
1.02938	1053.95
1.03009	1087.49
1.03079	1115.94
1.0315	1138.84
1.0322	1155.78
1.03291	1186.45
1.03362	1210.61
1.03432	1188.12
1.03503	1158.96
1.03573	1143.2
1.03644	1121.01
1.03715	1092.75
1.03785	1058.94
1.03856	1020.18
1.03927	977.18
1.03997	930.696
1.04068	881.521
1.04138	830.427
1.04209	778.154
1.0428	725.367
1.0435	672.669
1.04421	620.619
1.04491	569.741
1.04562	520.527
1.04632	473.411
1.04703	428.727
1.04774	386.717
1.04844	347.605
1.04915	311.51
1.04985	278.525
1.05056	248.678
1.05127	221.928
1.05197	198.217
1.05268	177.41
1.05338	159.329
1.05409	143.76
1.0548	130.461
1.0555	119.171
1.05621	109.625
1.05691	101.564
1.05762	94.7127
1.05832	88.8166
1.05903	83.634
1.05974	78.9469
1.06044	74.5531
1.06115	70.2989
1.06185	66.0609
1.06256	61.7582
1.06326	57.3672
1.06397	52.8924
1.06468	48.3974
1.06538	43.99
1.06609	39.7716
1.06679	35.8291
1.0675	32.2324
1.0682	29.0292
1.06891	26.2286
1.06962	23.8025
1.07032	21.7136
1.07103	19.9199
1.07173	18.396
1.07244	17.1361
1.07314	17.1514
1.07385	17.446
1.07456	16.9175
1.07526	17.0433
1.07597	17.134
1.07667	17.5101
1.07738	18.0522
1.07808	17.7412
1.07879	17.5415
1.07949	18.4141
1.0802	19.3103
1.08091	20.181
1.08161	20.9864
1.08232	21.7112
1.08302	22.3505
1.08373	22.9085
1.08443	23.388
1.08514	23.7907
1.08584	24.126
1.08655	24.4074
1.08726	24.6515
1.08796	24.8791
1.08867	25.1113
1.08937	25.3707
1.09008	25.6712
1.09078	26.0301
1.09149	26.4627
1.09219	26.98
1.0929	27.5947
1.0936	28.3174
1.09431	29.1448
1.09502	30.0527
1.09572	31.0183
1.09643	32.0328
1.09713	33.0952
1.09784	34.2148
1.09854	35.4176
1.09925	36.7297
1.09995	38.1727
1.10066	39.763
1.10136	41.508
1.10207	43.3994
1.10277	45.4192
1.10348	47.5505
1.10418	49.7628
1.10489	52.0147
1.10559	54.2747
1.1063	56.5063
1.10701	58.6802
1.10771	60.7745
1.10842	62.7593
1.10912	64.5984
1.10983	66.2631
1.11053	67.7348
1.11124	68.9928
1.11194	70.0118
1.11265	70.7723
1.11335	71.2658
1.11406	71.493
1.11476	71.454
1.11547	71.1476
1.11617	70.5667
1.11688	69.7045
1.11758	68.5569
1.11829	67.1321
1.11899	65.4462
1.1197	63.5155
1.1204	61.3571
1.12111	58.9268
1.12181	56.2996
1.12252	53.5376
1.12322	50.6821
1.12393	47.7989
1.12463	44.9603
1.12534	42.2154
1.12604	39.5925
1.12675	37.1098
1.12745	34.7774
1.12816	32.5976
1.12886	30.5761
1.12957	28.7185
1.13027	27.028
1.13098	25.5045
1.13168	24.1444
1.13239	22.9524
1.13309	21.9419
1.1338	21.1242
1.1345	20.4985
1.13521	20.0481
1.13591	19.7342
1.13662	19.5047
1.13732	19.0441
1.13803	18.5763
1.13873	18.1527
1.13944	17.6818
1.14014	17.2224
1.14085	16.819
1.14155	16.4888
1.14226	16.2435
1.14296	16.0949
1.14367	16.049
1.14437	16.107
1.14508	16.2612
1.14578	16.5009
1.14648	16.8193
1.14719	17.2052
1.14789	17.6478
1.1486	18.1414
1.1493	18.6867
1.15001	19.2738
1.15071	19.8909
1.15142	20.5323
1.15212	21.1987
1.15283	21.8764
1.15353	22.5402
1.15424	23.171
1.15494	23.76
1.15565	24.311
1.15635	24.8334
1.15705	25.3395
1.15776	25.8278
1.15846	26.2814
1.15917	26.6705
1.15987	26.9634
1.16058	27.1287
1.16128	27.1174
1.16199	26.8605
1.16269	26.2932
1.1634	25.3793
1.1641	24.1271
1.16481	22.5933
1.16551	20.8774
1.16621	19.0954
1.16692	17.9919
1.16762	17.0691
1.16833	16.4586
1.16903	16.2849
1.16974	16.6586
1.17044	17.6711
1.17115	19.3887
1.17185	21.846
1.17255	25.0558
1.17326	29.0207
1.17396	33.7409
1.17467	39.2075
1.17537	45.3946
1.17608	52.2534
1.17678	59.7275
1.17749	67.756
1.17819	76.2912
1.17889	85.29
1.1796	94.7069
1.1803	104.477
1.18101	114.521
1.18171	124.75
1.18242	135.069
1.18312	145.368
1.18382	155.525
1.18453	165.387
1.18523	174.765
1.18594	183.445
1.18664	191.214
1.18735	197.882
1.18805	203.285
1.18875	207.287
1.18946	209.784
1.19016	210.726
1.19087	210.122
1.19157	208.041
1.19227	204.598
1.19298	199.923
1.19368	194.162
1.19439	187.462
1.19509	179.983
1.1958	171.877
1.1965	163.284
1.1972	154.328
1.19791	145.125
1.19861	135.777
1.19932	126.366
1.20002	116.964
1.20072	107.644
1.20143	98.4887
1.20213	89.5667
1.20284	80.9382
1.20354	72.6614
1.20424	64.8042
1.20495	57.4485
1.20565	50.6793
1.20636	44.5698
1.20706	39.1587
1.20776	34.4717
1.20847	30.5129
1.20917	27.273
1.20988	24.7185
1.21058	22.8
1.21128	21.4475
1.21199	20.5773
1.21269	20.0899
1.2134	19.8761
1.2141	19.8453
1.2148	19.9358
1.21551	20.1085
1.21621	20.3211
1.21692	20.542
1.21762	20.749
1.21832	20.9325
1.21903	21.0862
1.21973	21.2088
1.22043	21.2925
1.22114	21.3272
1.22184	21.3229
1.22255	21.2967
1.22325	21.2613
1.22395	21.2188
1.22466	21.1696
1.22536	21.1065
1.22606	21.0146
1.22677	20.8652
1.22747	20.6178
1.22818	20.2403
1.22888	19.718
1.22958	19.0453
1.23029	18.2139
1.23099	17.2364
1.23169	16.1466
1.2324	15
1.2331	13.8065
1.2338	12.6572
1.23451	11.5885
1.23521	10.6355
1.23592	9.83325
1.23662	9.20332
1.23732	8.76094
1.23803	8.52061
1.23873	8.49697
1.23943	8.69257
1.24014	9.10319
1.24084	9.72472
1.24154	10.5629
1.24225	11.6413
1.24295	12.9898
1.24365	12.4473
1.24436	11.2964
1.24506	10.4119
1.24576	9.78119
1.24647	9.38949
1.24717	9.22043
1.24788	9.26098
1.24858	9.5031
1.24928	9.94971
1.24999	10.606
1.25069	11.4519
1.25139	12.442
1.2521	13.5188
1.2528	14.6152
1.2535	15.6436
1.25421	16.5002
1.25491	17.0877
1.25561	17.3336
1.25632	17.1914
1.25702	16.6317
1.25772	15.6348
1.25843	14.2016
1.25913	12.3567
1.25983	14.0035
1.26054	17.0933
1.26124	19.8609
1.26194	22.3122
1.26265	24.4425
1.26335	26.242
1.26405	27.695
1.26476	28.7748
1.26546	29.4489
1.26616	29.6883
1.26686	29.4702
1.26757	28.7846
1.26827	27.644
1.26897	26.0963
1.26968	24.2219
1.27038	22.1244
1.27108	19.9153
1.27179	17.7046
1.27249	15.6067
1.27319	13.7401
1.2739	12.2232
1.2746	11.1571
1.2753	10.628
1.27601	10.7022
1.27671	11.4353
1.27741	12.8628
1.27811	15
1.27882	17.5359
1.27952	20.7469
1.28022	24.0222
1.28093	21.0729
1.28163	18.5324
1.28233	16.5629
1.28304	15.1486
1.28374	14.2659
1.28444	13.8766
1.28514	13.9314
1.28585	14.3704
1.28655	15.1267
1.28725	16.1281
1.28796	17.2916
1.28866	18.5098
1.28936	19.654
1.29006	20.5764
1.29077	21.1259
1.29147	21.146
1.29217	20.4805
1.29288	18.9725
1.29358	16.4921
1.29428	15.7463
1.29498	19.2808
1.29569	21.7453
1.29639	23.2085
1.29709	23.7807
1.2978	23.6017
1.2985	22.8243
1.2992	21.5946
1.2999	20.0348
1.30061	18.2444
1.30131	16.3112
1.30201	14.3108
1.30271	12.3103
1.30342	10.3647
1.30412	8.52153
1.30482	6.82643
1.30552	5.32572
1.30623	4.06194
1.30693	3.06725
1.30763	2.3716
1.30834	2.00836
1.30904	2.01516
1.30974	2.41717
1.31044	3.21351
1.31115	4.38377
1.31185	5.90639
1.31255	7.76836
1.31325	9.95303
1.31396	12.4305
1.31466	15.1652
1.31536	15.7175
1.31606	15.5914
1.31677	15.6005
1.31747	15.7004
1.31817	15.8511
1.31887	16.014
1.31958	16.151
1.32028	16.2205
1.32098	16.184
1.32168	16.0239
1.32239	15.7496
1.32309	15.3958
1.32379	15
1.32449	14.7954
1.32519	14.6035
1.3259	14.4541
1.3266	14.3734
1.3273	14.3746
1.328	14.4599
1.32871	14.6325
1.32941	14.8994
1.33011	15.259
1.33081	15.6933
1.33152	16.161
1.33222	16.6179
1.33292	17.0302
1.33362	17.3763
1.33432	17.8363
1.33503	18.1656
1.33573	18.3513
1.33643	18.4086
1.33713	18.3634
1.33784	18.2277
1.33854	18.0047
1.33924	17.7082
1.33994	17.364
1.34064	16.9914
1.34135	16.5971
1.34205	16.1824
1.34275	15.7552
1.34345	15.3389
1.34415	14.9718
1.34486	14.6892
1.34556	14.5046
1.34626	14.4075
1.34696	14.3766
1.34766	14.3842
1.34837	14.3905
1.34907	14.3588
1.34977	14.2728
1.35047	14.14
1.35117	13.9791
1.35188	13.8071
1.35258	13.6489
1.35328	13.5494
1.35398	13.5588
1.35468	13.7145
1.35539	14.0326
1.35609	14.5009
1.35679	15.0785
1.35749	15.7102
1.35819	16.3363
1.3589	16.891
1.3596	17.3179
1.3603	17.5827
1.361	17.6805
1.3617	17.6149
1.36241	17.3985
1.36311	17.064
1.36381	16.668
1.36451	16.267
1.36521	15.9
1.36591	15.5853
1.36662	15.3308
1.36732	15.1455
1.36802	15.0317
1.36872	14.9844
1.36942	15
1.37012	15.1437
1.37083	15.3522
1.37153	15.6337
1.37223	15.9944
1.37293	16.4159
1.37363	16.872
1.37433	17.3446
1.37504	17.8368
1.37574	18.35
1.37644	18.8838
1.37714	19.4392
1.37784	20.0263
1.37854	20.6519
1.37925	21.3117
1.37995	21.9651
1.38065	22.6123
1.38135	23.222
1.38205	23.75
1.38275	24.1463
1.38346	24.3682
1.38416	24.3884
1.38486	24.2096
1.38556	23.8711
1.38626	23.436
1.38696	22.9689
1.38766	22.5428
1.38837	22.2327
1.38907	22.1127
1.38977	22.238
1.39047	22.6565
1.39117	23.4005
1.39187	24.4961
1.39257	25.9518
1.39328	27.7745
1.39398	25.347
1.39468	22.7626
1.39538	20.5846
1.39608	18.832
1.39678	17.5259
1.39748	16.6866
1.39818	16.3259
1.39889	16.4422
1.39959	17.0223
1.40029	18.0374
1.40099	19.4326
1.40169	21.1399
1.40239	23.0774
1.40309	25.1434
1.40379	27.2067
1.4045	29.1283
1.4052	30.7662
1.4059	31.9905
1.4066	32.678
1.4073	32.7246
1.408	32.0457
1.4087	30.5817
1.4094	28.3012
1.4101	25.201
1.41081	21.3111
1.41151	16.69
1.41221	17.2419
1.41291	21.4369
1.41361	25.0686
1.41431	28.1498
1.41501	30.6705
1.41571	32.6199
1.41641	33.9844
1.41711	34.757
1.41782	34.9423
1.41852	34.5706
1.41922	33.6932
1.41992	32.3907
1.42062	30.7592
1.42132	28.9131
1.42202	26.9061
1.42272	24.6775
1.42342	22.588
1.42412	20.7404
1.42483	19.221
1.42553	18.0982
1.42623	17.4185
1.42693	17.2077
1.42763	17.469
1.42833	18.1844
1.42903	19.3198
1.42973	20.838
1.43043	22.7016
1.43113	20.0808
1.43183	17.488
1.43253	15.1954
1.43323	13.2162
1.43394	11.5766
1.43464	10.3023
1.43534	9.40938
1.43604	8.89181
1.43674	8.72997
1.43744	8.89431
1.43814	9.34905
1.43884	10.0456
1.43954	10.9205
1.44024	11.893
1.44094	12.8785
1.44164	14.1245
1.44234	15.1732
1.44304	16.3245
1.44374	17.4937
1.44445	18.6161
1.44515	19.3317
1.44585	19.7036
1.44655	19.7986
1.44725	19.6775
1.44795	19.7252
1.44865	19.5921
1.44935	19.6562
1.45005	19.3266
1.45075	19.1606
1.45145	18.9114
1.45215	18.9405
1.45285	18.873
1.45355	18.7435
1.45425	18.672
1.45495	18.4522
1.45565	17.8886
1.45635	17.3968
1.45705	16.9768
1.45775	16.7226
1.45845	16.4106
1.45915	16.1755
1.45986	15.7072
1.46056	15.0993
1.46126	14.7492
1.46196	14.3016
1.46266	13.7847
1.46336	13.1961
1.46406	12.8494
1.46476	12.3394
1.46546	12.0084
1.46616	11.7951
1.46686	11.6524
1.46756	11.5585
1.46826	11.5187
1.46896	11.5714
1.46966	11.7796
1.47036	12.1351
1.47106	12.6302
1.47176	13.1227
1.47246	13.4713
1.47316	13.4847
1.47386	13.5328
1.47456	13.6561
1.47526	13.8932
1.47596	14.0615
1.47666	14.294
1.47736	14.5626
1.47806	14.2996
1.47876	14.5367
1.47946	14.7673
1.48016	15.2109
1.48086	15.4322
1.48156	15.713
1.48226	15.9982
1.48296	16.1076
1.48366	16.2
1.48436	16.5306
1.48506	17.2034
1.48576	17.891
1.48646	18.229
1.48716	18.4181
1.48786	18.3223
1.48856	18.1673
1.48926	18.1169
1.48996	17.7884
1.49066	17.5259
1.49136	17.3547
1.49206	17.3259
1.49276	17.1084
1.49346	17.1172
1.49416	17.0434
1.49486	16.9153
1.49556	16.7762
1.49626	16.6761
1.49696	16.6635
1.49766	16.7756
1.49836	17.0349
1.49906	17.0304
1.49976	17.0691
1.50045	16.8943
1.50115	16.5389
1.50185	16.1358
1.50255	15.6896
1.50325	15.2088
1.50395	14.7012
1.50465	14.4502
1.50535	13.9335
1.50605	13.7842
1.50675	14.093
1.50745	14.5276
1.50815	15.0675
1.50885	15.6843
1.50955	16.3603
1.51025	16.4164
1.51095	15.8975
1.51165	15.4377
1.51235	15.0542
1.51305	14.77
1.51375	14.6019
1.51445	14.5557
1.51515	14.6198
1.51584	14.7629
1.51654	14.9508
1.51724	15.1563
1.51794	15.3562
1.51864	15.5273
1.51934	15.6657
1.52004	15.7848
1.52074	15.9046
1.52144	16.0282
1.52214	16.1525
1.52284	16.252
1.52354	16.3238
1.52424	16.3374
1.52494	16.2529
1.52564	16.0279
1.52633	15.6251
1.52703	15.0192
1.52773	14.2046
1.52843	13.201
1.52913	13.4291
1.52983	13.7615
1.53053	13.9846
1.53123	14.1205
1.53193	14.182
1.53263	14.1701
1.53333	14.0904
1.53403	13.9552
1.53472	13.7806
1.53542	13.575
1.53612	13.3546
1.53682	13.1403
1.53752	12.9597
1.53822	12.8374
1.53892	12.7964
1.53962	12.8575
1.54032	13.0325
1.54102	13.311
1.54172	13.6635
1.54241	14.0614
1.54311	14.488
1.54381	14.9442
1.54451	15.4346
1.54521	15.9722
1.54591	16.5786
1.54661	17.2866
1.54731	18.1291
1.54801	19.1225
1.5487	20.2636
1.5494	21.5322
1.5501	22.344
1.5508	22.3136
1.5515	22.2764
1.5522	22.176
1.5529	21.97
1.5536	21.6302
1.5543	21.1463
1.55499	20.5234
1.55569	19.7833
1.55639	18.9618
1.55709	18.1041
1.55779	17.5816
1.55849	17.0228
1.55919	16.4662
1.55988	15.9431
1.56058	15.4827
1.56128	15.4326
1.56198	15.4017
1.56268	15.3989
1.56338	15.4287
1.56408	15.4924
1.56478	15.5804
1.56547	15.6822
1.56617	15.7937
1.56687	15.9125
1.56757	16.0271
1.56827	15.8942
1.56897	15.7111
1.56967	15.4726
1.57036	15.1966
1.57106	14.9133
1.57176	14.6502
1.57246	14.0972
1.57316	13.7718
1.57386	13.7826
1.57455	13.5878
1.57525	13.5335
1.57595	13.5351
1.57665	13.5016
1.57735	13.3434
1.57805	13.6815
1.57874	14.8325
1.57944	15.6341
1.58014	16.0749
1.58084	16.1821
1.58154	16.0092
1.58224	15.6345
1.58293	15.1549
1.58363	15.0053
1.58433	14.8867
1.58503	14.9025
1.58573	15.1344
1.58643	15.2212
1.58712	15.5224
1.58782	16.0582
1.58852	16.7359
1.58922	17.5346
1.58992	18.1893
1.59062	19.233
[truncated: 751 more rows]

## Sheet: Fig. 4g
0.17794	247.844		0.17794	0
0.178651	232.671		0.178651	0
0.179363	225.673		0.179363	0
0.180075	224.023		0.180075	0
0.180786	225.444		0.180786	0
0.181498	228.165		0.181498	0
0.18221	230.864		0.18221	0
0.182921	232.624		0.182921	0
0.183633	232.878		0.183633	0
0.184344	231.364		0.184344	0
0.185056	228.073		0.185056	0
0.185768	223.093		0.185768	0
0.186479	217.73		0.186479	0
0.187191	212.161		0.187191	0
0.187903	206.342		0.187903	0
0.188614	200.73		0.188614	0
0.189326	195.736		0.189326	0
0.190037	191.625		0.190037	0
0.190749	188.508		0.190749	0
0.191461	186.362		0.191461	0
0.192172	184.978		0.192172	0
0.192884	184.05		0.192884	0
0.193596	183.052		0.193596	0
0.194307	181.755		0.194307	0
0.195019	179.86		0.195019	0
0.19573	177.62		0.19573	0
0.196442	175.219		0.196442	0
0.197154	172.666		0.197154	0
0.197865	170.005		0.197865	0
0.198577	167.241		0.198577	0
0.199288	164.567		0.199288	0
0.2	162.247		0.2	0
0.200712	160.57		0.200712	0
0.201423	159.148		0.201423	0
0.202135	157.657		0.202135	0
0.202846	155.811		0.202846	0
0.203558	153.635		0.203558	0
0.20427	151.24		0.20427	0
0.204981	148.662		0.204981	0
0.205693	145.861		0.205693	0
0.206404	142.91		0.206404	0
0.207116	140.759		0.207116	0
0.207828	138.405		0.207828	0
0.208539	136.058		0.208539	0
0.209251	133.804		0.209251	0
0.209962	131.848		0.209962	0
0.210674	130.125		0.210674	0
0.211385	128.773		0.211385	0
0.212097	127.682		0.212097	0
0.212809	126.903		0.212809	0
0.21352	126.433		0.21352	0
0.214232	126.615		0.214232	0
0.214943	127.459		0.214943	0
0.215655	128.387		0.215655	0
0.216366	128.677		0.216366	0
0.217078	127.8		0.217078	0
0.21779	125.736		0.21779	0
0.218501	122.762		0.218501	0
0.219213	119.188		0.219213	0
0.219924	115.107		0.219924	0
0.220636	110.88		0.220636	0
0.221347	106.876		0.221347	0
0.222059	103.615		0.222059	0
0.22277	101.298		0.22277	0
0.223482	99.921		0.223482	0
0.224194	99.4413		0.224194	0
0.224905	99.6969		0.224905	0
0.225617	100.175		0.225617	0
0.226328	100.223		0.226328	0
0.22704	99.5576		0.22704	0
0.227751	98.0326		0.227751	0
0.228463	96.1297		0.228463	0
0.229174	94.0285		0.229174	0
0.229886	91.876		0.229886	0
0.230597	89.7544		0.230597	0
0.231309	87.9945		0.231309	0
0.23202	86.7736		0.23202	0
0.232732	86.456		0.232732	0
0.233444	86.8324		0.233444	0
0.234155	87.5904		0.234155	0
0.234867	88.089		0.234867	0
0.235578	88.133		0.235578	0
0.23629	87.8366		0.23629	0
0.237001	86.9917		0.237001	0
0.237713	85.2382		0.237713	0
0.238424	82.6336		0.238424	0
0.239136	79.5337		0.239136	0
0.239847	76.0877		0.239847	0
0.240559	72.5116		0.240559	0
0.24127	69.3957		0.24127	0
0.241982	67.0652		0.241982	0
0.242693	65.7151		0.242693	0
0.243405	64.8927		0.243405	0
0.244116	64.3276		0.244116	0
0.244828	63.6996		0.244828	0
0.245539	62.9456		0.245539	0
0.246251	61.822		0.246251	0
0.246962	60.6402		0.246962	0
0.247674	59.3053		0.247674	0
0.248385	57.8692		0.248385	0
0.249097	56.1423		0.249097	0
0.249808	54.5697		0.249808	0
0.25052	54.152		0.25052	0
0.251231	54.3567		0.251231	0
0.251943	54.9322		0.251943	0
0.252654	55.5814		0.252654	0
0.253366	55.9479		0.253366	0
0.254077	55.5195		0.254077	0
0.254788	54.1333		0.254788	0
0.2555	52.1321		0.2555	0
0.256211	49.8938		0.256211	0
0.256923	47.7855		0.256923	0
0.257634	45.913		0.257634	0
0.258346	44.4949		0.258346	0
0.259057	43.5869		0.259057	0
0.259769	43.2225		0.259769	0
0.26048	43.3351		0.26048	0
0.261192	44.1065		0.261192	0
0.261903	45.2062		0.261903	0
0.262614	46.39		0.262614	0
0.263326	47.4267		0.263326	0
0.264037	48.2751		0.264037	0
0.264749	48.7963		0.264749	0
0.26546	48.9832		0.26546	0
0.266172	49.1135		0.266172	0
0.266883	49.26		0.266883	0
0.267595	49.4057		0.267595	0
0.268306	49.2382		0.268306	0
0.269017	48.6703		0.269017	0
0.269729	47.7173		0.269729	0
0.27044	46.4911		0.27044	0
0.271152	45.1597		0.271152	0
0.271863	43.8461		0.271863	0
0.272575	42.6076		0.272575	0
0.273286	41.4983		0.273286	0
0.273997	40.2944		0.273997	0
0.274709	38.9331		0.274709	0
0.27542	37.4828		0.27542	0
0.276132	36.0712		0.276132	0
0.276843	34.562		0.276843	0
0.277554	32.5179		0.277554	0
0.278266	30.77		0.278266	0
0.278977	29.1818		0.278977	0
0.279689	28.15		0.279689	0
0.2804	29.0716		0.2804	0
0.281111	30.6223		0.281111	0
0.281823	32.4024		0.281823	0
0.282534	33.6742		0.282534	0
0.283246	34.3249		0.283246	0
0.283957	34.331		0.283957	0
0.284668	33.4479		0.284668	0
0.28538	31.5952		0.28538	0
0.286091	29.1374		0.286091	0
0.286802	26.5439		0.286802	0
0.287514	24.5781		0.287514	0
0.288225	23.2019		0.288225	0
0.288937	22.688		0.288937	0
0.289648	23.1275		0.289648	0
0.290359	24.9985		0.290359	0
0.291071	27.9359		0.291071	0
0.291782	31.4991		0.291782	0
0.292493	34.7078		0.292493	0
0.293205	37.0884		0.293205	0
0.293916	38.6085		0.293916	0
0.294627	39.7119		0.294627	0
0.295339	40.0285		0.295339	0
0.29605	39.0369		0.29605	0
0.296761	36.6572		0.296761	0
0.297473	33.8987		0.297473	0
0.298184	31.4876		0.298184	0
0.298896	29.4931		0.298896	0
0.299607	28.1112		0.299607	0
0.300318	27.7913		0.300318	0
0.30103	28.2916		0.30103	0
0.301741	29.0474		0.301741	0
0.302452	29.3578		0.302452	0
0.303163	29.1426		0.303163	0
0.303875	28.4399		0.303875	0
0.304586	27.5617		0.304586	0
0.305297	26.6099		0.305297	0
0.306009	25.8376		0.306009	0
0.30672	25.185		0.30672	0
0.307431	24.4872		0.307431	0
0.308143	23.952		0.308143	0
0.308854	24.236		0.308854	0
0.309565	24.946		0.309565	0
0.310277	25.1815		0.310277	0
0.310988	24.4394		0.310988	0
0.311699	23.1871		0.311699	0
0.312411	21.4		0.312411	0
0.313122	19.0372		0.313122	0
0.313833	16.5738		0.313833	0
0.314544	15.0647		0.314544	0
0.315256	14.9851		0.315256	0
0.315967	16.1195		0.315967	0
0.316678	17.9818		0.316678	0
0.317389	20.278		0.317389	0
0.318101	22.7876		0.318101	0
0.318812	25.2448		0.318812	0
0.319523	27.48		0.319523	0
0.320235	29.3655		0.320235	0
0.320946	30.6902		0.320946	0
0.321657	31.0664		0.321657	0
0.322368	30.6449		0.322368	0
0.32308	29.9182		0.32308	0
0.323791	29.0183		0.323791	0
0.324502	28.0194		0.324502	0
0.325213	27.0464		0.325213	0
0.325925	26.3679		0.325925	0
0.326636	25.9221		0.326636	0
0.327347	25.562		0.327347	0
0.328058	24.9889		0.328058	0
0.32877	23.8946		0.32877	0
0.329481	22.5454		0.329481	0
0.330192	21.1582		0.330192	0
0.330903	19.6796		0.330903	0
0.331615	18.0321		0.331615	0
0.332326	16.3598		0.332326	0
0.333037	15.0039		0.333037	0
0.333748	14.1606		0.333748	0
0.334459	14.2487		0.334459	0
0.335171	15.4359		0.335171	0
0.335882	17.4337		0.335882	0
0.336593	19.7821		0.336593	0
0.337304	22.2077		0.337304	0
0.338015	24.2852		0.338015	0
0.338727	25.9351		0.338727	0
0.339438	26.8081		0.339438	0
0.340149	26.7404		0.340149	0
0.34086	26.0891		0.34086	0
0.341571	25.7461		0.341571	0
0.342283	26.2432		0.342283	0
0.342994	26.9931		0.342994	0
0.343705	28.0034		0.343705	0
0.344416	29.142		0.344416	0
0.345127	30.4205		0.345127	0
0.345839	31.4222		0.345839	0
0.34655	31.7263		0.34655	0
0.347261	30.9672		0.347261	0
0.347972	29.0241		0.347972	0
0.348683	26.636		0.348683	0
0.349394	24.605		0.349394	0
0.350106	23.4348		0.350106	0
0.350817	23.1224		0.350817	0
0.351528	23.903		0.351528	0
0.352239	25.4971		0.352239	0
0.35295	28.0403		0.35295	0
0.353661	31.1244		0.353661	0
0.354372	34.4506		0.354372	0
0.355084	37.5394		0.355084	0
0.355795	40.6101		0.355795	0
0.356506	43.7		0.356506	0
0.357217	40.9907		0.357217	0
0.357928	37.5094		0.357928	0
0.358639	38.5037		0.358639	0
0.35935	39.6163		0.35935	0
0.360062	40.4226		0.360062	0
0.360773	40.314		0.360773	0
0.361484	38.6737		0.361484	0
0.362195	36.4502		0.362195	0
0.362906	38.0915		0.362906	0
0.363617	36.4427		0.363617	0
0.364328	32.3086		0.364328	0
0.365039	34.2136		0.365039	0
0.36575	33.2358		0.36575	0
0.366462	32.7831		0.366462	0
0.367173	33.5108		0.367173	0
0.367884	33.3265		0.367884	0
0.368595	32.7087		0.368595	0
0.369306	33.7366		0.369306	0
0.370017	33.3985		0.370017	0
0.370728	32.6361		0.370728	0
0.371439	31.7613		0.371439	0
0.37215	36.4531		0.37215	0
0.372861	38.3075		0.372861	0
0.373572	39.4394		0.373572	0
0.374283	36.5234		0.374283	0
0.374994	37.2029		0.374994	0
0.375706	38.3307		0.375706	0
0.376417	38.1992		0.376417	0
0.377128	37.638		0.377128	0
0.377839	37.5252		0.377839	0
0.37855	38.0555		0.37855	0
0.379261	40.8317		0.379261	0
0.379972	35.0145		0.379972	0
0.380683	38.6813		0.380683	0
0.381394	40.2324		0.381394	0
0.382105	39.4953		0.382105	0
0.382816	36.9869		0.382816	0
0.383527	36.0651		0.383527	0
0.384238	39.3815		0.384238	0
0.384949	41.9911		0.384949	0
0.38566	43.1413		0.38566	0
0.386371	42.0745		0.386371	0
0.387082	39.8429		0.387082	0
0.387793	37.0578		0.387793	0
0.388504	33.952		0.388504	0
0.389215	30.7872		0.389215	0
0.389926	27.8755		0.389926	0
0.390637	31.3164		0.390637	0
0.391348	33.8314		0.391348	0
0.392059	34.6768		0.392059	0
0.39277	32.5786		0.39277	0
0.393481	35.7005		0.393481	0
0.394192	36.5416		0.394192	0
0.394903	37.0758		0.394903	0
0.395614	38.7848		0.395614	0
0.396325	39.9473		0.396325	0
0.397036	38.9291		0.397036	0
0.397747	40.1406		0.397747	0
0.398458	44.7824		0.398458	0
0.399169	40.8848		0.399169	0
0.39988	43.1991		0.39988	0
0.400591	42.7083		0.400591	0
0.401302	41.4854		0.401302	0
0.402013	36.3181		0.402013	0
0.402724	38.8081		0.402724	0
0.403435	39.5734		0.403435	0
0.404146	38.5726		0.404146	0
0.404857	39.555		0.404857	0
0.405567	41.4413		0.405567	0
0.406278	39.413		0.406278	0
0.406989	36.0151		0.406989	0
0.4077	36.7621		0.4077	0
0.408411	35.585		0.408411	0
0.409122	40.7182		0.409122	0
0.409833	43.3051		0.409833	0
0.410544	41.8599		0.410544	0
0.411255	40.3627		0.411255	0
0.411966	39.1254		0.411966	0
0.412677	38.2001		0.412677	0
0.413388	37.4537		0.413388	0
0.414098	36.6102		0.414098	0
0.414809	35.3274		0.414809	0
0.41552	33.3266		0.41552	0
0.416231	30.599		0.416231	0
0.416942	27.7191		0.416942	0
0.417653	31.3087		0.417653	0
0.418364	33.2105		0.418364	0
0.419075	33.5326		0.419075	0
0.419786	32.7873		0.419786	0
0.420496	27.504		0.420496	0
0.421207	29.5828		0.421207	0
0.421918	31.8421		0.421918	0
0.422629	33.8888		0.422629	0
0.42334	35.695		0.42334	0
0.424051	36.9663		0.424051	0
0.424762	37.3619		0.424762	0
0.425472	36.8313		0.425472	0
0.426183	36.0356		0.426183	0
0.426894	35.6264		0.426894	0
0.427605	35.6379		0.427605	0
0.428316	36.4296		0.428316	0
0.429027	38.214		0.429027	0
0.429737	40.6021		0.429737	0
0.430448	42.7906		0.430448	0
0.431159	44.3586		0.431159	0
0.43187	45.3198		0.43187	0
0.432581	45.8518		0.432581	0
0.433292	45.99		0.433292	0
0.434002	45.1583		0.434002	0
0.434713	43.3487		0.434713	0
0.435424	40.8953		0.435424	0
0.436135	38.5188		0.436135	0
0.436846	36.2304		0.436846	0
0.437556	34.2154		0.437556	0
0.438267	32.5583		0.438267	0
0.438978	31.3038		0.438978	0
0.439689	30.5613		0.439689	0
0.440399	30.2038		0.440399	0
0.44111	30.1619		0.44111	0
0.441821	29.9965		0.441821	0
0.442532	30.0317		0.442532	0
0.443243	30.4914		0.443243	0
0.443953	31.1952		0.443953	0
0.444664	31.4075		0.444664	0
0.445375	30.9321		0.445375	0
0.446086	29.9055		0.446086	0
0.446796	28.231		0.446796	0
0.447507	25.7246		0.447507	0
0.448218	32.3539		0.448218	0
0.448929	28.6008		0.448929	0
0.449639	32.8133		0.449639	0
0.45035	31.6891		0.45035	0
0.451061	32.5912		0.451061	0
0.451771	32.9449		0.451771	0
0.452482	29.9937		0.452482	0
0.453193	32.7782		0.453193	0
0.453904	33.0125		0.453904	0
0.454614	31.92		0.454614	0
0.455325	32.957		0.455325	0
0.456036	31.4608		0.456036	0
0.456746	34.95		0.456746	0
0.457457	37.199		0.457457	0
0.458168	38.1889		0.458168	0
0.458879	38.0102		0.458879	0
0.459589	37.2887		0.459589	0
0.4603	36.8283		0.4603	0
0.461011	36.8092		0.461011	0
0.461721	37.0047		0.461721	0
0.462432	37.422		0.462432	0
0.463143	38.0051		0.463143	0
0.463853	38.4189		0.463853	0
0.464564	38.4821		0.464564	0
0.465275	38.2084		0.465275	0
0.465985	37.7643		0.465985	0
0.466696	37.0848		0.466696	0
0.467407	36.0362		0.467407	0
0.468117	34.5782		0.468117	0
0.468828	33.1118		0.468828	0
0.469538	32.221		0.469538	0
0.470249	32.2062		0.470249	0
0.47096	32.6617		0.47096	0
0.47167	33.5736		0.47167	0
0.472381	34.7421		0.472381	0
0.473092	36.228		0.473092	0
0.473802	38.041		0.473802	0
0.474513	40.496		0.474513	0
0.475223	39.3226		0.475223	0
0.475934	36.1339		0.475934	0
0.476645	38.4758		0.476645	0
0.477355	39.9318		0.477355	0
0.478066	40.2872		0.478066	0
0.478776	36.6257		0.478776	0
0.479487	38.3927		0.479487	0
0.480198	37.0283		0.480198	0
0.480908	36.8088		0.480908	0
0.481619	44.8063		0.481619	0
0.482329	44.2078		0.482329	0
0.48304	43.8079		0.48304	0
0.48375	43.2374		0.48375	0
0.484461	42.2615		0.484461	0
0.485172	40.7815		0.485172	0
0.485882	38.8484		0.485882	0
0.486593	36.2497		0.486593	0
0.487303	33.3434		0.487303	0
0.488014	30.6407		0.488014	0
0.488724	28.8865		0.488724	0
0.489435	28.3541		0.489435	0
0.490145	29.4006		0.490145	0
0.490856	32.064		0.490856	0
0.491566	35.9942		0.491566	0
0.492277	40.4029		0.492277	0
0.492987	44.3758		0.492987	0
0.493698	47.1351		0.493698	0
0.494408	48.0547		0.494408	0
0.495119	46.8854		0.495119	0
0.495829	44.0095		0.495829	0
0.49654	40.5265		0.49654	0
0.49725	36.9971		0.49725	0
0.497961	33.6766		0.497961	0
0.498671	30.8869		0.498671	0
0.499382	29.447		0.499382	0
0.500092	29.5183		0.500092	0
0.500803	30.6629		0.500803	0
0.501513	32.6656		0.501513	0
0.502224	35.3323		0.502224	0
0.502934	38.062		0.502934	0
0.503645	40.1367		0.503645	0
0.504355	41.498		0.504355	0
0.505066	42.3392		0.505066	0
0.505776	42.9243		0.505776	0
0.506486	43.4496		0.506486	0
0.507197	44.2009		0.507197	0
0.507907	45.3193		0.507907	0
0.508618	46.8137		0.508618	0
0.509328	48.1515		0.509328	0
0.510039	48.7601		0.510039	0
0.510749	48.7655		0.510749	0
0.511459	48.6789		0.511459	0
0.51217	48.3211		0.51217	0
0.51288	46.8884		0.51288	0
0.513591	44.5584		0.513591	0
0.514301	41.8209		0.514301	0
0.515012	38.626		0.515012	0
0.515722	34.9763		0.515722	0
0.516432	31.357		0.516432	0
0.517143	28.0751		0.517143	0
0.517853	25.5445		0.517853	0
0.518563	24.3785		0.518563	0
0.519274	24.8611		0.519274	0
0.519984	26.7645		0.519984	0
0.520695	29.9221		0.520695	0
0.521405	34.182		0.521405	0
0.522115	38.9571		0.522115	0
0.522826	43.5053		0.522826	0
0.523536	47.0125		0.523536	0
0.524246	49.0089		0.524246	0
0.524957	49.9095		0.524957	0
0.525667	50.4592		0.525667	0
0.526377	50.7253		0.526377	0
0.527088	50.0685		0.527088	0
0.527798	48.9508		0.527798	0
0.528508	48.2124		0.528508	0
0.529219	47.7639		0.529219	0
0.529929	46.706		0.529929	0
0.530639	44.6458		0.530639	0
0.53135	41.699		0.53135	0
0.53206	38.443		0.53206	0
0.53277	35.6121		0.53277	0
0.53348	34.1093		0.53348	0
0.534191	34.2692		0.534191	0
0.534901	36.4166		0.534901	0
0.535611	40.5999		0.535611	0
0.536322	46.0384		0.536322	0
0.537032	51.1669		0.537032	0
0.537742	54.8265		0.537742	0
0.538452	56.8036		0.538452	0
0.539163	57.1557		0.539163	0
0.539873	55.7251		0.539873	0
0.540583	52.8435		0.540583	0
0.541293	49.1528		0.541293	0
0.542004	45.924		0.542004	0
0.542714	44.2847		0.542714	0
0.543424	44.8878		0.543424	0
0.544134	46.9271		0.544134	0
0.544845	49.361		0.544845	0
0.545555	51.3276		0.545555	0
0.546265	52.5569		0.546265	0
0.546975	52.7797		0.546975	0
0.547685	52.385		0.547685	0
0.548396	51.3654		0.548396	0
0.549106	49.8893		0.549106	0
0.549816	48.3167		0.549816	0
0.550526	47.1489		0.550526	0
0.551236	46.4178		0.551236	0
0.551947	46.0566		0.551947	0
0.552657	46.1946		0.552657	0
0.553367	46.4104		0.553367	0
0.554077	45.9587		0.554077	0
0.554787	44.4174		0.554787	0
0.555497	41.9037		0.555497	0
0.556208	38.7229		0.556208	0
0.556918	35.3941		0.556918	0
0.557628	32.6871		0.557628	0
0.558338	30.7975		0.558338	0
0.559048	29.5037		0.559048	0
0.559758	28.3399		0.559758	0
0.560469	27.6251		0.560469	0
0.561179	27.5142		0.561179	0
0.561889	28.4231		0.561889	0
0.562599	29.8769		0.562599	0
0.563309	31.4949		0.563309	0
0.564019	32.7291		0.564019	0
0.564729	33.7377		0.564729	0
0.565439	34.8847		0.565439	0
0.566149	36.0823		0.566149	0
0.56686	37.1593		0.56686	0
0.56757	38.3531		0.56757	0
0.56828	39.9828		0.56828	0
0.56899	42.0403		0.56899	0
0.5697	44.5304		0.5697	0
0.57041	47.0901		0.57041	0
0.57112	49.3052		0.57112	0
0.57183	50.9063		0.57183	0
0.57254	51.855		0.57254	0
0.57325	51.4235		0.57325	0
0.57396	48.7587		0.57396	0
0.57467	43.814		0.57467	0
0.57538	36.9841		0.57538	0
0.57609	29.2523		0.57609	0
0.5768	21.5104		0.5768	0
0.57751	15.0739		0.57751	0
0.578221	10.8845		0.578221	0
0.578931	9.88829		0.578931	0
0.579641	12.5629		0.579641	0
0.580351	18.1622		0.580351	0
0.581061	25.1324		0.581061	0
0.581771	31.9595		0.581771	0
0.582481	37.1053		0.582481	0
0.583191	39.5155		0.583191	0
0.583901	38.8219		0.583901	0
0.584611	35		0.584611	0
0.585321	28.0665		0.585321	0
0.586031	20.0177		0.586031	0
0.58674	13.2137		0.58674	0
0.58745	9.30837		0.58745	0
0.58816	9.27895		0.58816	0
0.58887	13.7641		0.58887	0
0.58958	22.3074		0.58958	0
0.59029	33.622		0.59029	0
0.591	45.9648		0.591	0
0.59171	57.7503		0.59171	0
0.59242	67.3667		0.59242	0
0.59313	73.3019		0.59313	0
0.59384	75.2755		0.59384	0
0.59455	73.924		0.59455	0
0.59526	70.094		0.59526	0
0.59597	64.2833		0.59597	0
0.59668	57.3408		0.59668	0
0.59739	50.5074		0.59739	0
0.598099	44.8358		0.598099	0
0.598809	40.7216		0.598809	0
0.599519	37.8609		0.599519	0
0.600229	35.9561		0.600229	0
0.600939	34.7234		0.600939	0
0.601649	33.7445		0.601649	0
0.602359	32.5527		0.602359	0
0.603069	31.2808		0.603069	0
0.603778	29.4969		0.603778	0
0.604488	27.0039		0.604488	0
0.605198	24.3238		0.605198	0
0.605908	22.3089		0.605908	0
0.606618	21.3334		0.606618	0
0.607328	20.812		0.607328	0
0.608038	21.2311		0.608038	0
0.608747	23.1629		0.608747	0
0.609457	26.5221		0.609457	0
0.610167	30.2349		0.610167	0
0.610877	33.4421		0.610877	0
0.611587	35.5468		0.611587	0
0.612297	36.1802		0.612297	0
0.613006	35.5779		0.613006	0
0.613716	33.778		0.613716	0
0.614426	30.93		0.614426	0
0.615136	27.3639		0.615136	0
0.615845	23.6945		0.615845	0
0.616555	20.735		0.616555	0
0.617265	19.5312		0.617265	0
0.617975	20.2182		0.617975	0
0.618685	22.4512		0.618685	0
0.619394	25.8211		0.619394	0
0.620104	29.4763		0.620104	0
0.620814	32.5829		0.620814	0
0.621524	34.2816		0.621524	0
0.622233	34.9468		0.622233	0
0.622943	34.9206		0.622943	0
0.623653	35.0248		0.623653	0
0.624363	35.5928		0.624363	0
0.625072	36.2597		0.625072	0
0.625782	36.3709		0.625782	0
0.626492	35.8735		0.626492	0
0.627201	35.6034		0.627201	0
0.627911	35.721		0.627911	0
0.628621	36.239		0.628621	0
0.629331	36.8022		0.629331	0
0.63004	36.9304		0.63004	0
0.63075	36.3448		0.63075	0
0.63146	35.7406		0.63146	0
0.632169	36.0358		0.632169	0
0.632879	37.4726		0.632879	0
0.633589	39.4905		0.633589	0
0.634298	41.4176		0.634298	0
0.635008	42.8341		0.635008	0
0.635718	43.4395		0.635718	0
0.636427	42.9522		0.636427	0
0.637137	40.7288		0.637137	0
0.637846	37.7472		0.637846	0
0.638556	35.1385		0.638556	0
0.639266	33.5683		0.639266	0
0.639975	32.7413		0.639975	0
0.640685	32.6647		0.640685	0
0.641395	33.5896		0.641395	0
0.642104	35.1475		0.642104	0
0.642814	36.6767		0.642814	0
0.643523	37.3973		0.643523	0
0.644233	36.6513		0.644233	0
0.644943	34.0216		0.644943	0
0.645652	30.2045		0.645652	0
0.646362	26.4018		0.646362	0
0.647071	22.918		0.647071	0
0.647781	19.9055		0.647781	0
0.64849	18.5438		0.64849	0
0.6492	20.0433		0.6492	0
0.64991	24.7698		0.64991	0
0.650619	31.6213		0.650619	0
0.651329	38.8622		0.651329	0
0.652038	44.5727		0.652038	0
0.652748	47.6456		0.652748	0
0.653457	48.143		0.653457	0
0.654167	45.9362		0.654167	0
0.654876	41.711		0.654876	0
0.655586	36.6652		0.655586	0
0.656295	32.1736		0.656295	0
0.657005	28.7815		0.657005	0
0.657714	27.1562		0.657714	0
0.658424	27.7336		0.658424	0
0.659133	30.684		0.659133	0
0.659843	35.5241		0.659843	0
0.660552	41.3137		0.660552	0
0.661262	45.6966		0.661262	0
0.661971	47.068		0.661971	0
0.662681	45.0579		0.662681	0
0.66339	40.2214		0.66339	0
0.6641	33.6654		0.6641	0
0.664809	27.0243		0.664809	0
0.665519	21.644		0.665519	0
0.666228	17.7162		0.666228	0
0.666937	15.6452		0.666937	0
0.667647	16.2964		0.667647	0
0.668356	19.517		0.668356	0
0.669066	24.9054		0.669066	0
0.669775	31.5222		0.669775	0
0.670485	38.1657		0.670485	0
0.671194	43.0083		0.671194	0
0.671903	45.6937		0.671903	0
0.672613	46.2288		0.672613	0
0.673322	44.9916		0.673322	0
0.674031	42.3731		0.674031	0
0.674741	39.5292		0.674741	0
0.67545	36.5162		0.67545	0
0.67616	33.6155		0.67616	0
0.676869	30.9992		0.676869	0
0.677578	28.6343		0.677578	0
0.678288	26.5165		0.678288	0
0.678997	25.2819		0.678997	0
0.679706	24.9747		0.679706	0
0.680416	24.732		0.680416	0
0.681125	24.2244		0.681125	0
0.681834	23.9495		0.681834	0
0.682544	24.2727		0.682544	0
0.683253	25.8228		0.683253	0
0.683962	28.4969		0.683962	0
0.684672	31.7292		0.684672	0
0.685381	35		0.685381	0
0.68609	37.8675		0.68609	0
0.686799	40.1801		0.686799	0
0.687509	41.3305		0.687509	0
0.688218	41.5011		0.688218	0
0.688927	41.377		0.688927	0
0.689637	40.4487		0.689637	0
0.690346	38.3893		0.690346	0
0.691055	35.2275		0.691055	0
0.691764	31.2888		0.691764	0
0.692474	27.1097		0.692474	0
0.693183	23.4896		0.693183	0
0.693892	20.5932		0.693892	0
0.694601	35.7463		0.694601	0
0.695311	36.8293		0.695311	0
0.69602	37.1452		0.69602	0
0.696729	39.6039		0.696729	0
0.697438	38.6765		0.697438	0
0.698147	41.1498		0.698147	0
0.698857	44.7772		0.698857	0
0.699566	46.1558		0.699566	0
0.700275	47.7085		0.700275	0
0.700984	49.1477		0.700984	0
0.701693	50.4695		0.701693	0
0.702403	52.3926		0.702403	0
0.703112	52.9205		0.703112	0
0.703821	53.1868		0.703821	0
0.70453	55.7696		0.70453	0
0.705239	56.6449		0.705239	0
0.705948	59.7933		0.705948	0
0.706657	59.3071		0.706657	0
0.707367	61.3337		0.707367	0
0.708076	63.6355		0.708076	0
0.708785	66.0969		0.708785	0
0.709494	66.0948		0.709494	0
0.710203	67.682		0.710203	0
0.710912	71.2987		0.710912	0
0.711621	73.0921		0.711621	0
0.71233	74.8717		0.71233	0
0.71304	76.6351		0.71304	0
0.713749	78.5264		0.713749	0
0.714458	81.4865		0.714458	0
0.715167	82.2187		0.715167	0
0.715876	84.7308		0.715876	0
0.716585	85.2749		0.716585	0
0.717294	88.606		0.717294	0
0.718003	92.3506		0.718003	0
0.718712	94.7311		0.718712	0
0.719421	97.235		0.719421	0
0.72013	102.97		0.72013	0
0.720839	103.414		0.720839	0
0.721548	105.403		0.721548	0
0.722257	107.331		0.722257	0
0.722966	107.887		0.722966	0
0.723675	110.297		0.723675	0
0.724384	110.653		0.724384	0
0.725093	113.657		0.725093	0
0.725802	114.555		0.725802	0
0.726511	117.85		0.726511	0
0.72722	122.155		0.72722	0
0.727929	125.241		0.727929	0
0.728638	129.554		0.728638	0
0.729347	135.029		0.729347	0
0.730056	138.2		0.730056	0
0.730765	140.562		0.730765	0
0.731474	152.023		0.731474	0
0.732183	154.128		0.732183	0
0.732892	159		0.732892	0
0.733601	169.04		0.733601	0
0.73431	172.926		0.73431	0
0.735019	181.219		0.735019	0
0.735728	185.286		0.735728	0
0.736437	192.605		0.736437	0
0.737145	196.295		0.737145	0
0.737854	205.294		0.737854	0
0.738563	216.124		0.738563	0
0.739272	227.219		0.739272	0
0.739981	243.254		0.739981	0
0.74069	255.028		0.74069	0.000178348
0.741399	266.238		0.741399	0.01483
0.742108	277.954		0.742108	0.04436
0.742816	293.119		0.742816	0.07761
0.743525	313.2		0.743525	0.11026
0.744234	320.956		0.744234	0.13275
0.744943	335.282		0.744943	0.15357
0.745652	354.299		0.745652	0.16822
0.746361	375.725		0.746361	0.17734
0.747069	410.563		0.747069	0.1872
0.747778	426.066		0.747778	0.19791
0.748487	445.569		0.748487	0.20956
0.749196	473.927		0.749196	0.22227
0.749905	521.947		0.749905	0.23617
0.750614	567.118		0.750614	0.25141
0.751322	610.352		0.751322	0.26818
0.752031	638.058		0.752031	0.28669
0.75274	677.119		0.75274	0.30718
0.753449	715.928		0.753449	0.32994
0.754157	763.295		0.754157	0.35534
0.754866	815.104		0.754866	0.38378
0.755575	870.019		0.755575	0.41577
0.756284	924.746		0.756284	0.45193
0.756992	986.096		0.756992	0.49302
0.757701	1086.63		0.757701	0.53998
0.75841	1200.34		0.75841	0.59397
0.759119	1271.7		0.759119	0.65647
0.759827	1477.33		0.759827	0.72937
0.760536	1573.21		0.760536	0.8151
0.761245	1688.97		0.761245	0.91685
0.761954	1908.69		0.761954	1.03885
0.762662	2136.28		0.762662	1.18685
0.763371	2378.62		0.763371	1.36875
0.76408	2606.12		0.76408	1.59569
0.764788	2829.12		0.764788	1.88373
0.765497	3054.07		0.765497	2.25681
0.766206	3271.71		0.766206	2.75281
0.766914	3476.25		0.766914	3.44191
0.767623	3666.38		0.767623	4.49726
0.768332	3827.28		0.768332	6.43327
0.76904	3979.04		0.76904	10.6382
0.769749	4112.03		0.769749	19.8543
0.770458	4206.12		0.770458	37.2519
0.771166	5662.33		0.771166	62.9859
0.771875	6462.55		0.771875	89.2224
0.772583	5400.08		0.772583	100
0.773292	4060.86		0.773292	92.4549
0.774001	3840.98		0.774001	77.257
0.774709	3552.71		0.774709	57.075
0.775418	3193.49		0.775418	36.4081
0.776126	2787.85		0.776126	20.9583
0.776835	2362.17		0.776835	11.6824
0.777544	1948.5		0.777544	6.94446
0.778252	1544.29		0.778252	4.69102
0.778961	1186.99		0.778961	3.53078
0.779669	1042.5		0.779669	2.82077
0.780378	963.175		0.780378	2.32628
0.781086	895.252		0.781086	1.95918
0.781795	816.095		0.781795	1.6781
0.782503	735.1		0.782503	1.45855
0.783212	692.228		0.783212	1.28438
0.783921	648.005		0.783921	1.14452
0.784629	618.978		0.784629	1.03116
0.785338	532.225		0.785338	0.93867
0.786046	460.368		0.786046	0.86297
0.786755	404.291		0.786755	0.801
0.787463	360.341		0.787463	0.75053
0.788172	341.636		0.788172	0.70986
0.78888	332.854		0.78888	0.67776
0.789588	318.97		0.789588	0.65336
0.790297	321.884		0.790297	0.63608
0.791005	323.295		0.791005	0.62558
0.791714	309.696		0.791714	0.62179
0.792422	314.021		0.792422	0.62487
0.793131	317.655		0.793131	0.63527
0.793839	323.397		0.793839	0.65375
0.794548	329.681		0.794548	0.68146
0.795256	555.052		0.795256	0.72008
0.795964	602.627		0.795964	0.77202
0.796673	643.72		0.796673	0.84071
0.797381	714.695		0.797381	0.93106
0.79809	782.621		0.79809	1.05029
0.798798	859.93		0.798798	1.20922
0.799506	935.167		0.799506	1.42519
0.800215	1107.5		0.800215	1.73083
0.800923	1317.16		0.800923	2.20744
0.801632	1444.28		0.801632	3.085
0.80234	1582.66		0.80234	5.01803
0.803048	1930.3		0.803048	9.27143
0.803757	2262.02		0.803757	17.233
0.804465	2545.33		0.804465	28.8197
0.805173	2763.84		0.805173	40.2535
0.805882	3508		0.805882	44.4292
0.80659	4272.3		0.80659	40.7488
0.807298	3551.95		0.807298	34.2254
0.808007	2875.83		0.808007	25.6975
0.808715	2755.13		0.808715	16.6552
0.809423	2608.13		0.809423	9.68287
0.810132	2451.38		0.810132	5.39625
0.81084	2294.57		0.81084	3.17199
0.811548	2145.61		0.811548	2.10949
0.812256	2011.43		0.812256	1.56774
0.812965	1875.35		0.812965	1.24066
0.813673	1719.47		0.813673	1.01377
0.814381	1562.5		0.814381	0.8451
0.81509	1409.46		0.81509	0.71539
0.815798	1263.1		0.815798	0.61342
0.816506	1208.01		0.816506	0.53179
0.817214	1164.28		0.817214	0.46544
0.817923	1127.81		0.817923	0.41078
0.818631	1087.11		0.818631	0.36521
0.819339	1036.2		0.819339	0.32683
0.820047	1000.32		0.820047	0.2942
0.820755	946.336		0.820755	0.26623
0.821464	917.435		0.821464	0.24206
0.822172	885.564		0.822172	0.22104
0.82288	846.3		0.82288	0.20265
0.823588	822.928		0.823588	0.18646
0.824296	777.512		0.824296	0.17214
0.825004	736.286		0.825004	0.1594
0.825713	714.885		0.825713	0.14803
0.826421	679.648		0.826421	0.13784
0.827129	635.262		0.827129	0.12866
0.827837	597.044		0.827837	0.12037
0.828545	556.294		0.828545	0.11286
0.829253	525.203		0.829253	0.10602
0.829961	483.338		0.829961	0.0998
0.83067	452.331		0.83067	0.0941
0.831378	420.377		0.831378	0.08888
0.832086	392.338		0.832086	0.08408
0.832794	356.03		0.832794	0.07966
0.833502	339.633		0.833502	0.07558
0.83421	318.266		0.83421	0.07144
0.834918	295.312		0.834918	0.06076
0.835626	278.213		0.835626	0.04526
0.836334	257.227		0.836334	0.02995
0.837042	243.399		0.837042	0.01708
0.83775	225.421		0.83775	0.00951
0.838458	214.311		0.838458	0.003
0.839167	206.236		0.839167	7.91928e-06
0.839875	199.115		0.839875	0
0.840583	193.119		0.840583	0
0.841291	185.013		0.841291	0
0.841999	178.008		0.841999	0
0.842707	169.309		0.842707	0
0.843415	161.371		0.843415	0
0.844123	154.956		0.844123	0
0.844831	146.933		0.844831	0
0.845539	140.256		0.845539	0
0.846247	135.047		0.846247	0
0.846955	129.01		0.846955	0
0.847663	124.333		0.847663	0
0.84837	119.354		0.84837	0
0.849078	115.213		0.849078	0
0.849786	109.377		0.849786	0
0.850494	105.949		0.850494	0
0.851202	101.202		0.851202	0
0.85191	97.7325		0.85191	0
0.852618	104.02		0.852618	0
0.853326	91.2298		0.853326	0
0.854034	86.1094		0.854034	0
0.854742	81.0553		0.854742	0
0.85545	76.9893		0.85545	0
0.856158	72.7147		0.856158	0
0.856865	68.4338		0.856865	0
0.857573	64.4407		0.857573	0
0.858281	61.3549		0.858281	0
0.858989	57.6684		0.858989	0
0.859697	53.6421		0.859697	0
0.860405	49.5171		0.860405	0
0.861113	45.9799		0.861113	0
0.86182	43.7379		0.86182	0
0.862528	43.034		0.862528	0
0.863236	43.6463		0.863236	0
0.863944	45.0626		0.863944	0
0.864652	46.7639		0.864652	0
0.86536	48.0768		0.86536	0
0.866067	48.9037		0.866067	0
0.866775	49.1352		0.866775	0
0.867483	48.2708		0.867483	0
0.868191	45.7547		0.868191	0
0.868898	41.5829		0.868898	0
0.869606	37.0829		0.869606	0
0.870314	43.6256		0.870314	0
0.871022	46.1116		0.871022	0
0.871729	47.9618		0.871729	0
0.872437	48.0423		0.872437	0
0.873145	46.706		0.873145	0
0.873853	44.3016		0.873853	0
0.87456	41.3153		0.87456	0
0.875268	37.8285		0.875268	0
0.875976	34.0623		0.875976	0
0.876683	30.3621		0.876683	0
0.877391	27.0569		0.877391	0
0.878099	24.557		0.878099	0
0.878806	22.9759		0.878806	0
0.879514	22.8459		0.879514	0
0.880222	24.2032		0.880222	0
0.880929	27.5834		0.880929	0
0.881637	32.386		0.881637	0
0.882345	37.31		0.882345	0
0.883052	40.6193		0.883052	0
0.88376	42.0927		0.88376	0
0.884468	42.7703		0.884468	0
0.885175	43.2326		0.885175	0
0.885883	43.2229		0.885883	0
0.88659	42.4969		0.88659	0
0.887298	41.96		0.887298	0
0.888006	42.2764		0.888006	0
0.888713	43.4496		0.888713	0
0.889421	44.8207		0.889421	0
0.890128	45.4052		0.890128	0
0.890836	44.9275		0.890836	0
0.891543	43.1231		0.891543	0
0.892251	40.6832		0.892251	0
0.892959	38.2573		0.892959	0
0.893666	36.7611		0.893666	0
0.894374	36.0459		0.894374	0
0.895081	36.5082		0.895081	0
0.895789	38.1306		0.895789	0
0.896496	40.4702		0.896496	0
0.897204	42.3314		0.897204	0
0.897911	43.2152		0.897911	0
0.898619	42.839		0.898619	0
0.899326	41.5382		0.899326	0
0.900034	38.9707		0.900034	0
0.900741	35.3669		0.900741	0
0.901449	31.7567		0.901449	0
0.902156	29.4839		0.902156	0
0.902863	29.1647		0.902863	0
0.903571	30.4628		0.903571	0
0.904278	32.5403		0.904278	0
0.904986	34.5481		0.904986	0
0.905693	35		0.905693	0
0.906401	33.5665		0.906401	0
0.907108	30.6599		0.907108	0
0.907815	27.4991		0.907815	0
0.908523	24.1927		0.908523	0
0.90923	21.6708		0.90923	0
0.909937	20.6744		0.909937	0
0.910645	21.4318		0.910645	0
0.911352	23.6949		0.911352	0
0.91206	27.2715		0.91206	0
0.912767	31.4999		0.912767	0
0.913474	35.7638		0.913474	0
0.914182	39.3122		0.914182	0
0.914889	41.2937		0.914889	0
0.915596	41.0003		0.915596	0
0.916304	38.6869		0.916304	0
0.917011	35.4285		0.917011	0
0.917718	31.8491		0.917718	0
0.918425	28.6093		0.918425	0
0.919133	26.1969		0.919133	0
0.91984	24.8329		0.91984	0
0.920547	24.4696		0.920547	0
0.921255	24.4772		0.921255	0
0.921962	24.6827		0.921962	0
0.922669	24.8651		0.922669	0
0.923376	25.7706		0.923376	0
0.924084	27.8162		0.924084	0
0.924791	30.731		0.924791	0
0.925498	33.7449		0.925498	0
0.926205	35.9819		0.926205	0
0.926912	36.9597		0.926912	0
0.92762	36.5582		0.92762	0
0.928327	35.6426		0.928327	0
0.929034	34.4358		0.929034	0
0.929741	32.4154		0.929741	0
0.930448	29.2206		0.930448	0
0.931156	25.3918		0.931156	0
0.931863	21.1926		0.931863	0
0.93257	17.5617		0.93257	0
0.933277	15.4751		0.933277	0
0.933984	15.5198		0.933984	0
0.934691	17.2847		0.934691	0
0.935398	19.888		0.935398	0
0.936105	22.643		0.936105	0
0.936813	24.8556		0.936813	0
0.93752	26.5259		0.93752	0
0.938227	27.7691		0.938227	0
0.938934	28.6464		0.938934	0
0.939641	28.5581		0.939641	0
0.940348	27.0009		0.940348	0
0.941055	24.0108		0.941055	0
0.941762	20.1409		0.941762	0
0.942469	16.7313		0.942469	0
0.943176	14.9176		0.943176	0
0.943883	14.8385		0.943883	0
0.94459	16.0003		0.94459	0
0.945297	18.4342		0.945297	0
0.946004	22.4163		0.946004	0
0.946711	28.7581		0.946711	0
0.947418	37.6297		0.947418	0
0.948125	48.075		0.948125	0
0.948832	58.8162		0.948832	0
0.949539	68.9022		0.949539	0
0.950246	77.9823		0.950246	0
0.950953	85.1516		0.950953	0
0.95166	90.0727		0.95166	0
0.952367	92.3658		0.952367	0
0.953074	92.0688		0.953074	0
0.953781	88.727		0.953781	0
0.954488	82.6828		0.954488	0
0.955195	74.8774		0.955195	0
0.955902	66.3001		0.955902	0
0.956609	58.2182		0.956609	0
0.957316	51.9676		0.957316	0
0.958023	48.0604		0.958023	0
0.958729	46.3597		0.958729	0
0.959436	46.5319		0.959436	0
0.960143	47.9277		0.960143	0
0.96085	49.8904		0.96085	0
0.961557	51.9293		0.961557	0
0.962264	53.4016		0.962264	0
0.962971	53.7393		0.962971	0
0.963677	52.8111		0.963677	0
0.964384	51.0178		0.964384	0
0.965091	48.1751		0.965091	0
0.965798	44.8447		0.965798	0
0.966505	41.719		0.966505	0
0.967211	39.5526		0.967211	0
0.967918	38.6415		0.967918	0
0.968625	39.2387		0.968625	0
0.969332	41.6385		0.969332	0
0.970039	45.5248		0.970039	0
0.970745	50.101		0.970745	0
0.971452	54.8456		0.971452	0
0.972159	59.418		0.972159	0
0.972866	64.0299		0.972866	0
0.973572	68.1739		0.973572	0
0.974279	70.8306		0.974279	0
0.974986	70.8371		0.974986	0
0.975692	68.7091		0.975692	0
0.976399	65.5497		0.976399	0
0.977106	62.4922		0.977106	0
0.977813	60.5434		0.977813	0
0.978519	60.2835		0.978519	0
0.979226	61.3002		0.979226	0
0.979933	63.2036		0.979933	0
0.980639	65.4183		0.980639	0
0.981346	67.5932		0.981346	0
0.982052	68.3989		0.982052	0
0.982759	67.1307		0.982759	0
0.983466	64.2116		0.983466	0
0.984172	60.5333		0.984172	0
0.984879	56.1544		0.984879	0
0.985586	51.7318		0.985586	0
0.986292	48.2173		0.986292	0
0.986999	47.4092		0.986999	0
0.987705	49.4722		0.987705	0
0.988412	53.9556		0.988412	0
0.989118	58.7512		0.989118	0
0.989825	62.8682		0.989825	0
0.990532	65.39		0.990532	0
0.991238	66.1464		0.991238	0
0.991945	64.9209		0.991945	0
0.992651	62.3776		0.992651	0
0.993358	58.6359		0.993358	0
0.994064	54.4992		0.994064	0
0.994771	50.8565		0.994771	0
0.995477	48.7101		0.995477	0
0.996184	47.2808		0.996184	0
0.99689	46.4295		0.99689	0
0.997597	46.7392		0.997597	0
0.998303	49.0213		0.998303	0
0.99901	52.6435		0.99901	0
0.999716	56.9695		0.999716	0
1.00042	61.2403		1.00042	0
1.00113	65.5717		1.00113	0
1.00184	69.1787		1.00184	0
1.00254	71.7699		1.00254	0
1.00325	72.2749		1.00325	0
1.00395	70.9436		1.00395	0
1.00466	67.6825		1.00466	0
1.00537	63.1744		1.00537	0
1.00607	57.876		1.00607	0
1.00678	53.0325		1.00678	0
1.00749	49.1564		1.00749	0
1.00819	47.5851		1.00819	0
1.0089	48.7916		1.0089	0
1.00961	52.7942		1.00961	0
1.01031	57.6751		1.01031	0
1.01102	62.4345		1.01102	0
1.01172	66.1547		1.01172	0
1.01243	68.7641		1.01243	0
1.01314	69.7369		1.01314	0
1.01384	68.6254		1.01384	0
1.01455	65.2799		1.01455	0
1.01526	60.3296		1.01526	0
1.01596	54.3249		1.01596	0
1.01667	47.7802		1.01667	0
1.01737	41.239		1.01737	0
1.01808	36.1277		1.01808	0
1.01879	33.0339		1.01879	0
1.01949	32.0209		1.01949	0
1.0202	32.5121		1.0202	0
1.02091	34.0616		1.02091	0
1.02161	35.7689		1.02161	0
1.02232	37.4246		1.02232	0
1.02302	37.9779		1.02302	0
1.02373	37.011		1.02373	0
1.02444	33.7936		1.02444	0
1.02514	28.9899		1.02514	0
1.02585	23.2627		1.02585	0
1.02656	18.4631		1.02656	0
1.02726	15.6222		1.02726	0
1.02797	15.1047		1.02797	0
1.02867	17.026		1.02867	0
1.02938	21.0016		1.02938	0
1.03009	26.418		1.03009	0
1.03079	31.9238		1.03079	0
1.0315	36.3218		1.0315	0
1.0322	39.049		1.0322	0
1.03291	40.2193		1.03291	0
1.03362	39.7455		1.03362	0
1.03432	38.0093		1.03432	0
1.03503	35.8757		1.03503	0
1.03573	34.2728		1.03573	0
1.03644	34.0158		1.03644	0
1.03715	35.1749		1.03715	0
1.03785	37.756		1.03785	0
1.03856	40.9011		1.03856	0
1.03927	43.8479		1.03927	0
1.03997	45.4647		1.03997	0
1.04068	45.1028		1.04068	0
1.04138	42.0645		1.04138	0
1.04209	36.4915		1.04209	0
1.0428	29.7302		1.0428	0
1.0435	22.6732		1.0435	0
1.04421	16.1304		1.04421	0
1.04491	10.3528		1.04491	0
1.04562	5.78941		1.04562	0
1.04632	2.5923		1.04632	0
1.04703	1.37369		1.04703	0
1.04774	2.16339		1.04774	0
1.04844	5.01196		1.04844	0
1.04915	9.23708		1.04915	0
1.04985	13.7471		1.04985	0
1.05056	17.7129		1.05056	0
1.05127	20.6996		1.05127	0
1.05197	22.846		1.05197	0
1.05268	24.7541		1.05268	0
1.05338	27.3338		1.05338	0
1.05409	30.3723		1.05409	0
1.0548	32.8717		1.0548	0
1.0555	34.359		1.0555	0
1.05621	35		1.05621	0
1.05691	35.4574		1.05691	0
1.05762	36.0986		1.05762	0
1.05832	37.1163		1.05832	0
1.05903	38.0094		1.05903	0
1.05974	38.4669		1.05974	0
1.06044	37.5108		1.06044	0
1.06115	34.8685		1.06115	0
1.06185	30.9828		1.06185	0
1.06256	27.0524		1.06256	0
1.06326	23.3767		1.06326	0
1.06397	19.7499		1.06397	0
1.06468	16.4549		1.06468	0
1.06538	13.7817		1.06538	0
1.06609	12.2015		1.06609	0
1.06679	12.6476		1.06679	0
1.0675	15.4249		1.0675	0
1.0682	19.5107		1.0682	0
1.06891	23.4415		1.06891	0
1.06962	26.7993		1.06962	0
1.07032	29.2671		1.07032	0
1.07103	30.6783		1.07103	0
1.07173	31.0327		1.07173	0
1.07244	30.5781		1.07244	0
1.07314	29.2431		1.07314	0
1.07385	27.273		1.07385	0
1.07456	24.791		1.07456	0
1.07526	22.4564		1.07526	0
1.07597	21.3529		1.07597	0
1.07667	22.5465		1.07667	0
1.07738	26.0788		1.07738	0
1.07808	30.8845		1.07808	0
1.07879	36.1587		1.07879	0
1.07949	41.3274		1.07949	0
1.0802	46.2651		1.0802	0
1.08091	50.8988		1.08091	0
1.08161	54.4148		1.08161	0
1.08232	56.0757		1.08232	0
1.08302	55.2401		1.08302	0
1.08373	52.2217		1.08373	0
1.08443	47.7671		1.08443	0
1.08514	42.7874		1.08514	0
1.08584	38.2163		1.08584	0
1.08655	34.3824		1.08655	0
1.08726	31.3401		1.08726	0
1.08796	28.7424		1.08796	0
1.08867	26.4116		1.08867	0
1.08937	23.9499		1.08937	0
1.09008	21.0731		1.09008	0
1.09078	17.6803		1.09078	0
1.09149	14.5812		1.09149	0
1.09219	11.7145		1.09219	0
1.0929	9.05709		1.0929	0
1.0936	6.97735		1.0936	0
1.09431	6.50139		1.09431	0
1.09502	7.96025		1.09502	0
1.09572	10.9215		1.09572	0
1.09643	15.2212		1.09643	0
1.09713	20.3477		1.09713	0
1.09784	25.9525		1.09784	0
1.09854	31.7493		1.09854	0
1.09925	37.1027		1.09925	0
1.09995	41.2907		1.09995	0
1.10066	43.6173		1.10066	0
1.10136	43.9734		1.10136	0
1.10207	42.6451		1.10207	0
1.10277	40.7015		1.10277	0
1.10348	38.8041		1.10348	0
1.10418	37.037		1.10418	0
1.10489	35.3873		1.10489	0
1.10559	34.6415		1.10559	0
1.1063	35		1.1063	0
1.10701	37.1724		1.10701	0
1.10771	40.8928		1.10771	0
1.10842	46.2963		1.10842	0
1.10912	52.3707		1.10912	0
1.10983	58.0513		1.10983	0
1.11053	62.5868		1.11053	0
1.11124	65.8119		1.11124	0
1.11194	67.8139		1.11194	0
1.11265	68.7229		1.11265	0
1.11335	68.571		1.11335	0
1.11406	67.4305		1.11406	0
1.11476	65.4238		1.11476	0
1.11547	62.2806		1.11547	0
1.11617	58.194		1.11617	0
1.11688	54.2411		1.11688	0
1.11758	51.6987		1.11758	0
1.11829	50.3428		1.11829	0
1.11899	49.0963		1.11899	0
1.1197	46.9031		1.1197	0
1.1204	43.4918		1.1204	0
1.12111	39.337		1.12111	0
1.12181	35.2833		1.12181	0
1.12252	31.862		1.12252	0
1.12322	29.0201		1.12322	0
1.12393	27.016		1.12393	0
1.12463	25.7422		1.12463	0
1.12534	25.5968		1.12534	0
1.12604	26.7576		1.12604	0
1.12675	29.3733		1.12675	0
1.12745	33.1076		1.12745	0
1.12816	37.5239		1.12816	0
1.12886	41.6939		1.12886	0
1.12957	44.1022		1.12957	0
1.13027	43.9402		1.13027	0
1.13098	42.1348		1.13098	0
1.13168	40.5767		1.13168	0
1.13239	39.8876		1.13239	0
1.13309	39.8582		1.13309	0
1.1338	40.2482		1.1338	0
1.1345	40.8316		1.1345	0
1.13521	41.4828		1.13521	0
1.13591	42.6548		1.13591	0
1.13662	44.1396		1.13662	0
1.13732	45.6131		1.13732	0
1.13803	46.4924		1.13803	0
1.13873	46.1221		1.13873	0
1.13944	44.3883		1.13944	0
1.14014	41.2115		1.14014	0
1.14085	37.1007		1.14085	0
1.14155	32.6408		1.14155	0
1.14226	29.2527		1.14226	0
1.14296	27.3908		1.14296	0
1.14367	26.9037		1.14367	0
1.14437	27.1196		1.14437	0
1.14508	28.3324		1.14508	0
1.14578	30.75		1.14578	0
1.14648	34.009		1.14648	0
1.14719	37.4943		1.14719	0
1.14789	40.7024		1.14789	0
1.1486	43.1546		1.1486	0
1.1493	44.1822		1.1493	0
1.15001	44.1312		1.15001	0
1.15071	43.4166		1.15071	0
1.15142	42.2619		1.15142	0
1.15212	40.5827		1.15212	0
1.15283	38.9164		1.15283	0
1.15353	38.105		1.15353	0
1.15424	38.017		1.15424	0
1.15494	37.7561		1.15494	0
1.15565	36.6173		1.15565	0
1.15635	35		1.15635	0
1.15705	33.6959		1.15705	0
1.15776	33.2334		1.15776	0
1.15846	34.1073		1.15846	0
1.15917	36.7371		1.15917	0
1.15987	40.5327		1.15987	0
1.16058	44.8782		1.16058	0
1.16128	49.3587		1.16128	0
1.16199	53.274		1.16199	0
1.16269	55.7349		1.16269	0
1.1634	55.8525		1.1634	0
1.1641	53.315		1.1641	0
1.16481	48.1238		1.16481	0
1.16551	40.3728		1.16551	0
1.16621	30.4484		1.16621	0
1.16692	19.9149		1.16692	0
1.16762	11.0749		1.16762	0
1.16833	5.39647		1.16833	0
1.16903	2.69351		1.16903	0
1.16974	2.26152		1.16974	0
1.17044	2.92188		1.17044	0
1.17115	4.10203		1.17115	0
1.17185	5.92187		1.17185	0
1.17255	8.86458		1.17255	0
1.17326	12.7546		1.17326	0
1.17396	16.589		1.17396	0
1.17467	19.9318		1.17467	0
1.17537	22.6351		1.17537	0
1.17608	24.5188		1.17608	0
1.17678	25.7961		1.17678	0
1.17749	26.9661		1.17749	0
1.17819	28.067		1.17819	0
1.17889	28.7524		1.17889	0
1.1796	28.5208		1.1796	0
1.1803	26.6328		1.1803	0
1.18101	23.1591		1.18101	0
1.18171	19.5866		1.18171	0
1.18242	17.1996		1.18242	0
1.18312	16.2439		1.18312	0
1.18382	16.6251		1.18382	0
1.18453	17.7696		1.18453	0
1.18523	18.9207		1.18523	0
1.18594	19.2495		1.18594	0
1.18664	18.4663		1.18664	0
1.18735	16.4858		1.18735	0
1.18805	13.7361		1.18805	0
1.18875	11.0299		1.18875	0
1.18946	8.56632		1.18946	0
1.19016	6.16676		1.19016	0
1.19087	4.58568		1.19087	0
1.19157	5.42431		1.19157	0
1.19227	9.31541		1.19227	0
1.19298	16.116		1.19298	0
1.19368	24.959		1.19368	0
1.19439	34.1561		1.19439	0
1.19509	41.2893		1.19509	0
1.1958	45.2944		1.1958	0
1.1965	45.5843		1.1965	0
1.1972	42.2739		1.1972	0
1.19791	36.7185		1.19791	0
1.19861	31.1534		1.19861	0
1.19932	27.0015		1.19932	0
1.20002	24.1273		1.20002	0
1.20072	22.7943		1.20072	0
1.20143	23.1287		1.20143	0
1.20213	25.5109		1.20213	0
1.20284	29.4312		1.20284	0
1.20354	33.6602		1.20354	0
1.20424	36.5873		1.20424	0
1.20495	37.6589		1.20495	0
1.20565	37.2144		1.20565	0
1.20636	35		1.20636	0
1.20706	31.921		1.20706	0
1.20776	28.9417		1.20776	0
1.20847	27.6323		1.20847	0
1.20917	27.2825		1.20917	0
1.20988	27.2965		1.20988	0
1.21058	26.9796		1.21058	0
1.21128	26.1005		1.21128	0
1.21199	24.7731		1.21199	0
1.21269	24.0513		1.21269	0
1.2134	24.5372		1.2134	0
1.2141	25.7524		1.2141	0
1.2148	28.1815		1.2148	0
1.21551	32.2961		1.21551	0
1.21621	38.2673		1.21621	0
1.21692	45.4671		1.21692	0
1.21762	52.9022		1.21762	0
1.21832	59.388		1.21832	0
1.21903	64.2713		1.21903	0
1.21973	67.3741		1.21973	0
1.22043	67.6157		1.22043	0
1.22114	64.6626		1.22114	0
1.22184	59.4627		1.22184	0
1.22255	54.0831		1.22255	0
1.22325	48.9272		1.22325	0
1.22395	44.5118		1.22395	0
1.22466	40.9722		1.22466	0
1.22536	38.9525		1.22536	0
1.22606	38.0306		1.22606	0
1.22677	38.4285		1.22677	0
1.22747	39.7542		1.22747	0
1.22818	41.4686		1.22818	0
1.22888	43.1866		1.22888	0
1.22958	44.4904		1.22958	0
1.23029	45.1232		1.23029	0
1.23099	45.2156		1.23099	0
1.23169	44.9407		1.23169	0
1.2324	43.9106		1.2324	0
1.2331	42.0592		1.2331	0
1.2338	39.8459		1.2338	0
1.23451	37.4296		1.23451	0
1.23521	34.9101		1.23521	0
1.23592	33.0436		1.23592	0
1.23662	32.7187		1.23662	0
1.23732	33.819		1.23732	0
1.23803	35.8847		1.23803	0
1.23873	37.8409		1.23873	0
1.23943	39.2347		1.23943	0
1.24014	39.2691		1.24014	0
1.24084	38.2666		1.24084	0
1.24154	36.3882		1.24154	0
1.24225	34.248		1.24225	0
1.24295	32.2738		1.24295	0
1.24365	30.5339		1.24365	0
1.24436	29.4309		1.24436	0
1.24506	29.5678		1.24506	0
1.24576	31.7074		1.24576	0
1.24647	35.0557		1.24647	0
1.24717	38.2727		1.24717	0
1.24788	39.9313		1.24788	0
1.24858	39.8001		1.24858	0
1.24928	37.9588		1.24928	0
1.24999	35.1053		1.24999	0
1.25069	31.7013		1.25069	0
1.25139	28.7284		1.25139	0
1.2521	27.219		1.2521	0
1.2528	27.5211		1.2528	0
1.2535	29.8061		1.2535	0
1.25421	34.0161		1.25421	0
1.25491	40.1766		1.25491	0
1.25561	47.2186		1.25561	0
1.25632	53.9009		1.25632	0
1.25702	59.1789		1.25702	0
1.25772	62.6722		1.25772	0
1.25843	64.1588		1.25843	0
1.25913	64.014		1.25913	0
1.25983	63.2696		1.25983	0
1.26054	62.1726		1.26054	0
1.26124	60.3078		1.26124	0
1.26194	57.3371		1.26194	0
1.26265	54.1969		1.26265	0
1.26335	51.6906		1.26335	0
1.26405	50.0219		1.26405	0
1.26476	48.3437		1.26476	0
1.26546	46.4722		1.26546	0
1.26616	44.4368		1.26616	0
1.26686	42.5657		1.26686	0
1.26757	41.4168		1.26757	0
1.26827	41.7325		1.26827	0
1.26897	43.605		1.26897	0
1.26968	46.154		1.26968	0
1.27038	48.5281		1.27038	0
1.27108	50.284		1.27108	0
1.27179	50.9978		1.27179	0
1.27249	50.2732		1.27249	0
1.27319	48.4085		1.27319	0
1.2739	45.9579		1.2739	0
1.2746	43.1294		1.2746	0
1.2753	39.7419		1.2753	0
1.27601	36.27		1.27601	0
1.27671	33.6294		1.27671	0
1.27741	32.5766		1.27741	0
1.27811	33.3212		1.27811	0
1.27882	34.9608		1.27882	0
1.27952	36.5351		1.27952	0
1.28022	37.1054		1.28022	0
1.28093	36.6069		1.28093	0
1.28163	34.9389		1.28163	0
1.28233	32.693		1.28233	0
1.28304	29.753		1.28304	0
1.28374	26.4611		1.28374	0
1.28444	23.0824		1.28444	0
1.28514	20.6156		1.28514	0
1.28585	19.294		1.28585	0.000170492
1.28655	19.352		1.28655	0.00229
1.28725	20.9387		1.28725	0.0058
1.28796	24.1471		1.28796	0.00938
1.28866	28.5583		1.28866	0.01171
1.28936	33.6285		1.28936	0.01272
1.29006	38.5339		1.29006	0.01473
1.29077	42.7188		1.29077	0.01726
1.29147	46.1056		1.29147	0.01964
1.29217	49.099		1.29217	0.02124
1.29288	51.2502		1.29288	0.0224
1.29358	52.0981		1.29358	0.02367
1.29428	51.7026		1.29428	0.02505
1.29498	50.7349		1.29498	0.02655
1.29569	49.4139		1.29569	0.02819
1.29639	48.2731		1.29639	0.02999
1.29709	47.3892		1.29709	0.03196
1.2978	47.3934		1.2978	0.03414
1.2985	48.3053		1.2985	0.03655
1.2992	50.2998		1.2992	0.03922
1.2999	52.8804		1.2999	0.0422
1.30061	55.7462		1.30061	0.04553
1.30131	57.9756		1.30131	0.04928
1.30201	59.1805		1.30201	0.05351
1.30271	59.5233		1.30271	0.0583
1.30342	59.1256		1.30342	0.06378
1.30412	57.1347		1.30412	0.07007
1.30482	53.5152		1.30482	0.07734
1.30552	49.1717		1.30552	0.0858
1.30623	45.5371		1.30623	0.09574
1.30693	42.8602		1.30693	0.10752
1.30763	41.5196		1.30763	0.12162
1.30834	42.3378		1.30834	0.1387
1.30904	45.9958		1.30904	0.15967
1.30974	52.651		1.30974	0.18578
1.31044	62.2559		1.31044	0.21888
1.31115	74.8062		1.31115	0.2617
1.31185	90.3048		1.31185	0.3187
1.31255	108.342		1.31255	0.39863
1.31325	128.181		1.31325	0.52439
1.31396	148.817		1.31396	0.76321
1.31466	169.03		1.31466	1.28493
1.31536	187.046		1.31536	2.39398
1.31606	201.632		1.31606	4.38358
1.31677	212.497		1.31677	7.12992
1.31747	219.432		1.31747	9.59438
1.31817	222.257		1.31817	10.0248
1.31887	221.457		1.31887	8.48123
1.31958	218.179		1.31958	6.90374
1.32028	213.372		1.32028	6.25724
1.32098	207.268		1.32098	6.00041
1.32168	200.094		1.32168	5.0534
1.32239	192.199		1.32239	3.52412
1.32309	183.59		1.32309	2.13529
1.32379	173.806		1.32379	1.21046
1.32449	161.848		1.32449	0.71331
1.32519	147.205		1.32519	0.47429
1.3259	130.182		1.3259	0.35405
1.3266	112.238		1.3266	0.28251
1.3273	94.7218		1.3273	0.23301
1.328	78.928		1.328	0.196
1.32871	65.9976		1.32871	0.1673
1.32941	56.9231		1.32941	0.14455
1.33011	52.2008		1.33011	0.1262
1.33081	51.2251		1.33081	0.11116
1.33152	52.722		1.33152	0.09868
1.33222	55.5571		1.33222	0.08821
1.33292	58.5706		1.33292	0.07934
1.33362	60.8323		1.33362	0.07175
1.33432	61.3777		1.33432	0.06521
1.33503	59.3184		1.33503	0.05952
1.33573	54.5387		1.33573	0.05456
1.33643	48.2865		1.33643	0.05019
1.33713	42.6225		1.33713	0.04633
1.33784	39.1702		1.33784	0.0429
1.33854	37.8523		1.33854	0.03984
1.33924	37.748		1.33924	0.0371
1.33994	38.2495		1.33994	0.03463
1.34064	39.3466		1.34064	0.0324
1.34135	39.9312		1.34135	0.03038
1.34205	38.8001		1.34205	0.02855
1.34275	35.703		1.34275	0.02687
1.34345	31.703		1.34345	0.02534
1.34415	33.2511		1.34415	0.02415
1.34486	32.6557		1.34486	0.02642
1.34556	33.1033		1.34556	0.0314
1.34626	33.4506		1.34626	0.03675
1.34696	31.4129		1.34696	0.04008
1.34766	32.9943		1.34766	0.03904
1.34837	40.3017		1.34837	0.03829
1.34907	37.3289		1.34907	0.03877
1.34977	36.5166		1.34977	0.04065
1.35047	38.6256		1.35047	0.04331
1.35117	38.2181		1.35117	0.04402
1.35188	35.2343		1.35188	0.04441
1.35258	34.5381		1.35258	0.04519
1.35328	33.125		1.35328	0.04705
1.35398	31.8057		1.35398	0.04993
1.35468	32.3282		1.35468	0.05309
1.35539	32.1571		1.35539	0.05655
1.35609	29.0091		1.35609	0.06037
1.35679	33.5959		1.35679	0.06458
1.35749	32.5231		1.35749	0.06926
1.35819	35		1.35819	0.07446
1.3589	39.1991		1.3589	0.08028
1.3596	48.9078		1.3596	0.08681
1.3603	49.1446		1.3603	0.09416
1.361	55.8317		1.361	0.1025
1.3617	64.4912		1.3617	0.11201
1.36241	73.4915		1.36241	0.1229
1.36311	85.5507		1.36311	0.13547
1.36381	97.7013		1.36381	0.15008
1.36451	114.225		1.36451	0.16719
1.36521	130.781		1.36521	0.18742
1.36591	149.009		1.36591	0.21158
1.36662	166.708		1.36662	0.24075
1.36732	192.505		1.36732	0.27642
1.36802	209.145		1.36802	0.32068
1.36872	239.404		1.36872	0.37651
1.36942	258.551		1.36942	0.44835
1.37012	287.352		1.37012	0.5432
1.37083	309.009		1.37083	0.6741
1.37153	328.918		1.37153	0.87327
1.37223	345.404		1.37223	1.23494
1.37293	361.247		1.37293	2.0089
1.37363	371.918		1.37363	3.68541
1.37433	380.218		1.37433	6.83514
1.37504	383.733		1.37504	11.4894
1.37574	384.339		1.37574	16.2529
1.37644	378.212		1.37644	18.0524
1.37714	372.26		1.37714	15.7548
1.37784	360.038		1.37784	12.5243
1.37854	346.163		1.37854	10.8701
1.37925	330.291		1.37925	10.6504
1.37995	309.611		1.37995	9.86737
1.38065	287.303		1.38065	7.54518
1.38135	267.214		1.38135	4.86345
1.38205	246.122		1.38205	2.81712
1.38275	224.194		1.38275	1.60772
1.38346	205.206		1.38346	1.00359
1.38416	184.195		1.38416	0.71247
1.38486	163.588		1.38486	0.55402
1.38556	149.019		1.38556	0.45126
1.38626	134.955		1.38626	0.37668
1.38696	121.231		1.38696	0.31966
1.38766	110.493		1.38766	0.27486
1.38837	101.928		1.38837	0.23898
1.38907	86.5454		1.38907	0.20977
1.38977	74.4445		1.38977	0.18567
1.39047	64.1626		1.39047	0.16553
1.39117	53.5072		1.39117	0.14853
1.39187	45.6074		1.39187	0.13404
1.39257	38.0223		1.39257	0.12159
1.39328	31.9492		1.39328	0.11081
1.39398	32.9757		1.39398	0.10141
1.39468	33.5157		1.39468	0.09317
1.39538	34.5414		1.39538	0.0859
1.39608	36.4942		1.39608	0.07945
1.39678	38.9173		1.39678	0.07371
1.39748	41.5308		1.39748	0.06857
1.39818	43.8894		1.39818	0.06395
1.39889	46.0366		1.39889	0.05978
1.39959	47.4991		1.39959	0.05601
1.40029	48.3722		1.40029	0.05259
1.40099	48.3461		1.40099	0.04947
1.40169	47.3192		1.40169	0.04663
1.40239	45.1756		1.40239	0.04402
1.40309	41.7651		1.40309	0.04163
1.40379	37.5622		1.40379	0.03942
1.4045	33.6207		1.4045	0.03739
1.4052	30.8263		1.4052	0.03551
1.4059	29.6501		1.4059	0.03244
1.4066	30.1418		1.4066	0.0262
1.4073	32.0054		1.4073	0.01896
1.408	34.4774		1.408	0.01306
1.4087	37.3584		1.4087	0.01075
1.4094	40.5194		1.4094	0.00938
1.4101	43.6318		1.4101	0.00648
1.41081	46.0327		1.41081	0.00319
1.41151	47.6122		1.41151	0.00067515
1.41221	48.3719		1.41221	0
1.41291	48.5971		1.41291	0
1.41361	48.1144		1.41361	0
1.41431	47.0644		1.41431	0
1.41501	45.6643		1.41501	0
1.41571	44.3374		1.41571	0
1.41641	43.3584		1.41641	0
1.41711	42.6502		1.41711	0
1.41782	41.9453		1.41782	0
1.41852	41.1496		1.41852	0
1.41922	39.9028		1.41922	0
1.41992	38.0446		1.41992	0
1.42062	35.6667		1.42062	0
1.42132	32.9325		1.42132	0
1.42202	29.5547		1.42202	0
1.42272	25.8544		1.42272	0
1.42342	22.4171		1.42342	0
1.42412	20.0417		1.42412	0
1.42483	19.4865		1.42483	0
1.42553	21.4057		1.42553	0
1.42623	25.6458		1.42623	0
1.42693	31.7817		1.42693	0
1.42763	38.5948		1.42763	0
1.42833	44.8547		1.42833	0
1.42903	49.1612		1.42903	0
1.42973	50.5377		1.42973	0
1.43043	48.6162		1.43043	0
1.43113	43.9323		1.43113	0
1.43183	37.2868		1.43183	0
1.43253	29.8687		1.43253	0
1.43323	22.8208		1.43323	0
1.43394	17.2732		1.43394	0
1.43464	14.3672		1.43464	0
1.43534	14.9999		1.43534	0
1.43604	18.7073		1.43604	0
1.43674	24.1689		1.43674	0
1.43744	29.9869		1.43744	0
1.43814	35.2151		1.43814	0
1.43884	39.1564		1.43884	0
1.43954	41.4436		1.43954	0
1.44024	41.566		1.44024	0
1.44094	39.7527		1.44094	0
1.44164	36.405		1.44164	0
1.44234	32.3881		1.44234	0
1.44304	28.5067		1.44304	0
1.44374	25.8018		1.44374	0
1.44445	24.887		1.44445	0
1.44515	26.2159		1.44515	0
1.44585	29.4151		1.44585	0
1.44655	33.7069		1.44655	0
1.44725	38.1258		1.44725	0
1.44795	41.7287		1.44795	0
1.44865	43.6077		1.44865	0
1.44935	43.7319		1.44935	0
1.45005	42.2636		1.45005	0
1.45075	39.1787		1.45075	0
1.45145	34.5926		1.45145	0
1.45215	29.5721		1.45215	0
1.45285	25.1584		1.45285	0
1.45355	22.1445		1.45355	0
1.45425	20.8792		1.45425	0
1.45495	21.4401		1.45495	0
1.45565	23.4014		1.45565	0
1.45635	25.7964		1.45635	0
1.45705	27.9618		1.45705	0
1.45775	29.8644		1.45775	0
1.45845	31.5468		1.45845	0
1.45915	33.0243		1.45915	0
1.45986	34.0678		1.45986	0
1.46056	34.4835		1.46056	0
1.46126	34.0916		1.46126	0
1.46196	32.9922		1.46196	0
1.46266	31.0089		1.46266	0
1.46336	28.5214		1.46336	0
1.46406	26.0781		1.46406	0
1.46476	23.9147		1.46476	0
1.46546	21.9997		1.46546	0
1.46616	21.1067		1.46616	0
1.46686	21.55		1.46686	0
1.46756	23.2914		1.46756	0
1.46826	26.0117		1.46826	0
1.46896	29.6553		1.46896	0
1.46966	33.9996		1.46966	0
1.47036	37.6459		1.47036	0
1.47106	39.6676		1.47106	0
1.47176	40.0652		1.47176	0
1.47246	39.4921		1.47246	0
1.47316	38.2721		1.47316	0
1.47386	36.953		1.47386	0
1.47456	35.9154		1.47456	0
1.47526	35		1.47526	0
1.47596	34.8613		1.47596	0
1.47666	35.3565		1.47666	0
1.47736	36.7105		1.47736	0
1.47806	38.5852		1.47806	0
1.47876	40.9913		1.47876	0
1.47946	43.8903		1.47946	0
1.48016	47.8944		1.48016	0
1.48086	52.7682		1.48086	0
1.48156	57.9727		1.48156	0
1.48226	62.8433		1.48226	0
1.48296	67.5734		1.48296	0
1.48366	72.048		1.48366	0
1.48436	75.0315		1.48436	0
1.48506	75.8166		1.48506	0
1.48576	74.676		1.48576	0
1.48646	72.1618		1.48646	0
1.48716	68.5375		1.48716	0
1.48786	64.6837		1.48786	0
1.48856	61.3464		1.48856	0
1.48926	58.6616		1.48926	0
1.48996	56.891		1.48996	0
1.49066	56.0806		1.49066	0
1.49136	55.9028		1.49136	0
1.49206	55.3854		1.49206	0
1.49276	54.1115		1.49276	0
1.49346	52.0178		1.49346	0
1.49416	49.7207		1.49416	0
1.49486	47.3821		1.49486	0
1.49556	45.1016		1.49556	0
1.49626	43.172		1.49626	0
1.49696	42.2451		1.49696	0
1.49766	42.4462		1.49766	0
1.49836	42.7478		1.49836	0
1.49906	43.0285		1.49906	0
1.49976	43.4913		1.49976	0
1.50045	43.6284		1.50045	0
1.50115	42.9028		1.50115	0
1.50185	40.885		1.50185	0
1.50255	38.0127		1.50255	0
1.50325	34.8864		1.50325	0
1.50395	32.0462		1.50395	0
1.50465	29.7667		1.50465	0
1.50535	28.4561		1.50535	0
1.50605	28.2315		1.50605	0
1.50675	28.7009		1.50675	0
1.50745	29.6977		1.50745	0
1.50815	31.0142		1.50815	0
1.50885	31.8333		1.50885	0
1.50955	31.362		1.50955	0
1.51025	29.637		1.51025	0
1.51095	27.104		1.51095	0
1.51165	24.1342		1.51165	0
1.51235	21.4494		1.51235	0.00101
1.51305	19.6884		1.51305	0.0056
1.51375	19.6813		1.51375	0.01194
1.51445	21.2412		1.51445	0.01782
1.51515	23.6892		1.51515	0.02102
1.51584	25.7127		1.51584	0.02209
1.51654	27.1751		1.51654	0.0247
1.51724	27.8727		1.51724	0.02878
1.51794	27.2939		1.51794	0.03326
1.51864	25.0717		1.51864	0.03703
1.51934	21.5819		1.51934	0.03934
1.52004	17.5028		1.52004	0.04153
1.52074	13.6095		1.52074	0.0439
1.52144	11.6944		1.52144	0.04648
1.52214	12.9508		1.52214	0.04929
1.52284	17.0266		1.52284	0.05237
1.52354	22.7915		1.52354	0.05575
1.52424	29.213		1.52424	0.05947
1.52494	35		1.52494	0.06357
1.52564	39.4433		1.52564	0.06812
1.52633	41.1117		1.52633	0.07317
1.52703	40.3139		1.52703	0.07881
1.52773	38.1129		1.52773	0.08512
1.52843	34.8775		1.52843	0.09224
1.52913	34.9593		1.52913	0.10029
1.52983	34.9511		1.52983	0.10944
1.53053	36.1895		1.53053	0.11991
1.53123	37.6555		1.53123	0.13198
1.53193	38.8346		1.53193	0.14597
1.53263	40.3396		1.53263	0.16232
1.53333	48.2564		1.53333	0.18159
1.53403	59.2938		1.53403	0.20454
1.53472	68.1182		1.53472	0.23216
1.53542	87.477		1.53542	0.26581
1.53612	102.118		1.53612	0.30739
1.53682	117.028		1.53682	0.35959
1.53752	138.918		1.53752	0.42639
1.53822	157.443		1.53822	0.51396
1.53892	185.661		1.53892	0.63338
1.53962	208.13		1.53962	0.8108
1.54032	233.089		1.54032	1.12117
1.54102	253.82		1.54102	1.76766
1.54172	275.976		1.54172	3.1728
1.54241	293.105		1.54241	5.89404
1.54311	309.425		1.54311	10.1313
1.54381	322.029		1.54381	14.9181
1.54451	329.068		1.54451	17.5512
1.54521	333.766		1.54521	15.9121
1.54591	326.142		1.54591	12.2724
1.54661	320.82		1.54661	9.73708
1.54731	303.874		1.54731	9.27192
1.54801	288.478		1.54801	9.79993
1.5487	270.617		1.5487	9.21077
1.5494	254.381		1.5494	6.99453
1.5501	226.556		1.5501	4.48094
1.5508	214.65		1.5508	2.59198
1.5515	203.507		1.5515	1.48663
1.5522	191.507		1.5522	0.93601
1.5529	186.286		1.5529	0.66948
1.5536	183.344		1.5536	0.52333
1.5543	174.827		1.5543	0.42799
1.55499	163.286		1.55499	0.3585
1.55569	152.73		1.55569	0.30519
1.55639	141.049		1.55639	0.26316
1.55709	127.709		1.55709	0.22939
1.55779	113.827		1.55779	0.20183
1.55849	98.6944		1.55849	0.17902
1.55919	85.7192		1.55919	0.15992
1.55988	71.3887		1.55988	0.14376
1.56058	59.7302		1.56058	0.12996
1.56128	51.6467		1.56128	0.11807
1.56198	42.3552		1.56198	0.10776
1.56268	38.7089		1.56268	0.09876
1.56338	37.4573		1.56338	0.09084
1.56408	36.6944		1.56408	0.08385
1.56478	34.6201		1.56478	0.07765
1.56547	37.9068		1.56547	0.07211
1.56617	40.8388		1.56617	0.06715
1.56687	43.2382		1.56687	0.06268
1.56757	44.4949		1.56757	0.05865
1.56827	43.8022		1.56827	0.055
1.56897	40.9054		1.56897	0.05168
1.56967	36.3548		1.56967	0.04865
1.57036	31.0231		1.57036	0.04589
1.57106	29.7803		1.57106	0.04335
1.57176	31.1222		1.57176	0.04102
1.57246	31.6679		1.57246	0.03887
1.57316	32.5648		1.57316	0.03689
1.57386	32.3683		1.57386	0.03505
1.57455	34.8087		1.57455	0.03141
1.57525	38.524		1.57525	0.02499
1.57595	53.093		1.57595	0.01798
1.57665	68.9962		1.57665	0.01259
1.57735	84.314		1.57735	0.0108
1.57805	97.3048		1.57805	0.01007
1.57874	106.363		1.57874	0.00823
1.57944	109.811		1.57944	0.00707
1.58014	107.517		1.58014	0.0069
1.58084	100.217		1.58084	0.00786
1.58154	89.1587		1.58154	0.00921
1.58224	75.2615		1.58224	0.00967
1.58293	60.3499		1.58293	0.01059
1.58363	46.4683		1.58363	0.01227
1.58433	35.3681		1.58433	0.01423
1.58503	27.7901		1.58503	0.01601
1.58573	23.8087		1.58573	0.01717
1.58643	23.1188		1.58643	0.01811
1.58712	24.933		1.58712	0.01914
1.58782	28.1906		1.58782	0.02025
1.58852	31.7146		1.58852	0.02147
1.58922	34.7531		1.58922	0.02279
1.58992	37.1334		1.58992	0.02425
1.59062	39.0493		1.59062	0.02585
[truncated: 751 more rows]
