# Supplementary material for: On-liquid surface synthesis of diyne-linked two-dimensional polymer crystals
Source: Nat Commun. 2025 Sep 8;16:8243. doi: 10.1038/s41467-025-63768-6 (PMC12417544; doi:10.1038/s41467-025-63768-6)
Supplement: Supplementary file 3 — Source Data [file 41467_2025_63768_MOESM3_ESM.zip › Source data Fig. 5.xlsx]

## Sheet: Figs. 5b,c
49.9651	0.19857		0.02001	-1.61661		3.91132	-0.36055
58.3114	0.22109		0.01715	-1.50918		4.0658	-0.37352
66.6336	0.24225		0.01501	-1.41779		4.19921	-0.39222
74.9687	0.26212		0.01334	-1.33894		4.31707	-0.41415
83.2946	0.28082		0.01201	-1.27004		4.42238	-0.43852
91.6429	0.2986		0.01091	-1.20866		4.5179	-0.45777
99.9893	0.31556		0.01	-1.15342		4.60506	-0.48231
108.311	0.33146		0.00923	-1.10426		4.68501	-0.49643
116.641	0.34662		0.00857	-1.05952		4.7591	-0.50991
124.971	0.36114		0.008	-1.01849		4.82808	-0.52165
133.321	0.37509		0.0075	-0.98058		4.89276	-0.53567
141.66	0.38865		0.00706	-0.94507		4.95343	-0.54687
149.985	0.40161		0.00667	-0.91228		5.01053	-0.55706
158.332	0.41425		0.00632	-0.88129		5.06469	-0.57161
166.655	0.42644		0.006	-0.85229		5.11593	-0.57449
175.009	0.43821		0.00571	-0.82505		5.16484	-0.5806
183.327	0.44984		0.00545	-0.79886		5.21127	-0.58707
191.667	0.46083		0.00522	-0.77473		5.25576	-0.59554
199.997	0.47192		0.005	-0.75094		5.2983	-0.59727
208.339	0.48263		0.0048	-0.72851		5.33917	-0.59893
216.67	0.4931		0.00462	-0.70705		5.37838	-0.61085
225.012	0.50327		0.00444	-0.68663		5.41616	-0.60733
233.365	0.51387		0.00429	-0.66578		5.4526	-0.6112
241.688	0.52438		0.00414	-0.64553		5.48765	-0.61967
250.024	0.53476		0.004	-0.62594		5.52156	-0.62546
258.354	0.54437		0.00387	-0.60813		5.55433	-0.62785
266.676	0.55371		0.00375	-0.59111		5.58604	-0.63164
275.031	0.56306		0.00364	-0.57436		5.61688	-0.63385
283.374	0.57176		0.00353	-0.55904		5.64677	-0.65155
291.678	0.58072		0.00343	-0.54349		5.67565	-0.6355
299.806	0.58928		0.00334	-0.52886

## Sheet: Fig. 5e,f
50.0141	0.08864		0.01999	-2.42321		4.45946	0.37928
50.0449	0.09025		0.01998	-2.40519		4.51562	0.38697
51.9952	0.09189		0.01923	-2.38719		4.56884	0.4049
57.0171	0.09893		0.01754	-2.31331		4.6194	0.41653
62.0062	0.10594		0.01613	-2.24488		4.66743	0.40762
67.0328	0.1127		0.01492	-2.18304		4.71329	0.40995
72.0136	0.11922		0.01389	-2.12679		4.75742	0.38361
77.0325	0.12551		0.01298	-2.07534		4.79942	0.38362
82.0237	0.13163		0.01219	-2.02776		4.8398	0.38382
87.0255	0.13757		0.01149	-1.98363		4.87854	0.3974
92.0331	0.14341		0.01087	-1.94208		4.9159	0.38062
97.0458	0.14909		0.0103	-1.90323		4.95192	0.35798
102.024	0.15456		0.0098	-1.8672		4.9867	0.3764
107.039	0.15992		0.00934	-1.83306		5.02032	0.33834
112.043	0.1652		0.00893	-1.80062		5.0528	0.3667
117.044	0.17032		0.00854	-1.7701		5.08423	0.33911
122.031	0.17539		0.00819	-1.74072		5.11482	0.35054
127.043	0.18035		0.00787	-1.71284		5.14442	0.33081
132.052	0.18521		0.00757	-1.68626		5.17317	0.32514
137.041	0.19002		0.0073	-1.66063		5.20117	0.3109
142.047	0.19475		0.00704	-1.63605		5.2283	0.2895
147.065	0.19939		0.0068	-1.61247		5.2548	0.28879
152.06	0.20398		0.00658	-1.58975		5.28057	0.28025
157.074	0.2085		0.00637	-1.56781		5.35465	0.25803
162.071	0.21298		0.00617	-1.54658		5.39338	0.24978
167.072	0.21741		0.00599	-1.52599		5.43058	0.22836
172.079	0.22175		0.00581	-1.50622		5.46637	0.18494
177.081	0.22604		0.00565	-1.48705
182.077	0.2303		0.00549	-1.46838
187.074	0.23455		0.00535	-1.45009
192.079	0.23878		0.00521	-1.43221
197.091	0.24291		0.00507	-1.41508
203.441	0.24749		0.00492	-1.3964
211.77	0.25398		0.00472	-1.37051
220.096	0.26056		0.00454	-1.34493
228.444	0.26718		0.00438	-1.31984
236.778	0.27381		0.00422	-1.29532
245.116	0.28078		0.00408	-1.27019
253.453	0.28864		0.00395	-1.24259
261.794	0.29778		0.00382	-1.2114
270.11	0.30836		0.0037	-1.17649
278.466	0.32004		0.00359	-1.13931
286.803	0.33285		0.00349	-1.10006
295.114	0.34643		0.00339	-1.06009
300.052	0.35863		0.00333	-1.02547
