# Supplementary material for: On-liquid surface synthesis of diyne-linked two-dimensional polymer crystals
Source: Nat Commun. 2025 Sep 8;16:8243. doi: 10.1038/s41467-025-63768-6 (PMC12417544; doi:10.1038/s41467-025-63768-6)
Supplement: Supplementary file 3 — Source Data [file 41467_2025_63768_MOESM3_ESM.zip › Crystallographic coordinates.xlsx]

## Sheet: DY2DP-Por
162
DY2DP-Por
C	4.0824	2.70828	19.6793
C	5.04999	2.72809	20.6465
C	6.31055	3.02205	20.0047
N	6.09312	3.16211	18.6263
C	4.71849	2.99092	18.4132
C	5.03265	3.51041	13.7031
C	4.06746	3.4745	14.6723
C	4.71708	3.2023	15.9318
N	6.09789	3.09525	15.7127
C	6.30616	3.24494	14.3338
C	4.0144	3.07538	17.1709
C	7.54791	3.13789	13.6234
C	12.6308	3.22041	17.1693
C	7.54753	3.13406	12.0792
C	8.47746	3.86839	11.2889
C	8.48857	3.86022	9.8789
C	7.54611	3.12683	9.09759
C	6.6045	2.3969	9.88326
C	6.6172	2.39545	11.2931
C	13.4123	2.35237	17.977
C	14.821	2.35633	17.99
C	15.6095	3.22777	17.1819
C	14.8266	4.10889	16.376
C	13.414	4.10285	16.3756
C	7.54547	3.12412	7.63617
C	17.077	3.2045	17.1794
C	7.54579	3.1223	6.3863
C	18.3274	3.15808	17.1787
H	3.02878	2.49218	19.8028
H	4.93081	2.52803	21.7041
H	4.89669	3.72839	12.6517
H	3.00491	3.64751	14.5541
H	9.21814	4.48876	11.7891
H	9.24297	4.45587	9.36881
H	5.85007	1.79841	9.37661
H	5.87746	1.77709	11.7969
H	12.9061	1.62785	18.6135
H	15.3256	1.64068	18.633
H	15.3329	4.82926	15.7358
H	12.9086	4.83077	15.7416
C	11.0275	2.79299	14.6721
C	10.0616	2.75953	13.7033
C	8.78984	3.03274	14.3338
N	8.99959	3.1862	15.7122
C	10.3801	3.07299	15.9309
C	10.0534	3.53745	20.6472
C	11.0206	3.5577	19.6793
C	10.3825	3.28437	18.4122
N	9.00739	3.11903	18.6256
C	8.79129	3.25186	20.0047
C	11.0847	3.19821	17.1695
C	7.55101	3.13532	20.7089
C	2.46829	3.04475	17.1713
C	7.55114	3.13117	22.2557
C	6.73727	3.99323	0.094078
C	6.73245	3.99443	1.50433
C	7.55003	3.12488	2.28564
C	8.36854	2.25891	1.50135
C	8.36477	2.26589	0.091095
C	1.69008	2.1547	16.3815
C	23.2232	2.14161	16.3815
C	22.4355	3.02312	17.1826
C	23.2193	3.90217	17.9871
C	24.6283	3.91279	17.9747
C	7.54874	3.12223	3.74844
C	20.9679	3.03953	17.1791
C	7.54708	3.12135	4.99762
C	19.7175	3.08337	17.1784
H	12.0888	2.61237	14.5544
H	10.1955	2.53557	12.6528
H	10.1744	3.7294	21.7061
H	12.0751	3.76896	19.8037
H	6.09047	4.7075	22.5326
H	6.08201	4.70159	2.01626
H	9.01881	1.54986	2.01098
H	9.01215	1.55382	22.5271
H	2.19898	1.42653	15.7508
H	22.7208	1.41571	15.7446
H	22.711	4.61838	18.6263
H	25.1308	4.64197	18.6087
C	24.2947	5.91183	3.19981
C	23.3287	5.87611	2.23149
C	22.0558	6.14428	2.8625
N	18.6343	0.006981	4.24086
C	23.6465	6.18661	4.45954
C	19.6872	0.367418	9.17492
C	20.6539	0.387984	8.20683
C	20.0163	0.107986	6.94068
N	22.2734	6.22787	7.15453
C	18.4261	0.0761	8.53358
C	20.7192	0.022264	5.69815
C	20.8175	6.25019	9.23802
C	15.7339	6.16718	5.70779
C	20.8178	6.25195	10.7846
C	16.3738	0.828357	11.5659
C	16.3694	0.834709	12.9764
C	20.8181	6.25673	13.7602
C	21.6352	5.38674	12.9789
C	21.6311	5.38888	11.5684
C	14.9457	5.28215	4.9219
C	13.533	5.27517	4.93268
C	12.755	6.15793	5.74198
C	9.9178	0.743012	6.54165
C	11.3264	0.748043	6.51847
C	20.818	6.25856	15.2228
C	11.2875	6.17969	5.74795
C	20.8177	6.25931	16.4719
C	10.037	6.22428	5.75001
H	25.3569	5.73661	3.08186
H	23.4634	5.65529	1.18057
H	19.8076	0.565215	10.2327
H	21.7078	0.603453	8.32936
H	15.727	1.54112	11.0563
H	15.7203	1.54451	13.486
H	22.285	4.67889	13.4908
H	22.2776	4.67448	11.0608
H	15.4468	4.55279	4.28606
H	13.0223	4.55272	4.29868
H	9.41745	1.46055	7.18597
H	11.8366	1.47407	7.14948
C	17.3488	5.82296	8.20981
C	18.3168	5.84196	9.17652
C	19.5772	6.13397	8.53404
N	19.3598	6.27214	7.15545
C	17.9847	6.10328	6.9432
C	14.6669	0.334022	2.23287
C	13.7019	0.300123	3.20256
C	14.3513	0.024591	4.4616
N	19.3628	6.20334	4.24178
C	15.9403	0.065282	2.86296
C	17.2801	6.18963	5.7016
C	20.8133	6.24963	2.15232
C	22.2653	0.047295	5.70252
C	20.8136	6.25139	0.607837
C	18.114	0.697666	22.7665
C	18.1268	0.693956	21.3567
C	20.8149	6.25409	20.5719
C	19.8713	5.52334	21.3541
C	19.8828	5.51706	22.7642
C	3.72968	5.4668	6.5109
C	5.13825	5.47542	6.53362
C	2.29796	0.065848	5.73648
C	1.51723	0.947161	4.92832
C	23.0505	0.93584	4.91777
C	20.816	6.25629	19.1105
C	3.76535	0.049559	5.74382
C	20.8169	6.25831	17.8606
C	5.0161	0.008176	5.74864
H	16.295	5.60731	8.33372
H	18.1975	5.64435	10.2346
H	14.5315	0.555404	1.18217
H	12.6399	0.476788	3.08508
H	18.8551	1.31546	0.323308
H	18.8828	1.28999	20.8491
H	19.1159	4.92838	20.845
H	19.1414	4.89788	0.319177
H	3.22118	4.73788	7.1403
H	5.64101	4.75807	7.1761
H	2.02561	1.67231	4.29547
H	22.5469	1.66458	4.28331
Cu	7.55016	3.14418	17.1718
Cu	20.8162	6.24994	5.70068

## Sheet: GDY
21
HEB-2DP\(3)
C	-1.7925	4.78809	1.74674
C	-0.564258	4.79011	1.74733
C	0.922439	4.79331	1.74775
C	1.65451	3.57041	1.75257
C	3.08257	3.55692	1.75199
C	3.8001	4.78179	1.7469
C	3.06802	6.00468	1.74208
C	1.63997	6.01821	1.74276
C	0.932359	2.31506	1.75186
C	3.81388	2.27971	1.75063
C	5.28675	4.78487	1.74674
C	3.79027	7.25998	1.74263
C	0.908704	7.29542	1.74438
C	0.330207	1.27109	1.7492
C	4.42138	1.2226	1.74862
C	0.301018	8.35245	1.74661
C	4.39252	8.3039	1.74516
C	6.51499	4.78661	1.74652
C	-3.02031	4.78661	1.74652
C	5.06868	0.097878	1.74661
C	5.09785	9.52566	1.7492
