# Supplementary material for: On-liquid surface synthesis of diyne-linked two-dimensional polymer crystals
Source: Nat Commun. 2025 Sep 8;16:8243. doi: 10.1038/s41467-025-63768-6 (PMC12417544; doi:10.1038/s41467-025-63768-6)
Supplement: Supplementary file 3 — Source Data [file 41467_2025_63768_MOESM3_ESM.zip › Source data Fig. 1.xlsx]

## Sheet: Fig. 1b
Time	Surface pressure		Time	Surface pressure
0.14	0.0056		0.14	0.0235
10.28	0.0003		10.23	0.075
20.36	0.0337		20.25	0.1179
30.39	3.998		30.38	11.9781
40.52	6.655		40.43	17.8694
50.65	8.097		50.47	18.476
60.77	4.6115		60.49	18.9198
70.9	2.10916		70.56	19.5006
81.02	1.36518		80.59	21.2333
91.15	0.98		90.63	22.338
101.28	0.7447		100.68	21.3507
111.4	0.55434		110.74	21.2266
121.53	0.54518		120.75	22.3693
131.65	0.48542		130.77	23.0615
141.78	0.42349		140.89	21.6152
151.91	0.4106		150.91	21.2795
161.89	0.39542		160.95	21.0418
172.02	0.37096		170.97	20.8885
182.1	0.35482		181.06	20.783
192.22	0.34458		191.08	20.6959
202.35	0.33627		201.11	20.6342
212.48	0.3306		211.12	20.5434
222.6	0.31723		221.12	20.4862
232.71	0.32807		231.24	20.4233
242.71	0.32205		241.28	20.3698
252.84	0.32096		251.3	20.3309
262.92	0.32843		261.34	20.2944
272.92	0.30771		271.37	20.2708
283.05	0.31831		281.4	20.2345
293.14	0.31867		291.43	20.2013
303.14	0.30169		301.48	20.1741
313.25	0.31434		311.5	20.1655
323.25	0.31265		321.53	20.1257
333.36	0.31542		331.62	20.1115
343.49	0.30602		341.67	20.0746
353.6	0.30843		351.69	20.0527
363.73	0.31289		361.71	20.0336
373.85	0.31337		371.72	20.0087
383.98	0.3106		381.77	19.9839
404.07	0.31289		391.82	19.9611
424.19	0.30386		401.83	19.9343
444.3	0.30012		411.83	19.9143
464.41	0.30181		421.84	19.8982
484.5	0.3006		431.85	19.8772
504.63	0.29169		441.89	19.865
524.73	0.28627		451.96	19.8489
544.84	0.27783		461.98	19.8413
564.93	0.28241		472.12	19.8249
585.05	0.27964		482.19	19.8017
605.14	0.28145		492.2	19.7772
625.27	0.26892		502.24	19.7623
645.38	0.26265		512.24	19.7638
665.49	0.26506		522.27	19.7424
685.6	0.26349		532.32	19.7116
705.71	0.26422		542.33	19.7091
725.81	0.25602		552.37	19.7036
745.94	0.25349		562.39	19.6874
766.03	0.24819		572.43	19.6727
786.15	0.23795		582.48	19.6486
806.23	0.24337		592.49	19.631
826.34	0.2388		602.54	19.6062
846.45	0.23663		612.69	19.601
866.53	0.23928		622.81	19.5892
886.66	0.2359		632.82	19.5677
906.77	0.22422		642.88	19.5608
926.88	0.21627		652.93	19.5483
946.99	0.2253		662.97	19.5358
967.07	0.22012		672.99	19.5241
987.18	0.21361		683.04	19.5051
1007.28	0.21759		693.06	19.4959
1027.36	0.21325		703.08	19.4843
1047.45	0.20723		713.11	19.477
1067.58	0.20663		723.14	19.4557
1087.69	0.2006		733.28	19.4452
1107.8	0.2047		743.29	19.4389
1127.92	0.19916		753.34	19.4297
1148.01	0.19651		763.36	19.4102
1168.14	0.19639		773.39	19.4013
1188.25	0.18976		783.45	19.3865
1208.36	0.18711		793.45	19.3772
1228.47	0.18916		803.49	19.3637
1248.58	0.18892		813.5	19.3576
1268.7	0.18687		823.54	19.351
1288.79	0.1812		833.55	19.3377
1308.86	0.18241		843.65	19.332
1328.95	0.17663		853.71	19.3168
1349.05	0.17639		863.74	19.3069
1369.16	0.17843		873.76	19.2992
1389.25	0.16759		883.82	19.2889
1409.37	0.17506		893.86	19.2799
1429.46	0.17482		903.91	19.2728
1449.59	0.16663		913.93	19.2575
1469.69	0.15988		923.95	19.2463
1489.8	0.1641		933.98	19.2399
1509.89	0.16735		944.02	19.2315
1530	0.15952		954.04	19.222
1550.1	0.15771		964.08	19.2129
1570.2	0.15361		974.1	19.198
1590.31	0.15831		984.13	19.1987
1610.42	0.15614		994.17	19.1891
1630.53	0.15602		1004.21	19.1769
1650.64	0.15506		1014.24	19.1741
1670.72	0.15301		1024.27	19.164
1690.83	0.14289		1034.3	19.1562
1710.95	0.14687		1044.34	19.1504
1731.06	0.14735		1054.36	19.1389
1751.15	0.14337		1064.5	19.1286
1771.26	0.13759		1074.53	19.1163
1791.36	0.14096		1084.55	19.111
1811.46	0.14193		1094.71	19.1092
1831.55	0.14337		1104.75	19.0974
1851.68	0.14313		1114.78	19.093
1871.79	0.13627		1124.83	19.0801
1891.9	0.13265		1134.85	19.0739
1912.01	0.12783		1144.99	19.0675
1932.11	0.13217		1155.03	19.0555
1952.2	0.13241		1165.04	19.049
1972.33	0.12651		1175.06	19.0461
1992.44	0.13253		1185.12	19.0388
2012.55	0.12072		1195.15	19.0312
2032.67	0.12265		1205.17	19.0239
2052.76	0.12566		1215.3	19.0196
2072.86	0.1206		1225.33	19.0099
2092.99	0.12434		1235.36	19.0044
2113.1	0.11867		1245.48	18.9967
2133.21	0.11145		1255.49	18.9969
2153.32	0.11506		1265.53	19.0002
2173.41	0.11663		1275.56	18.9865
2193.45	0.11506		1285.69	18.9809
2213.51	0.10566		1295.83	18.9787
2233.59	0.11325		1305.97	18.9698
2253.66	0.11036		1316.02	18.9632
2273.74	0.10964		1326.02	18.9556
2293.84	0.10795		1336.03	18.9476
2313.91	0.10542		1346.16	18.9437
2334.03	0.10241		1356.18	18.9389
2354.12	0.09096		1366.31	18.932
2374.21	0.09133		1376.34	18.9274
2394.28	0.09084		1386.38	18.9237
2414.34	0.09229		1396.51	18.9186
2434.37	0.09084		1406.54	18.9114
2454.38	0.09169		1416.6	18.9098
2474.45	0.09145		1426.62	18.9078
2494.57	0.08819		1436.67	18.9005
2514.66	0.08928		1446.7	18.8937
2534.81	0.09072		1456.75	18.8864
2554.84	0.0806		1466.89	18.8807
2574.97	0.08108		1476.93	18.8761
2595.01	0.07952		1486.97	18.8746
2615.15	0.0788		1496.99	18.9001
2635.24	0.08361		1507.05	18.8652
2655.3	0.07831		1517.08	18.868
2675.34	0.06976		1527.11	18.8611
2695.43	0.07494		1537.16	18.8537
2715.47	0.07217		1547.18	18.8519
2735.53	0.07277		1557.24	18.8415
2755.64	0.08181		1567.28	18.847
2775.74	0.06398		1577.34	18.8445
2795.84	0.07205		1587.36	18.8404
2815.89	0.06096		1597.39	18.8335
2835.98	0.06241		1607.43	18.8368
2856.06	0.06253		1617.59	18.8311
2876.15	0.06024		1627.62	18.8256
2896.23	0.06084		1637.69	18.8217
2916.31	0.0547		1647.78	18.8207
2936.35	0.05735		1657.8	18.8149
2956.36	0.05651		1667.84	18.821
2976.46	0.06229		1677.87	18.8122
2996.51	0.05422		1687.91	18.7914
3016.57	0.05289		1697.92	18.7904
3036.58	0.04807		1707.96	18.7863
3056.65	0.05024		1717.99	18.7873
3076.73	0.04386		1728.01	18.779
3096.8	0.05795		1738.03	18.776
3116.9	0.04578		1748.04	18.7766
3136.95	0.04747		1758.11	18.7779
3157.06	0.04988		1768.14	18.7761
3177.06	0.05687		1778.19	18.7736
3197.15	0.04506		1788.23	18.7703
3217.24	0.04867		1798.3	18.7626
3237.35	0.04458		1808.37	18.759
3257.44	0.03639		1818.49	18.758
3277.44	0.04024		1828.5	18.7516
3297.45	0.04241		1838.56	18.7526
3317.45	0.03976		1848.59	18.7465
3337.51	0.04084		1858.6	18.7461
3357.61	0.04325		1868.62	18.7411
3377.63	0.03157		1878.66	18.7378
3397.71	0.02916		1888.68	18.7398
3417.84	0.04651		1898.7	18.7327
3437.89	0.02012		1908.71	18.728
3457.97	0.03205		1918.74	18.7299
3477.99	0.03602		1928.75	18.7223
3498.12	0.02566		1938.8	18.7229
3518.26	0.02952		1948.84	18.719
3538.37	0.02289		1958.87	18.7201
3558.46	0.01976		1968.88	18.717
3578.52	0.02831		1978.9	18.7081
3598.56	0.02133		1988.91	18.7089
3618.69	0.03253		1998.95	18.7112
3638.83	0.01964		2008.97	18.7086
3658.91	0.02229		2019	18.702
3678.92	0.02277		2029.04	18.7018
3699.06	0.01735		2039.07	18.6976
3719.2	0.03253		2049.09	18.6949
3739.32	0.01482		2059.1	18.6942
3759.4	0.01566		2069.16	18.6895
3779.43	0.01289		2079.3	18.6888
3799.45	0.00289		2089.3	18.6856
3819.46	0.0306		2099.44	18.6845
3839.59	0.01373		2109.44	18.6824
3859.59	0.01313		2119.45	18.6788
3879.7	0.01482		2129.47	18.6747
3899.71	0.00241		2139.49	18.6739
3919.81	0.01627		2149.56	18.6712
3939.82	0.01386		2159.57	18.663
3959.93	0.00446		2169.58	18.6589
3980	0.00241		2179.6	18.6592
4000.14	0.01205		2189.62	18.6554
4020.23	0.00398		2199.66	18.6518
4040.29	0.00494		2209.73	18.6475
4060.39	0.00651		2219.79	18.6438
4080.45	0.00265		2229.83	18.6361
4100.54	-0.00241		2239.85	18.6373
			2249.97	18.6328
			2260	18.63
			2270.05	18.628
			2280.17	18.6233
			2290.21	18.6187
			2300.23	18.6166
			2310.27	18.6133
			2320.27	18.6127
			2330.3	18.6066
			2340.42	18.5994
			2350.49	18.5972
			2360.52	18.5984
			2370.56	18.588
			2380.57	18.5852
			2390.62	18.5833
			2400.78	18.5787
			2410.81	18.577
			2420.85	18.5755
			2430.85	18.5739
			2440.86	18.5703
			2450.9	18.5659
			2460.92	18.5621
			2470.97	18.5596
			2481	18.5522
			2491.01	18.5518
			2501.05	18.5468
			2511.09	18.5403
			2521.09	18.5383
			2531.13	18.5329
			2541.26	18.5296
			2551.31	18.5328
			2561.33	18.5288
			2571.36	18.5228
			2581.43	18.5195
			2591.46	18.5151
			2601.48	18.5123
			2611.5	18.5083
			2621.53	18.5084
			2631.56	18.502
			2641.59	18.4996
			2651.6	18.4898
			2661.63	18.4852
			2671.69	18.4885
			2681.74	18.4859
			2691.76	18.4881
			2701.8	18.4777
			2711.81	18.4766
			2721.85	18.4712
			2731.87	18.4673
			2741.88	18.465
			2751.9	18.4605
			2761.91	18.4591
			2771.98	18.4577
			2782.01	18.4533
			2792.04	18.4489
			2802.1	18.4424
			2812.13	18.4419
			2822.18	18.4381
			2832.19	18.433
			2842.21	18.4315
			2852.23	18.4305
			2862.29	18.4245
			2872.33	18.4247
			2882.36	18.4287
			2892.48	18.4164
			2902.51	18.4166
			2912.63	18.4115
			2922.68	18.4109
			2932.71	18.4099
			2942.86	18.4075
			2952.89	18.3987
			2962.93	18.3969
			2972.98	18.3957
			2983.02	18.3921
			2993.06	18.3871
			3003.09	18.3888
			3013.16	18.3845
			3023.2	18.3772
			3033.29	18.3784
			3043.33	18.3782
			3053.39	18.3715
			3063.43	18.3697
			3073.49	18.3668
			3083.5	18.3611
			3093.64	18.3573
			3103.66	18.3568
			3113.69	18.3482
			3123.73	18.3522
			3133.87	18.3475
			3144.01	18.3473
			3154.04	18.3419
			3164.05	18.3447
			3174.06	18.3372
			3184.1	18.3351
			3194.13	18.3334
			3204.14	18.3321
			3214.18	18.3269
			3224.23	18.3257
			3234.26	18.3194
			3244.29	18.3218
			3254.34	18.3223
			3264.37	18.3179
			3274.39	18.3191
			3284.43	18.3174
			3294.47	18.3059
			3304.51	18.3095
			3314.57	18.3067
			3324.61	18.3072
			3334.63	18.3044
			3344.79	18.3008
			3354.83	18.2957
			3364.86	18.2937
			3374.99	18.2936
			3385	18.2857
			3395.02	18.2847
			3405.06	18.2791
			3415.08	18.2838
			3425.21	18.2802
			3435.23	18.2691
			3445.27	18.2605
			3455.4	18.2634
			3465.41	18.2683
			3475.43	18.2631
			3485.44	18.2602
			3495.46	18.2584
			3505.49	18.2653
			3515.52	18.2582
			3525.59	18.2536
			3535.63	18.2467
			3545.64	18.2474
			3555.67	18.2406
			3565.69	18.2435
			3575.73	18.2442
			3585.75	18.2404
			3595.79	18.2337
			3605.8	18.233
			3615.83	18.236
			3625.89	18.2284
			3635.91	18.229
			3646.04	18.2257
			3656.08	18.2287
			3666.1	18.2213
			3676.12	18.2274
			3686.17	18.2184
			3696.21	18.2182
			3706.22	18.213
			3716.34	18.2146
			3726.4	18.2085
			3736.44	18.2049
			3746.49	18.2084
			3756.49	18.2069
			3766.56	18.2049
			3776.57	18.2043
			3786.62	18.1996
			3796.64	18.197
			3806.65	18.193
			3816.79	18.1961
			3826.82	18.1893
			3836.89	18.1851
			3846.9	18.1819
			3856.98	18.1812
			3867	18.1821
			3877.01	18.1749
			3887.09	18.1792
			3897.22	18.1707
			3907.25	18.1715
			3917.29	18.1686
			3927.31	18.166
			3937.35	18.1642
			3947.39	18.1615
			3957.54	18.1614
			3967.56	18.1549
			3977.58	18.1509
			3987.58	18.1538
			3997.6	18.1509
			4007.66	18.1505
			4017.69	18.1475
			4027.71	18.1483
			4037.73	18.1449
			4047.76	18.1458
			4057.81	18.1412
			4067.84	18.1399
			4077.84	18.1359
			4087.91	18.1304
			4097.93	18.1317
			4107.94	18.1327
			4117.97	18.1307
			4128.01	18.1272
			4138.04	18.1221
			4148.05	18.1197
			4158.06	18.1202
			4168.11	18.1198
			4178.14	18.1157
			4188.17	18.116
			4198.21	18.1115
			4208.24	18.1099
			4218.29	18.1094
			4228.32	18.1116
			4238.36	18.109
			4248.41	18.1112
			4258.43	18.1075
			4268.46	18.1065
			4278.47	18.1043
			4288.48	18.107
			4298.48	18.1059
			4308.52	18.1065
			4318.57	18.1013
			4328.62	18.1016
			4338.62	18.098
			4348.75	18.0995
			4358.77	18.0926
			4368.8	18.0939
			4378.83	18.0877
			4388.88	18.0842
			4398.92	18.0895
			4409.05	18.0822
			4419.06	18.0898
			4429.08	18.087
			4439.11	18.0855
			4449.13	18.0777
			4459.15	18.0767
			4469.2	18.0735
			4479.22	18.0716
			4489.25	18.0695
			4499.28	18.0685
			4509.31	18.0672
			4519.36	18.0646
			4529.5	18.0717
			4539.52	18.0647
			4549.57	18.0638
			4559.7	18.0573
			4569.73	18.0637
			4579.81	18.0595
			4589.84	18.0604
			4599.93	18.0579
			4609.94	18.0581
			4620.07	18.0547
			4630.11	18.0529
			4640.18	18.0538
			4650.22	18.0536
			4660.27	18.0478
			4670.31	18.0511
			4680.36	18.0454
			4690.39	18.0438
			4700.44	18.0422
			4710.45	18.0405
			4720.48	18.0402
			4730.52	18.039
			4740.58	18.037
			4750.62	18.0342
			4760.67	18.0341
			4770.68	18.0369
			4780.83	18.0327
			4790.86	18.0323
			4800.98	18.0257
			4810.99	18.0274
			4821.02	18.0249
			4831.05	18.0213
			4841.07	18.02
			4851.08	18.0218
			4861.12	18.0165
			4871.17	18.0152
			4881.21	18.0124
			4891.23	18.0149
			4901.25	18.0118
			4911.31	18.0103
			4921.32	18.0091
			4931.37	18.0063
			4941.41	18.0123
			4951.45	18.008
			4961.58	18.0046
			4971.61	18.0063
			4981.64	18.0054
			4991.65	18.0003
			5001.68	17.999
			5011.68	17.995
			5021.73	17.9994
			5031.77	17.9935
			5041.78	17.994
			5051.94	17.9929
			5061.97	17.999
			5071.99	17.9962
			5082.04	17.9876
			5092.07	17.9895
			5102.22	17.9902
			5112.26	17.9861
			5122.28	17.988
			5132.3	17.9813
			5142.32	17.9851
			5152.39	17.9824
			5162.4	17.98
			5172.41	17.9816
			5182.44	17.9804
			5192.49	17.9784
			5202.5	17.9779
			5212.53	17.9722
			5222.55	17.973
			5232.67	17.9721
			5242.7	17.9734
			5252.71	17.9689
			5262.75	17.9714
			5272.77	17.9709
			5282.81	17.9663
			5292.83	17.9681
			5302.85	17.9676
			5312.98	17.9661
			5323.12	17.9623
			5333.16	17.9724
			5343.16	17.9673
			5353.17	17.968
			5363.23	17.9707
			5373.24	17.9701
			5383.27	17.9658
			5393.32	17.97
			5403.36	17.97
			5413.37	17.9722
			5423.4	17.9692
			5433.42	17.9711
			5443.45	17.9761
			5453.52	17.9681
			5463.54	17.9667
			5473.59	17.9661
			5483.66	17.9682
			5493.68	17.9685
			5503.74	17.9669
			5513.8	17.9613
			5523.83	17.964
			5533.88	17.9626
			5543.91	17.9566
			5553.94	17.9594
			5563.96	17.9565
			5574.01	17.9679
			5584.16	17.9589
			5594.17	17.9574
			5604.22	17.9548
			5614.27	17.9529
			5624.29	17.9529
			5634.3	17.956
			5644.37	17.954
			5654.45	17.9555
			5664.49	17.9513
			5674.53	17.9473
			5684.59	17.9422
			5694.63	17.9464
			5704.66	17.9435
			5714.69	17.9449
			5724.71	17.9438
			5734.73	17.9419
			5744.75	17.9371
			5754.82	17.9326
			5764.89	17.9332
			5774.93	17.9324
			5784.98	17.9315
			5794.99	17.9313
			5805.05	17.9311
			5815.11	17.9286
			5825.13	17.9282
			5835.2	17.9282
			5845.21	17.9235
			5855.22	17.9188
			5865.27	17.9194
			5875.29	17.9186
			5885.29	17.9145
			5895.33	17.9142
			5905.39	17.9144
			5915.52	17.9127
			5925.55	17.9129
			5935.7	17.9149
			5945.84	17.9139
			5955.86	17.9095
			5965.88	17.9087
			5975.92	17.9091
			5985.95	17.9095
			5995.96	17.9131
			6006.01	17.9063
			6016.06	17.9089
			6026.2	17.9129
			6036.26	17.9136
			6046.32	17.9198
			6056.33	17.916
			6066.34	17.9119
			6076.48	17.9091
			6086.52	17.9118
			6096.53	17.9106
			6106.55	17.9053
			6116.56	17.9066
			6126.61	17.9063
			6136.75	17.9062
			6146.75	17.9031
			6156.82	17.911
			6166.94	17.9072
			6176.96	17.906
			6186.99	17.9017
			6197.05	17.8989
			6207.09	17.9014
			6217.1	17.9071
			6227.11	17.9023
			6237.16	17.8994
			6247.19	17.8959
			6257.22	17.8968
			6267.27	17.8953
			6277.34	17.8919
			6287.35	17.8905
			6297.39	17.8911
			6307.4	17.8908
			6317.46	17.8875
			6327.5	17.8875
			6337.62	17.8883
			6347.65	17.8859
			6357.78	17.8843
			6367.9	17.8841
			6377.94	17.8815
			6387.97	17.8825
			6397.98	17.8824
			6408	17.8799
			6418.01	17.8822
			6428.02	17.8806
			6438.05	17.8804
			6448.07	17.8785
			6458.08	17.8775
			6468.13	17.88
			6478.26	17.881
			6488.32	17.8772
			6498.45	17.874
			6508.52	17.8736
			6518.57	17.8717
			6528.62	17.8728
			6538.69	17.8732
			6548.7	17.8728
			6558.79	17.8684
			6568.81	17.8691
			6578.86	17.8674
			6588.93	17.8696
			6598.97	17.8687
			6609.01	17.8681
			6619.05	17.8641
			6629.08	17.8642
			6639.12	17.8648
			6649.16	17.863
			6659.22	17.8608
			6669.28	17.8643
			6679.3	17.8677
			6689.33	17.8704
			6699.46	17.8848
			6709.49	17.8827
			6719.51	17.882
			6729.51	17.8775
			6739.55	17.8821
			6749.58	17.8834
			6759.69	17.8874
			6769.75	17.8898
			6779.8	17.8843
			6789.82	17.8913
			6799.87	17.8883
			6809.9	17.8899
			6819.92	17.8825
			6829.97	17.8839
			6840	17.8789
			6850.11	17.8826
			6860.13	17.874
			6870.2	17.8724
			6880.25	17.875
			6890.28	17.8724
			6900.32	17.8661
			6910.33	17.8732
			6920.36	17.8685
			6930.43	17.8719
			6940.45	17.8692
			6950.5	17.8639
			6960.54	17.8648
			6970.54	17.8612
			6980.6	17.8612
			6990.73	17.861
			7000.74	17.8578
			7010.88	17.8537
			7020.94	17.8576
			7030.96	17.8571
			7041	17.8573
			7051.05	17.8555
			7061.19	17.856
			7071.24	17.8527
			7081.27	17.8523
			7091.33	17.8511
			7101.33	17.8498
			7111.48	17.8482
			7121.48	17.8499
			7131.51	17.8471
			7141.52	17.8446
			7151.57	17.8416
			7161.62	17.841
			7171.65	17.8419
			7181.77	17.8405
			7191.82	17.84
			7201.85	17.8383
			7211.89	17.8357
			7221.91	17.8394
			7231.92	17.8354
			7241.93	17.8363
			7251.95	17.8333
			7261.97	17.8336
			7272.03	17.8344
			7282.15	17.836
			7292.16	17.8314
			7302.18	17.8386
			7312.23	17.8362
			7322.27	17.8367
			7332.31	17.8442
			7342.37	17.8344
			7352.5	17.8348
			7362.52	17.8337
			7372.61	17.8309
			7382.77	17.8261
			7392.8	17.8251
			7402.83	17.8248
			7412.85	17.8238
			7422.86	17.8196
			7432.9	17.8183
			7442.94	17.8164
			7453.08	17.8183
			7463.11	17.8176
			7473.18	17.8208
			7483.26	17.8174
			7493.3	17.8164
			7503.33	17.8141
			7513.34	17.8137
			7523.34	17.8138
			7533.41	17.8164
			7543.47	17.8176
			7553.51	17.8173
			7563.55	17.812
			7573.59	17.8193
			7583.63	17.8144
			7593.65	17.8185
			7603.68	17.8155
			7613.69	17.8123
			7623.71	17.8141
			7633.74	17.8135
			7643.85	17.8138
			7653.91	17.8112
			7663.95	17.813
			7673.95	17.8132
			7683.96	17.8089
			7693.99	17.8133
			7703.99	17.8101
			7714.04	17.8084
			7724.12	17.8119
			7734.14	17.8087
			7744.19	17.8044
			7754.32	17.8019
			7764.36	17.8016
			7774.37	17.8014
			7784.37	17.7969
			7794.41	17.7967
			7804.42	17.7971
			7814.43	17.7948
			7824.48	17.7943
			7834.5	17.7935
			7844.53	17.7914
			7854.54	17.7936
			7864.6	17.7913
			7874.61	17.7959
			7884.71	17.7901
			7894.73	17.7891
			7904.77	17.7901
			7914.93	17.7934
			7925.07	17.7908
			7935.09	17.7899
			7945.11	17.7904
			7955.23	17.7881
			7965.24	17.7887
			7975.26	17.7892
			7985.29	17.787
			7995.32	17.7856
			8005.35	17.7858
			8015.38	17.7883
			8025.5	17.7857
			8035.52	17.7842
			8045.57	17.7829
			8055.62	17.7861
			8065.62	17.7829
			8075.65	17.7823
			8085.66	17.7834
			8095.71	17.7827
			8105.75	17.782
			8115.8	17.7778
			8125.83	17.7783
			8135.91	17.781
			8146.04	17.781
			8156.17	17.786
			8166.18	17.7878
			8176.19	17.7796
			8186.24	17.7875
			8196.3	17.7839
			8206.35	17.7825
			8216.43	17.7819
			8226.58	17.7792
			8236.7	17.7828
			8246.77	17.7834
			8256.81	17.7846
			8266.87	17.7828
			8277	17.7793
			8287.01	17.7813
			8297.05	17.7787
			8307.06	17.7775
			8317.13	17.7797
			8327.27	17.7757
			8337.27	17.7783
			8347.33	17.7764
			8357.38	17.7794
			8367.42	17.7784
			8377.5	17.7764
			8387.53	17.779
			8397.57	17.7826
			8407.62	17.7777
			8417.64	17.7719
			8427.66	17.778
			8437.66	17.7804
			8447.7	17.7806
			8457.74	17.7747
			8467.77	17.7754
			8477.82	17.7742
			8487.84	17.7741
			8497.98	17.7757
			8508.12	17.7736
			8518.13	17.7724
			8528.28	17.7699
			8538.41	17.7736
			8548.54	17.7701
			8558.55	17.7691
			8568.56	17.7668
			8578.58	17.7651
			8588.63	17.7671
			8598.69	17.7654
			8608.81	17.7622
			8618.84	17.7644
			8629	17.763
			8639.12	17.7627
			8649.15	17.7621
			8659.18	17.7617
			8669.19	17.7608
			8679.21	17.7607
			8689.21	17.7642
			8699.23	17.7622
			8709.28	17.7597
			8719.34	17.7594
			8729.4	17.7574
			8739.48	17.7597
			8749.5	17.7575
			8759.52	17.7589
			8769.55	17.7556
			8779.59	17.7557
			8789.65	17.7599
			8799.71	17.7544
			8809.74	17.7569
			8819.76	17.7532
			8829.84	17.7517
			8839.91	17.7575
			8849.92	17.7546
			8859.96	17.755
			8869.99	17.7585
			8880.03	17.7582
			8890.17	17.7564
			8900.24	17.7543
			8910.38	17.7595
			8920.41	17.7603
			8930.47	17.7602
			8940.49	17.7548
			8950.62	17.7491
			8960.64	17.757
			8970.69	17.7545
			8980.72	17.755
			8990.86	17.7511
			9000.88	17.7569
			9010.89	17.7548
			9020.92	17.755
			9030.98	17.7512
			9041.12	17.7563
			9051.13	17.7516
			9061.17	17.754
			9071.24	17.7572
			9081.26	17.7498
			9091.3	17.7456
			9101.33	17.7479
			9111.37	17.7481
			9121.42	17.7438
			9131.47	17.7458
			9141.47	17.7435
			9151.5	17.7449
			9161.51	17.7438
			9171.57	17.7437
			9181.59	17.7419
			9191.72	17.7424
			9201.74	17.7475
			9211.77	17.7445
			9221.81	17.7409
			9231.95	17.7442
			9241.99	17.7433
			9252.02	17.7403
			9262.04	17.7425
			9272.05	17.7428
			9282.12	17.7411
			9292.16	17.7404
			9302.21	17.7402
			9312.36	17.7398
			9322.37	17.739
			9332.43	17.7379
			9342.44	17.739
			9352.47	17.7367
			9362.6	17.7377
			9372.67	17.7343
			9382.71	17.7389
			9392.86	17.736
			9402.91	17.7385
			9412.95	17.7367
			9422.96	17.7375
			9433.03	17.7362
			9443.08	17.7349
			9453.12	17.733
			9463.14	17.7322
			9473.14	17.7342
			9483.18	17.7328
			9493.22	17.7329
			9503.26	17.7298
			9513.29	17.729
			9523.29	17.7311
			9533.32	17.7332
			9543.43	17.7299
			9553.48	17.7298
			9563.51	17.727
			9573.56	17.727
			9583.58	17.7265
			9593.59	17.7256
			9603.61	17.7282
			9613.67	17.727
			9623.67	17.7272
			9633.73	17.7277
			9643.76	17.7275
			9653.78	17.7244
			9663.83	17.7244
			9673.89	17.7217
			9683.9	17.7228
			9693.94	17.7234
			9703.94	17.7189
			9713.97	17.7216
			9723.99	17.7202
			9734.01	17.7194
			9744.06	17.7208
			9754.1	17.719
			9764.16	17.7149
			9774.22	17.7157
			9784.26	17.7171
			9794.29	17.7164
			9804.33	17.7148
			9814.47	17.7145
			9824.49	17.7163
			9834.52	17.7133
			9844.53	17.7163
			9854.57	17.7151
			9864.59	17.715
			9874.67	17.718
			9884.7	17.7217
			9894.74	17.7158
			9904.75	17.7217
			9914.81	17.711
			9924.9	17.7189
			9934.93	17.7152
			9944.95	17.7206
			9954.97	17.7168
			9965.01	17.716
			9975.07	17.7161
			9985.08	17.7165
			9995.11	17.7179
			10005.2	17.7169
			10015.2	17.7137
			10025.2	17.7124
			10035.3	17.7179
			10045.4	17.7194
			10055.5	17.7132
			10065.5	17.7143
			10075.6	17.7093
			10085.7	17.7091
			10095.7	17.7185
			10105.8	17.7208
			10115.8	17.7126
			10125.9	17.7109
			10135.9	17.71
			10146	17.7089
			10156.1	17.7092
			10166.1	17.7089
			10176.1	17.7081
			10186.2	17.7101
			10196.2	17.6989
			10206.3	17.7098
			10216.4	17.7077
			10226.5	17.7057
			10236.6	17.7081
			10246.6	17.7078
			10256.6	17.7077
			10266.7	17.7154
			10276.7	17.7047
			10286.7	17.7039
			10296.7	17.7049
			10306.8	17.7045
			10316.8	17.7025
			10326.8	17.7039
			10336.9	17.7033
			10347	17.7029
			10357.1	17.7043
			10367.1	17.7009
			10377.3	17.7011
			10387.3	17.699
			10397.5	17.6987
			10407.5	17.6992
			10417.6	17.7018
			10427.6	17.6992
			10437.6	17.6952
			10447.7	17.7007
			10457.7	17.6999
			10467.7	17.6966
			10477.8	17.6984
			10487.8	17.701
			10497.8	17.6979
			10507.9	17.698
			10517.9	17.6958
			10528	17.6962
			10538	17.7002
			10548.1	17.699
			10558.1	17.6951
			10568.1	17.7033
			10578.1	17.7067
			10588.2	17.702
			10598.2	17.7021
			10608.3	17.7034
			10618.3	17.7065
			10628.3	17.7014
			10638.4	17.7009
			10648.4	17.6986
			10658.5	17.7008
			10668.5	17.7055
			10678.6	17.7046
			10688.8	17.7014
			10698.8	17.7003
			10708.9	17.6982
			10719	17.7038
			10729	17.7041
			10739.1	17.7066
			10749.1	17.7006
			10759.2	17.7006
			10769.2	17.6979
			10779.4	17.7008
			10789.4	17.6962
			10799.5	17.6978
			10809.5	17.6966
			10819.5	17.6964
			10829.5	17.6937
			10839.5	17.6958
			10849.6	17.6932
			10859.6	17.6931
			10869.6	17.6925
			10879.7	17.694
			10889.8	17.6982
			10899.8	17.6945
			10909.9	17.6979
			10919.9	17.7037
			10929.9	17.7011
			10940	17.7014
			10950	17.6972
			10960.2	17.7005
			10970.2	17.6977
			10980.3	17.6984
			10990.3	17.6966
			11000.4	17.6978
			11010.4	17.6986
			11020.5	17.6977
			11030.5	17.6951
			11040.5	17.6921
			11050.6	17.6903
			11060.6	17.6927
			11070.6	17.6852
			11080.7	17.6889
			11090.7	17.6887
			11100.7	17.689
			11110.8	17.6861
			11120.8	17.684
			11130.8	17.6858
			11140.9	17.6856
			11150.9	17.6821
			11161	17.6852
			11171.1	17.6826
			11181.2	17.6846
			11191.2	17.685
			11201.3	17.6834
			11211.3	17.6843
			11221.4	17.6815
			11231.5	17.6807
			11241.5	17.6823
			11251.6	17.6832
			11261.7	17.6855
			11271.8	17.6777
			11281.8	17.6779
			11291.8	17.6785
			11301.8	17.6792
			11311.9	17.6763
			11322	17.6743
			11332.1	17.6783
			11342.1	17.6749
			11352.2	17.6744
			11362.2	17.6737
			11372.2	17.6765
			11382.3	17.6742
			11392.4	17.6759
			11402.5	17.6744
			11412.5	17.6787
			11422.5	17.6737
			11432.6	17.6781
			11442.6	17.673
			11452.7	17.6752
			11462.7	17.6748
			11472.8	17.6729
			11482.8	17.6797
			11492.8	17.6783
			11502.8	17.6771
			11512.9	17.6753
			11522.9	17.6751
			11533	17.6746
			11543.1	17.678
			11553.1	17.6767
			11563.1	17.6815
			11573.2	17.6708
			11583.2	17.6724
			11593.2	17.6763
			11603.2	17.6803
			11613.4	17.6768
			11623.4	17.6755
			11633.4	17.6783
			11643.5	17.678
			11653.5	17.6772
			11663.5	17.6696
			11673.5	17.6727
			11683.6	17.6755
			11693.6	17.6749
			11703.7	17.6753
			11713.7	17.6712
			11723.8	17.6749
			11733.8	17.6748
			11743.8	17.6722
			11753.9	17.6681
			11764	17.6724
			11774	17.6692
			11784	17.6689
			11794	17.6671
			11804	17.6661
			11814.1	17.6671
			11824.1	17.6663
			11834.1	17.6662
			11844.3	17.6661
			11854.3	17.6641
			11864.5	17.6639
			11874.5	17.6642
			11884.5	17.6632
			11894.6	17.6645
			11904.7	17.6622
			11914.8	17.6596
			11924.8	17.66
			11934.9	17.6608
			11944.9	17.6603
			11955	17.6601
			11965.1	17.6642
			11975.1	17.6582
			11985.1	17.6555
			11995.1	17.6584
			12005.1	17.6594
			12015.1	17.6558
			12025.1	17.6533
			12035.2	17.6522
			12045.2	17.6533
			12055.2	17.6571
			12065.2	17.654
			12075.3	17.6543
			12085.3	17.6542
			12095.4	17.6529
			12105.5	17.6536
			12115.5	17.6546
			12125.5	17.6552
			12135.5	17.6517
			12145.6	17.6538
			12155.7	17.6522
			12165.7	17.652
			12175.8	17.6495
			12185.8	17.6493
			12195.9	17.649
			12206	17.652
			12216	17.6519
			12226	17.6498
			12236	17.6499
			12246.1	17.6501
			12256.2	17.649
			12266.2	17.6527
			12276.2	17.65
			12286.2	17.6534
			12296.3	17.6506
			12306.3	17.6509
			12316.4	17.6507
			12326.4	17.6516
			12336.4	17.6488
			12346.5	17.6494
			12356.6	17.6494
			12366.6	17.649
			12376.7	17.6482
			12386.8	17.6481
			12396.8	17.6496
			12406.8	17.6491
			12417	17.6461
			12427	17.6492
			12437	17.6466
			12447.1	17.6477
			12457.2	17.6456
			12467.2	17.6462
			12477.3	17.6477
			12487.3	17.6508
			12497.4	17.6503
			12507.4	17.6498
			12517.5	17.6502
			12527.5	17.6462
			12537.5	17.654
			12547.7	17.647
			12557.8	17.6467
			12568	17.646
			12578	17.6492
			12588	17.6478
			12598.1	17.6483
			12608.1	17.6458
			12618.1	17.6564
			12628.3	17.653
			12638.3	17.6532
			12648.3	17.6524
			12658.4	17.6495
			12668.4	17.6485
			12678.5	17.6516
			12688.6	17.6473
			12698.6	17.6481
			12708.6	17.6486
			12718.6	17.6467
			12728.7	17.6445
			12738.7	17.6454
			12748.7	17.6449
			12758.8	17.6483
			12768.8	17.6441
			12778.8	17.6445
			12789	17.6427
			12799	17.6448
			12809.1	17.6418
			12819.1	17.6376
			12829.2	17.6402
			12839.2	17.6392
			12849.2	17.6383
			12859.3	17.6392
			12869.3	17.6372
			12879.3	17.6382
			12889.4	17.6388
			12899.5	17.6389
			12909.5	17.6396
			12919.7	17.6409
			12929.7	17.6411
			12939.7	17.6367
			12949.7	17.636
			12959.8	17.6384
			12969.8	17.6368
			12979.8	17.6367
			12989.9	17.6407
			12999.9	17.6401
			13010	17.6421
			13020	17.6406
			13030.1	17.6478
			13040.1	17.6445
			13050.1	17.6454
			13060.3	17.6462
			13070.3	17.6411
			13080.4	17.6453
			13090.4	17.6401
			13100.4	17.6454
			13110.5	17.6407
			13120.5	17.6431
			13130.5	17.642
			13140.5	17.6423
			13150.5	17.642
			13160.5	17.6399
			13170.6	17.642
			13180.6	17.646
			13190.6	17.6379
			13200.7	17.6449
			13210.8	17.6456
			13220.9	17.6382
			13231.1	17.6444
			13241.1	17.6431
			13251.1	17.6345
			13261.1	17.6351
			13271.1	17.6425
			13281.2	17.6395
			13291.2	17.6372
			13301.3	17.645
			13311.3	17.6372
			13321.3	17.6418
			13331.4	17.6393
			13341.4	17.6382
			13351.5	17.6379
			13361.5	17.6364
			13371.5	17.6357
			13381.6	17.636
			13391.6	17.6351
			13401.7	17.6329
			13411.7	17.636
			13421.8	17.6381
			13431.9	17.6316
			13441.9	17.6344
			13451.9	17.6321
			13462	17.6351
			13472.1	17.6341
			13482.1	17.6314
			13492.3	17.6317
			13502.3	17.6335
			13512.3	17.6319
			13522.4	17.6329
			13532.6	17.6335
			13542.6	17.6329
			13552.7	17.6303
			13562.7	17.6296
			13572.8	17.6327
			13582.8	17.6299
			13592.8	17.6277
			13602.8	17.6273
			13612.9	17.6305
			13623	17.6289
			13633.1	17.626
			13643.1	17.6276
			13653.2	17.627
			13663.2	17.6271
			13673.3	17.6249
			13683.3	17.6263
			13693.4	17.6237
			13703.4	17.6229
			13713.5	17.6217
			13723.5	17.6204
			13733.7	17.6209
			13743.7	17.6184
			13753.8	17.6211
			13763.8	17.6204
			13773.9	17.6201
			13783.9	17.6206
			13794.1	17.6199
			13804.1	17.6195
			13814.2	17.6181
			13824.2	17.6214
			13834.3	17.6216
			13844.3	17.6223
			13854.4	17.6175
			13864.4	17.62
			13874.5	17.6213
			13884.5	17.6201
			13894.6	17.6182
			13904.6	17.6184
			13914.6	17.6191
			13924.7	17.6186
			13934.7	17.6147
			13944.7	17.6145
			13954.8	17.6133
			13964.8	17.6142
			13974.9	17.6143
			13985	17.6112
			13995	17.612
			14005	17.6136
			14015.2	17.6147
			14025.2	17.6165
			14035.3	17.6114
			14045.4	17.6112
			14055.4	17.6097
			14065.5	17.6085
			14075.5	17.6088
			14085.5	17.6123
			14095.6	17.6061
			14105.6	17.6083
			14115.7	17.6097
			14125.8	17.606
			14135.8	17.6072
			14145.8	17.6031
			14155.8	17.6009
			14166	17.6046
			14176	17.6012
			14186	17.6054
			14196	17.6066
			14206.1	17.6037
			14216.2	17.607
			14226.2	17.6092
			14236.3	17.6051
			14246.4	17.6076
			14256.4	17.6072
			14266.4	17.6108
			14276.4	17.6101
			14286.5	17.6156
			14296.5	17.6124
			14306.6	17.6098
			14316.6	17.6159
			14326.6	17.6085
			14336.6	17.6131
			14346.6	17.6189
			14356.6	17.6116
			14366.7	17.616
			14376.7	17.6167
			14386.7	17.6164
			14396.8	17.6092
			14406.8	17.6116
			14416.8	17.6084
			14426.9	17.6154
			14436.9	17.6097
			14446.9	17.6156
			14456.9	17.6092
			14466.9	17.6109
			14477	17.6088
			14487	17.6158
			14497	17.6094
			14507	17.6123
			14517	17.615
			14527.1	17.6144
			14537.1	17.6079
			14547.1	17.6089
			14557.2	17.6091
			14567.2	17.6091
			14577.4	17.6134
			14587.4	17.6078
			14597.5	17.6105
			14607.5	17.6052
			14617.5	17.6095
			14627.5	17.6086
			14637.6	17.6028
			14647.6	17.6063
			14657.7	17.6062
			14667.8	17.6058
			14677.9	17.6036
			14688	17.6058
			14698.1	17.6038
			14708.1	17.6054
			14718.1	17.6059
			14728.1	17.6072
			14738.2	17.6052
			14748.2	17.6019
			14758.2	17.6022
			14768.3	17.6016
			14778.3	17.6036
			14788.4	17.6045
			14798.4	17.6032
			14808.4	17.6023
			14818.4	17.6022
			14828.5	17.6028
			14838.6	17.6041
			14848.6	17.5993
			14858.6	17.6034
			14868.7	17.6009
			14878.7	17.5999
			14888.8	17.5995
			14898.9	17.6013
			14908.9	17.6007
			14918.9	17.6
			14929	17.6009
			14939.1	17.5993
			14949.1	17.5981
			14959.2	17.5997
			14969.2	17.595
			14979.2	17.5927
			14989.2	17.59
			14999.3	17.5965
			15009.3	17.5932
			15019.3	17.5926
			15029.4	17.6105
			15039.5	17.5976
			15049.5	17.607
			15059.6	17.6044
			15069.6	17.6092
			15079.7	17.6062
			15089.7	17.6067
			15099.7	17.6012
			15109.8	17.6014
			15119.8	17.6054
			15129.8	17.6025
			15139.9	17.6047
			15150	17.5992
			15160.1	17.6037
			15170.1	17.5978
			15180.1	17.603
			15190.2	17.6007
			15200.2	17.6013
			15210.2	17.5959
			15220.2	17.5987
			15230.4	17.5937
			15240.4	17.5994
			15250.5	17.5969
			15260.5	17.597
			15270.5	17.5964
			15280.5	17.6015
			15290.6	17.6053
			15300.6	17.5964
			15310.7	17.5953
			15320.7	17.5911
			15330.9	17.5951
			15340.9	17.5995
			15350.9	17.5946
			15360.9	17.5963
			15371	17.5908
			15381	17.5919
			15391.1	17.5942
			15401.2	17.5928
			15411.2	17.5931
			15421.3	17.5974
			15431.3	17.5965
			15441.3	17.5966
			15451.4	17.5978
			15461.4	17.596
			15471.5	17.5953
			15481.5	17.5987
			15491.6	17.5956
			15501.6	17.5965
			15511.6	17.597
			15521.7	17.5965
			15531.7	17.5935
			15541.8	17.5959
			15551.9	17.5915
			15561.9	17.5928
			15572	17.5884
			15582.1	17.5922
			15592.1	17.5921
			15602.2	17.5909
			15612.2	17.5924
			15622.4	17.5914
			15632.4	17.589
			15642.4	17.589
			15652.5	17.5908
			15662.5	17.59
			15672.7	17.589
			15682.7	17.5906
			15692.7	17.5867
			15702.8	17.5876
			15712.9	17.5894
			15722.9	17.5842
			15732.9	17.5856
			15742.9	17.5832
			15753	17.5834
			15763	17.5842
			15773.1	17.584
			15783.2	17.5829
			15793.2	17.5833
			15803.2	17.581
			15813.2	17.58
			15823.3	17.5825
			15833.3	17.5798
			15843.4	17.5799
			15853.4	17.5819
			15863.4	17.5796
			15873.5	17.5775
			15883.5	17.5766
			15893.5	17.5772
			15903.5	17.5777
			15913.5	17.5759
			15923.6	17.5747
			15933.7	17.5722
			15943.9	17.5716
			15953.9	17.5724
			15963.9	17.5758
			15974.1	17.5718
			15984.2	17.5728
			15994.2	17.5744
			16004.4	17.5817
			16014.4	17.5757
			16024.4	17.5781
			16034.4	17.5756
			16044.4	17.5733
			16054.5	17.5708
			16064.5	17.5722
			16074.6	17.5686
			16084.6	17.5732
			16094.7	17.5722
			16104.7	17.5715
			16114.8	17.5705
			16124.8	17.5708
			16134.9	17.5722
			16144.9	17.5721
			16155	17.5744
			16165	17.5735
			16175	17.5774
			16185	17.5747
			16195	17.5731
			16205	17.5741
			16215	17.573
			16225	17.5744
			16235.1	17.5721
			16245.2	17.5736
			16255.2	17.5711
			16265.3	17.5758
			16275.4	17.5739
			16285.4	17.5728
			16295.4	17.573
			16305.4	17.5729
			16315.5	17.5715
			16325.5	17.5731
			16335.6	17.5723
			16345.6	17.5694
			16355.7	17.573
			16365.7	17.5725
			16375.8	17.5739
			16385.8	17.5718
			16395.9	17.5715
			16405.9	17.5709
			16416	17.5714
			16426.1	17.572
			16436.1	17.5688
			16446.1	17.571
			16456.2	17.5666
			16466.2	17.567
			16476.2	17.5676
			16486.2	17.5661
			16496.3	17.5663
			16506.3	17.5647
			16516.3	17.5664
			16526.4	17.5642
			16536.4	17.57
			16546.4	17.5656
			16556.5	17.565
			16566.6	17.5637
			16576.8	17.5619
			16586.8	17.5613
			16596.8	17.5602
			16606.9	17.5643
			16616.9	17.5606
			16627	17.5598
			16637	17.558
			16647	17.5569
			16657	17.5573
			16667.1	17.5582
			16677.1	17.556
			16687.2	17.5564
			16697.2	17.556
			16707.2	17.5551
			16717.4	17.5553
			16727.4	17.5566
			16737.4	17.5589
			16747.5	17.555
			16757.6	17.5656
			16767.6	17.568
			16777.6	17.563
			16787.6	17.564
			16797.7	17.5604
			16807.7	17.5644
			16817.7	17.5625
			16827.8	17.5672
			16838	17.5659
			16848	17.569
			16858.1	17.5652
			16868.1	17.5698
			16878.2	17.5596
			16888.2	17.5599
			16898.2	17.5641
			16908.2	17.564
			16918.3	17.5609
			16928.3	17.5629
			16938.4	17.5627
			16948.4	17.5686
			16958.5	17.5688
			16968.6	17.5609
			16978.6	17.5634
			16988.7	17.5625
			16998.7	17.5631
			17008.7	17.5625
			17018.7	17.562
			17028.8	17.5624
			17038.8	17.5635
			17048.8	17.5576
			17058.9	17.5606
			17069	17.559
			17079	17.5581
			17089	17.5548
			17099.1	17.5573
			17109.1	17.5567
			17119.1	17.5554
			17129.2	17.5569
			17139.2	17.558
			17149.4	17.5559
			17159.5	17.5571
			17169.5	17.5674
			17179.5	17.5604
			17189.5	17.5644
			17199.5	17.5615
			17209.6	17.5608
			17219.6	17.563
			17229.6	17.5611
			17239.7	17.562
			17249.7	17.5622
			17259.7	17.566
			17269.7	17.5587
			17279.7	17.5649
			17289.7	17.5608
			17299.8	17.5614
			17309.9	17.5594
			17319.9	17.56
			17330	17.5587
			17340	17.5595
			17350.1	17.5575
			17360.1	17.5555
			17370.2	17.5607
			17380.2	17.5601
			17390.2	17.5587
			17400.2	17.5558
			17410.3	17.5543
			17420.3	17.5556
			17430.3	17.5537
			17440.4	17.5551
			17450.4	17.553
			17460.4	17.5563
			17470.5	17.5511
			17480.5	17.5523
			17490.5	17.5511
			17500.6	17.5493
			17510.6	17.5505
			17520.7	17.5489
			17530.7	17.5489
			17540.7	17.5472
			17550.8	17.5477
			17560.8	17.5455
			17570.8	17.547
			17580.8	17.5453
			17590.9	17.545
			17600.9	17.5453
			17611	17.5444
			17621	17.5461
			17631.1	17.5459
			17641.2	17.5455
			17651.2	17.546
			17661.3	17.544
			17671.3	17.542
			17681.5	17.5454
			17691.5	17.5452
			17701.6	17.5462
			17711.6	17.5442
			17721.6	17.5433
			17731.7	17.5462
			17741.7	17.544
			17751.8	17.5421
			17761.8	17.5442
			17771.8	17.5435
			17781.9	17.543
			17791.9	17.5389
			17801.9	17.5443
			17811.9	17.5411
			17822	17.5437
			17832.1	17.5416
			17842.1	17.5374
			17852.2	17.5482
			17862.2	17.5446
			17872.3	17.5464
			17882.3	17.5444
			17892.4	17.5439
			17902.4	17.5489
			17912.4	17.5432
			17922.4	17.5421
			17932.5	17.5441
			17942.6	17.5421
			17952.6	17.5419
			17962.7	17.542
			17972.9	17.5408
			17982.9	17.5412
			17992.9	17.5428
			18003.1	17.5436
			18013.1	17.5464
			18023.2	17.5381
			18033.3	17.5417
			18043.3	17.5395
			18053.4	17.5395
			18063.4	17.5384
			18073.4	17.5379
			18083.4	17.5378
			18093.4	17.5366
			18103.4	17.5387
			18113.5	17.5376
			18123.6	17.5407
			18133.6	17.5381
			18143.6	17.5375
			18153.7	17.5386
			18163.7	17.539
			18173.7	17.5396
			18183.8	17.5399
			18193.8	17.5382
			18203.8	17.539
			18213.9	17.5412
			18223.9	17.5398
			18234	17.5396
			18244	17.5454
			18254.1	17.5442
			18264.1	17.5441
			18274.1	17.5395
			18284.1	17.5405
			18294.1	17.5406
			18304.3	17.5404
			18314.3	17.543
			18324.3	17.544
			18334.4	17.5382
			18344.4	17.5438
			18354.4	17.5346
			18364.4	17.5421
			18374.5	17.5405
			18384.5	17.5405
			18394.5	17.5363
			18404.6	17.5379
			18414.6	17.5371
			18424.7	17.5412
			18434.8	17.5356
			18444.8	17.5396
			18454.8	17.5394
			18464.8	17.5406
			18474.8	17.5397
			18484.8	17.5344
			18495	17.539
			18505	17.5366
			18515.1	17.5355
			18525.2	17.5333
			18535.2	17.5292
			18545.2	17.5363
			18555.3	17.5352
			18565.4	17.5336
			18575.4	17.5326
			18585.4	17.5299
			18595.4	17.5291
			18605.5	17.5272
			18615.5	17.5329
			18625.5	17.5313
			18635.7	17.5294
			18645.7	17.5281
			18655.7	17.5296
			18665.9	17.5314
			18675.9	17.5277
			18685.9	17.5278
			18696	17.5272
			18706	17.5292
			18716.1	17.5256
			18726.1	17.5249
			18736.2	17.5277
			18746.2	17.5268
			18756.2	17.526
			18766.3	17.5255
			18776.4	17.5266
			18786.4	17.5263
			18796.5	17.5225
			18806.6	17.5253
			18816.6	17.5229
			18826.6	17.523
			18836.6	17.5208
			18846.7	17.5242
			18856.7	17.5222
			18866.7	17.5219
			18876.8	17.5196
			18886.8	17.5217
			18896.8	17.5198
			18906.8	17.519
			18916.8	17.5224
			18927	17.5173
			18937	17.5194
			18947.1	17.5218
			18957.1	17.5178
			18967.1	17.5174
			18977.2	17.5172
			18987.2	17.5182
			18997.4	17.5163
			19007.4	17.5172
			19017.5	17.5182
			19027.5	17.515
			19037.5	17.5136
			19047.5	17.5153
			19057.6	17.5177
			19067.7	17.5172
			19077.7	17.5163
			19087.7	17.5149
			19097.8	17.5134
			19107.8	17.5104
			19117.8	17.5131
			19127.8	17.5133
			19137.8	17.514
			19147.8	17.5128
			19157.9	17.5127
			19167.9	17.5091
			19177.9	17.5121
			19187.9	17.5108
			19197.9	17.5103
			19208	17.5132
			19218.1	17.513
			19228.1	17.5097
			19238.1	17.5081
			19248.2	17.5114
			19258.3	17.5089
			19268.3	17.5071
			19278.3	17.5194
			19288.4	17.5122
			19298.4	17.5134
			19308.4	17.5106
			19318.4	17.5078
			19328.5	17.5108
			19338.5	17.5099
			19348.5	17.511
			19358.6	17.5101
			19368.7	17.5102
			19378.7	17.5115
			19388.9	17.5103
			19398.9	17.5091
			19408.9	17.5071
			19418.9	17.5115
			19428.9	17.5063
			19438.9	17.5103
			19449	17.5084
			19459	17.5108
			19469	17.5027
			19479	17.5088
			19489.1	17.5082
			19499.1	17.5079
			19509.2	17.5066
			19519.2	17.5062
			19529.4	17.5064
			19539.4	17.506
			19549.5	17.5054
			19559.5	17.5028
			19569.5	17.5041
			19579.6	17.5016
			19589.6	17.5013
			19599.6	17.5022
			19609.6	17.5005
			19619.6	17.5006
			19629.6	17.498
			19639.8	17.5016
			19649.8	17.5007
			19659.8	17.5009
			19669.9	17.5016
			19679.9	17.5007
			19690	17.5004
			19700	17.4968
			19710	17.4981
			19720.1	17.497
			19730.1	17.4986
			19740.1	17.497
			19750.2	17.4957
			19760.3	17.4974
			19770.3	17.497
			19780.4	17.4928
			19790.4	17.4978
			19800.4	17.4961
			19810.6	17.4951
			19820.6	17.4949
			19830.7	17.4968
			19840.7	17.496
			19850.8	17.4942
			19860.8	17.495
			19870.8	17.4951
			19880.8	17.4982
			19890.9	17.4964
			19900.9	17.4977
			19910.9	17.4994
			19920.9	17.5042
			19931	17.5022
			19941	17.503
			19951	17.5054
			19961.1	17.5006
			19971.1	17.5036
			19981.2	17.4946
			19991.2	17.4976
			20001.2	17.499
			20011.2	17.4951
			20021.2	17.4934
			20031.3	17.5012
			20041.4	17.4993
			20051.4	17.4975
			20061.4	17.4966
			20071.4	17.4986
[truncated: 5,783 more rows]
